# Supplementary material for: Characteristics of menstrual cycle disorder and saliva metabolomics of young women in a high-temperature environment
Source: Front Physiol. 2023 Jan 13;13:994990. doi: 10.3389/fphys.2022.994990 (PMC9880290; doi:10.3389/fphys.2022.994990)
Supplement: Supplementary file 1 [file Table2.xlsx]

## Sheet: sample POS HN vs CN
name	adduct	description	VIP	Fold change	p-value	m/z	rt(s)
M130T544	(M+H)+	D-Pipecolinic acid	2.32206	2.32141	0.000529006	130.085	544.208
M132T654	(M+H)+	Creatine	1.82152	2.52957	0.0081411	132.076	654.463
M259T270	(M+H)+	Ribothymidine	1.38841	0.481418	0.00912052	259.092	269.831
M319T126	(M+H)+	12-oxo-ETE	1.26334	0.360062	0.0128032	319.226	125.624
M108T138	(M+H)+	Nitrosobenzene	1.01007	0.600122	0.0146284	108.043	137.857
M85T172	(M+H-H2O)+	Isovaleric acid	1.18128	0.674884	0.0148792	85.0636	171.805
M329T362	(M+H)+	Phe-Tyr	1.84352	1.65305	0.0160582	329.149	362.248
M69T119	(M+H)+	Imidazole	1.75692	1.94452	0.0190599	69.0434	119.231
M261T429	(M+H)+	Ile-Glu	1.00859	0.532687	0.0224791	261.144	429.311
M96T92	(M+H)+	2(1H)-Pyridinone	1.16307	0.791812	0.0241643	96.043	91.8685
M303T88	(M+H-H2O)+	20-Hydroxyarachidonic acid	1.09081	0.525276	0.025704	303.231	87.818
M134T769	(M+H)+	L-Aspartate	1.22996	0.575914	0.0259024	134.043	768.808
M112T372	(M+H)+	Cytosine	1.52676	2.05124	0.0262887	112.049	372.107
M147T92	(M+H)+	Adipic acid	1.97795	1.3158	0.0277812	147.063	91.796
M220T521	(M+H)+	Pantothenate	1.27228	0.436807	0.0310542	220.117	521.121
M101T82	(M+H)+	Glutaraldehyde	1.24921	0.606647	0.0311973	101.058	82.163
M164T427	(M+CH3COO+2H)+	DL-3-Aminoisobutyric acid	1.50131	2.03455	0.031848	164.091	427.375
M162T671	(M+H)+	L-Carnitine	1.82948	1.88042	0.0332989	162.111	671.248
M193T75	(M+CH3COO+2H)+	Ethyl 3-hydroxybutyrate	1.39854	0.597091	0.0400093	193.106	74.78
M127T141	(M+H)+	Thymine	1.13931	0.49786	0.044277	127.049	140.575
M146T715_2	M+	(3-Carboxypropyl)trimethylammonium cation	1.75399	0.625205	0.0528771	146.117	714.72
M153T293	(M+NH4)+	N-Phenylacetamide	1.61057	1.37685	0.0537666	153.101	293.139
M310T717	(M+H)+	N-Acetylneuraminic acid	1.01437	1.9969	0.0539623	310.112	717.027
M272T774	(M+H)+	Pro-Arg	1.5074	1.69071	0.0553893	272.171	774.04
M90T654	(M+H)+	L-Alanine	1.60511	1.68446	0.0598891	90.0538	653.71
M260T188	(M+NH4)+	Thymidine	1.11508	0.545917	0.0615314	260.123	188.377
M244T701	(M+H)+	Pro-Gln	1.73456	1.48721	0.0693415	244.128	700.835
M646T367			2.76035	4.99742	6.65154e-09	646.399	367.203
M602T360			0.984242	5.15424	1.3666e-08	602.373	360.115
M690T376			2.78864	4.07182	3.07774e-08	690.425	375.703
M734T382			0.647169	4.07382	9.84723e-07	734.452	382.353
M500T369			2.61005	2.40417	1.41648e-06	500.305	369.009
M141T366			2.42747	3.38153	2.17863e-06	141.017	365.747
M778T390			2.72914	4.37447	2.27208e-06	778.477	389.678
M558T350			0.867514	3.77979	3.34629e-06	558.347	350.373
M674T88			2.46029	3.12393	4.75562e-06	674.429	88.173
M823T395			0.432201	4.40008	8.52809e-06	822.504	395.363
M158T65			2.03847	0.312439	1.25733e-05	158.153	64.692
M821T89			1.77776	0.51861	1.40102e-05	820.596	88.7375
M544T379			2.6151	2.72981	1.46996e-05	544.331	379.056
M213T751			2.5454	2.14434	2.34282e-05	213.086	750.832
M630T86			2.3882	2.613	2.6899e-05	630.404	86.3925
M426T287			0.893339	3.46612	4.02594e-05	426.268	287.433
M514T330			2.66907	3.66078	4.12326e-05	514.321	330.068
M331T217			1.88785	0.457335	9.78887e-05	331.189	217.421
M470T309			2.60911	3.34167	0.000144028	470.294	308.971
M303T65			1.45644	0.605885	0.000148742	303.231	64.9725
M287T65			1.8954	0.520449	0.00016208	287.199	65.397
M550T86_1			1.9045	0.371905	0.000235334	550.284	86.441
M448T85			1.84545	0.398463	0.000237956	448.216	84.694
M126T400			1.57045	0.580534	0.000352985	126.054	399.832
M110T90			0.654958	0.619216	0.000378342	110.059	90.28
M289T76			1.84602	0.499096	0.000384689	289.236	75.712
M728T455			2.47891	2.32302	0.000466893	728.442	455.2
M382T273			0.628475	2.71867	0.000473747	382.242	273.282
M258T270			2.54738	1.70995	0.000496745	258.096	269.969
M772T460			0.30091	2.56205	0.000519197	772.468	460.137
M462T81			1.82261	0.344775	0.000581502	462.232	80.891
M268T91_1			2.21968	1.70404	0.000600281	268.081	90.501
M138T410			1.65528	0.350033	0.000615604	138.054	409.706
M320T129			2.13167	2.01792	0.000639995	320.097	128.827
M489T60_1			2.1079	1.41954	0.000748718	489.226	60.344
M994T60			2.03349	1.93538	0.00081412	994.472	60.023
M500T87_1			2.24232	2.53635	0.000830242	500.341	86.946
M759T66			1.02467	0.575872	0.000836393	758.594	66.0495
M506T60			2.10829	1.39858	0.00088606	506.252	60.344
M305T87			1.35755	0.485374	0.000925225	305.246	87.3235
M164T70			1.40273	0.479853	0.00115641	164.105	69.724
M636T62			1.25132	0.610098	0.00116354	636.498	62.0645
M684T449			2.29175	2.22001	0.00118621	684.416	449.383
M536T89			1.69012	0.464109	0.00119138	536.269	88.934
M363T87			1.59408	0.452026	0.00124903	363.252	86.845
M185T368			2.05784	2.03843	0.00125072	185.091	368.404
M290T66			1.44897	0.593829	0.00133998	290.335	66.0615
M228T69			1.39029	0.483862	0.00137246	228.195	69.0675
M413T665			1.5812	0.496248	0.00142589	412.882	664.917
M169T566			2.32879	2.0791	0.00142833	169.096	565.69
M253T65			1.46158	0.57461	0.00155852	253.179	65.083
M304T80			1.56681	0.446308	0.00169706	304.211	79.956
M777T88			1.2864	0.583817	0.00171754	776.57	87.6335
M689T83			0.271847	0.563265	0.0017328	688.518	83.145
M158T540			2.04356	1.82312	0.0018628	158.066	539.687
M138T172			1.08122	0.711749	0.00189473	138.111	172.255
M313T225			1.60352	0.369302	0.00201309	313.236	224.816
M231T107			1.42464	0.583114	0.00216249	231.119	107.085
M527T77			1.58425	0.503967	0.00219104	526.735	77.3265
M322T88			1.49014	0.444416	0.00229578	322.244	88.3565
M294T66			1.60746	0.546449	0.00230485	294.262	66.015
M578T71			3.24354	4.93241	0.00233363	578.187	70.816
M321T88			1.54545	0.347124	0.00235241	321.241	88.208
M390T665			1.49524	0.486629	0.00252694	389.91	665.114
M602T61			1.24361	0.60733	0.00254564	602.446	61
M319T79			0.452284	0.526949	0.00260804	319.193	78.911
M307T70			1.48998	0.566416	0.0026426	307.192	70.4585
M360T665			1.41645	0.480276	0.00267384	359.901	665.29
M644T81			0.271113	0.592869	0.00267661	644.492	80.673
M230T78			1.47398	0.296098	0.00270568	230.21	77.611
M266T250			1.57848	0.414329	0.00276504	266.172	249.708
M485T65			0.724767	0.712944	0.0028214	485.288	64.541
M442T87_2			1.40148	0.509479	0.00291849	442.335	86.644
M332T218			1.33195	0.541433	0.002923	332.193	217.607
M510T64			0.764979	0.760005	0.00293332	510.434	64.0565
M600T78			0.296973	0.59515	0.00326779	600.466	78.166
M231T86			1.28629	0.560569	0.00340781	231.158	86.2755
M229T656			1.985	1.40685	0.00344073	228.909	655.64
M339T356			1.227	0.543316	0.00349324	339.048	355.85
M483T75_1			1.53137	0.578788	0.00358299	482.849	74.689
M243T662			1.36493	0.628691	0.00361936	242.961	662.01
M192T269			1.14675	0.590744	0.00362244	192.158	268.903
M287T335			1.07243	0.704471	0.00365467	287.043	334.798
M488T83			1.41008	0.534227	0.00368923	488.305	83.2565
M211T67			1.47016	0.600131	0.00369639	211.168	67.247
M171T263			1.96269	1.86196	0.00370008	171.112	263.025
M532T86_2			1.50676	0.492189	0.00372172	532.331	86.093
M206T76			1.36097	0.478169	0.00389114	206.116	76.143
M444T80			1.48197	0.534964	0.00391898	444.279	80.3305
M144T81			1.39882	0.46974	0.0040104	144.137	81.01
M491T662			1.54322	0.530575	0.00407927	490.892	661.733
M352T67			1.898	0.649392	0.00411851	352.305	66.765
M408T65_2			0.694454	0.696202	0.00415193	408.366	64.6225
M498T77			1.97281	1.9618	0.00422057	498.326	77.0075
M141T275			2.04432	1.65833	0.00428858	141.101	275.15
M201T89_2			1.47175	0.534542	0.00431432	201.109	88.9575
M191T77			1.50396	0.571586	0.00435792	191.127	76.904
M545T665			1.36482	0.567768	0.00439509	544.904	664.862
M207T71			1.49765	0.598168	0.00447726	207.158	71.009
M308T66			1.49304	0.623651	0.00453345	308.279	65.565
M347T663			1.63441	0.400115	0.00457858	346.93	663.412
M616T82			1.29993	0.572045	0.00457862	616.462	82.437
M258T84			1.78622	14.0887	0.00460644	258.133	84.3265
M123T550			2.14699	2.41498	0.00466718	123.054	549.804
M139T269			1.02759	0.660612	0.00474606	139.111	269.486
M245T88			0.694006	0.547996	0.00478325	245.135	88.263
M387T70_2			1.88563	1.47104	0.00482113	387.179	70.183
M723T663			1.65203	0.457873	0.00490316	722.903	663.256
M335T67			1.79984	0.656608	0.00493168	335.278	66.766
M467T75			1.45925	0.605007	0.00496689	467.356	74.7385
M738T71			1.94937	4.87396	0.00503371	738.232	70.966
M177T78			1.59559	0.529749	0.00505599	177.111	77.86
M572T80			1.5669	0.581827	0.00509358	572.435	79.818
M641T355			1.05016	0.537011	0.00514381	641.063	355.232
M291T66			1.81675	0.645259	0.0051733	291.252	65.684
M227T239			1.20478	0.465002	0.00519815	227.175	238.883
M793T90			1.28647	0.650422	0.00521498	792.566	89.965
M240T87			1.56127	0.489413	0.00522305	240.179	87.471
M363T280			1.21916	0.462761	0.00528507	363.219	279.997
M277T76			1.03883	0.615065	0.00529026	277.181	76.367
M110T327			1.30416	0.600593	0.00540349	110.059	326.779
M241T716			1.98844	1.83837	0.00542599	241.117	715.934
M733T86			1.00581	0.626184	0.00543546	732.545	85.866
M275T64_1			1.06862	0.562153	0.0054741	275.164	63.655
M177T162			1.32273	0.441527	0.00547427	177.137	162.47
M1192T350			1.29033	0.553641	0.00547793	1191.6	349.566
M305T74			1.31994	0.598523	0.00552717	305.213	73.543
M347T88			1.43527	0.456667	0.00556484	347.257	88.105
M471T663			1.65748	0.389472	0.00563365	470.924	663.452
M440T72			2.29631	0.629119	0.00564905	440.357	71.55
M461T664			0.571426	0.570177	0.0057463	460.923	664.265
M301T88			1.1712	0.605678	0.00577087	301.215	88.02
M528T77			1.87242	0.593153	0.00585895	528.409	77.275
M675T84			0.414628	0.667174	0.00595397	674.503	84.4265
M119T66			1.32408	0.359699	0.00600806	119.084	66.05
M458T78			1.42205	0.508855	0.00607303	458.294	77.781
M275T65			1.31401	0.635288	0.00608163	275.2	64.504
M116T62			1.93252	1.34443	0.00611246	116.052	61.623
M500T87_2			1.22713	0.597065	0.00611851	500.377	86.803
M553T667			0.753598	0.731975	0.00621881	552.808	667.496
M511T78			1.06441	0.628936	0.00622304	511.38	78.064
M713T666			1.18194	0.617483	0.00638295	712.868	666.077
M215T82			1.41363	0.55027	0.00639249	215.125	82.13
M448T663			1.66436	0.458898	0.00640167	447.911	662.505
M484T75_2			2.13849	0.61154	0.00640748	484.383	74.704
M335T89			1.39323	0.342669	0.00644828	335.221	88.6655
M317T664			0.920294	0.581423	0.00645345	316.92	664.392
M396T69_2			2.29212	0.646114	0.00647001	396.331	68.77
M320T89_2			1.38696	0.40226	0.00654714	320.229	88.654
M503T655			1.90957	1.58396	0.00661249	502.837	655.433
M568T64			0.733888	0.668144	0.00661369	568.475	64.1305
M323T86			1.44546	0.437002	0.00665694	323.257	85.5875
M141T550			2.08478	2.55947	0.00671543	141.065	549.703
M211T665			1.30375	0.636674	0.0068274	210.955	664.92
M423T72			0.406324	0.669866	0.00685826	423.33	71.59
M292T75			1.50341	0.458211	0.00701655	292.198	75.152
M396T139			1.43255	0.179161	0.00702374	396.161	139.343
M126T88			0.364389	0.659102	0.00702625	126.053	87.8725
M245T237			1.10143	0.66233	0.00712013	245.137	237.242
M231T94			0.63697	0.589685	0.00726238	231.119	93.6185
M288T87			1.29247	0.475688	0.00727741	288.142	86.592
M363T263			1.14046	0.523973	0.00737055	363.219	263.187
M605T62_2			1.30679	0.549733	0.00742881	605.457	61.964
M273T665			1.39475	0.499127	0.00743157	272.956	664.51
M496T666			1.08039	0.590867	0.00749109	495.877	665.749
M295T664			1.45198	0.56316	0.00774308	294.938	664.312
M258T64			1.41572	0.512612	0.00781371	258.169	63.93
M192T65			0.894193	0.647549	0.00785123	192.137	65.157
M379T69			0.915135	0.672597	0.00797167	379.304	68.741
M494T664			1.51922	0.444004	0.00799421	493.896	663.974
M522T140			1.42414	0.194058	0.00799929	522.204	139.928
M218T72			1.22099	0.582949	0.00801849	218.137	71.9385
M253T140			1.35384	0.280168	0.00808637	253.092	139.613
M330T666			1.11418	0.601363	0.00811161	329.89	665.86
M543T664			0.591246	0.528806	0.0081123	542.925	663.76
M129T665			1.28735	0.723059	0.00822437	128.952	665.078
M707T355			1.1539	0.573186	0.0082846	707.074	354.596
M505T62			1.89746	1.47991	0.00840314	505.221	61.698
M557T662			1.61243	0.528851	0.00848277	556.92	662.231
M498T71			1.27105	3.22481	0.00867102	498.166	71.041
M357T666			1.12199	0.650084	0.00867901	356.912	665.594
M534T60			1.84697	1.41075	0.00869582	534.283	60.078
M270T140			1.38408	0.214492	0.00878035	270.119	139.937
M258T72			1.83877	3.23322	0.00881809	258.1	71.919
M227T752			1.99639	2.08346	0.00901105	227.102	752.196
M660T85			0.883857	0.617371	0.00902816	660.488	85.0625
M418T71			3.30027	3.49772	0.00916883	418.144	70.816
M210T81			1.44591	0.532586	0.00921962	210.169	81.187
M365T273			2.29981	1.84585	0.00924186	365.216	273.229
M587T664			1.58937	0.477594	0.00937334	586.889	663.765
M430T664			1.51872	0.413993	0.00943148	429.923	663.608
M196T356			1.21568	0.563102	0.00944437	196.066	356.147
M502T80			1.47557	0.539553	0.00968828	502.321	79.685
M175T269			1.05262	0.617476	0.00969105	175.132	269.152
M224T71			1.35012	0.533475	0.00973446	224.184	70.941
M513T73			1.03638	0.669153	0.00975234	513.417	73.251
M314T1199			1.85129	1.47816	0.00977394	313.983	1199.49
M377T664			1.61012	0.489195	0.00990491	376.94	663.949
M245T735			0.300917	0.376283	0.00991667	245.148	735.004
M537T664			1.45453	0.52456	0.010075	536.878	664.408
M182T74			1.00365	0.524932	0.0101112	182.153	73.55
M227T75			1.52751	0.49052	0.0101368	227.163	75.049
M145T664			1.63479	0.463907	0.0101515	144.984	663.666
M102T401			1.58379	3.17995	0.0102502	102.127	400.83
M524T663			1.559	0.426446	0.0102572	523.906	663.102
M879T90			0.977291	0.718615	0.0103348	878.639	89.5525
M333T664			1.46475	0.543594	0.0104341	332.951	663.846
M165T664			1.32911	0.615078	0.0104742	165.012	663.561
M167T112			1.69205	2.20713	0.0105361	167.08	111.628
M733T356			0.958429	0.571751	0.0105439	733.396	356.46
M603T663			1.66392	0.428873	0.010594	602.92	663.354
M255T77			1.27494	0.635911	0.0106465	255.198	77.273
M718T318			0.755121	0.618785	0.0106664	718.057	318.205
M590T85			1.21044	0.532468	0.0108357	590.373	85.2555
M401T665			0.391544	0.666144	0.0108904	400.902	665.14
M171T371			1.98576	1.70815	0.0109027	171.112	370.788
M245T249			1.13673	0.52083	0.010998	245.193	249.488
M483T664			0.459141	0.561978	0.0110608	482.905	664.313
M213T67			1.26237	0.603882	0.0112369	213.184	67.004
M231T538			1.04123	0.492493	0.0113107	231.133	537.671
M454T665			1.17756	0.567762	0.0113209	453.884	664.846
M576T60			2.0559	1.30436	0.0113833	576.293	59.544
M256T84_1			1.3055	0.593082	0.0114916	256.117	84.1215
M648T140			1.42488	0.221772	0.0115708	648.246	139.93
M157T269			0.985086	0.638004	0.0116735	157.121	269.257
M303T403			2.24385	1.31927	0.0117337	303.104	402.882
M488T90			1.12555	0.578332	0.0117818	488.34	89.8
M493T663			1.55714	0.416643	0.0118336	492.905	663.464
M522T62			1.86887	1.45093	0.0118781	522.247	61.669
M930T324			1.04384	0.602074	0.0119913	930.071	323.745
M203T82			1.25467	0.34909	0.0120127	203.081	81.687
M542T77			0.664316	0.689822	0.0122023	542.425	76.594
M471T90			1.00871	0.7052	0.0122997	470.851	90.1895
M110T266			1.21339	0.676768	0.0123641	110.059	266.307
M619T61			1.01933	0.639565	0.0123884	619.472	61.483
M175T81			1.33926	0.471338	0.0124336	175.131	81.0595
M365T72			1.34772	0.63054	0.0125625	365.288	72.023
M728T66			1.17378	0.704083	0.0125954	727.555	65.663
M245T75			1.22602	0.630623	0.0126224	245.21	74.73
M263T74			1.57418	0.509352	0.0126953	263.22	73.621
M500T335			0.977627	0.848588	0.0127124	500.054	335.318
M227T237			0.775571	0.684884	0.0128202	227.127	237.102
M592T92			1.28618	0.538648	0.0128351	592.354	92.178
M230T63			1.25532	0.642519	0.012865	230.174	63.28
M203T141			1.28649	0.628827	0.0129004	203.127	140.577
M556T76			0.234768	0.683236	0.0129297	556.44	75.556
M178T71			1.76816	2.59911	0.0129562	178.077	70.998
M498T668			0.724889	0.684561	0.0130486	497.854	668.094
M633T61			0.269713	0.63292	0.013086	633.488	60.748
M264T64			0.51248	0.673512	0.0131332	264.252	64.413
M283T240			2.29469	1.40294	0.0131558	283.079	239.59
M248T172			1.30975	0.565682	0.0131872	248.152	171.932
M459T663			1.66414	0.436232	0.0131925	458.943	663.496
M324T69			1.14606	0.569368	0.0132395	324.218	68.903
M271T663_1			1.63823	0.381046	0.013277	270.977	663.39
M211T65			1.00664	0.622024	0.0133643	211.132	64.558
M199T138			0.945058	0.551899	0.0134989	199.076	138.332
M189T85			0.489526	0.572905	0.0135181	189.111	84.859
M217T75			1.43833	0.596943	0.0135457	217.142	75.3045
M345T663			1.2065	0.644993	0.0135888	344.983	663.071
M412T665			1.39675	0.523936	0.0136166	411.893	664.55
M243T71			1.0132	0.564308	0.013744	243.157	71.328
M389T664			1.41484	0.492053	0.0137544	388.921	663.78
M874T352			1.10196	0.609666	0.0137596	873.574	351.876
M505T664			1.31461	0.579794	0.0137986	504.886	664.226
M259T81_1			1.4903	0.505549	0.0138642	259.151	81.471
M450T489			1.38244	0.531866	0.0140399	450.268	489.021
M793T68			1.7749	1.62808	0.0142255	793.383	68.387
M221T69			1.38144	0.593308	0.0142306	221.173	68.903
M216T80_2			0.893962	0.546893	0.0143601	216.194	80.0845
M273T76			1.2985	0.574609	0.0143678	273.166	75.9645
M467T667			0.815575	0.659615	0.0144539	466.853	666.594
M388T663			1.59028	0.405718	0.0145355	387.932	663.499
M352T88			1.20899	0.439997	0.0145418	352.247	88.246
M620T89			1.10284	0.543053	0.0145909	620.382	89.3125
M630T82			0.464675	0.698252	0.0146093	630.477	81.796
M146T664			1.03161	0.637386	0.0147604	146.017	663.999
M305T81			1.45644	0.49829	0.0149278	305.177	81.356
M586T79			0.562042	0.686951	0.0150124	586.451	79.184
M584T70			0.722962	0.673112	0.0150667	584.47	70.314
M382T84			1.22847	0.603628	0.0151002	382.221	84.042
M370T717			1.6462	1.99616	0.0151074	370.05	717.178
M439T664_2			1.39321	0.545767	0.0151878	438.915	664.367
M789T663			1.61743	0.399852	0.0152579	788.933	663.403
M226T249			1.26935	0.406138	0.0153553	226.179	248.835
M731T356_1			0.786829	0.570542	0.0153693	730.733	355.627
M280T285			1.1981	0.642795	0.0153697	280.139	284.878
M348T218			1.01772	0.596699	0.0153775	348.216	217.919
M227T663_2			1.51788	0.508526	0.01538	226.987	663.33
M449T139			1.30036	0.340876	0.0155846	449.165	139.469
M498T74			0.717841	0.713565	0.0156106	498.399	74.119
M651T61			0.918733	0.670312	0.0156234	650.514	61.3295
M251T664			0.980039	0.633186	0.0156389	250.948	664.256
M180T79			1.06389	0.539324	0.015701	180.101	78.879
M795T308			1.03192	0.696445	0.0157228	794.568	307.888
M799T667			0.483627	0.74894	0.0157384	798.83	667.191
M244T249			1.27971	0.410443	0.0158258	244.19	248.765
M237T81			2.1584	0.543298	0.0158377	237.169	81.104
M166T85			1.01036	0.673089	0.015935	166.085	85.161
M357T89			1.07241	0.598685	0.0161484	357.202	88.5865
M316T376			1.67499	2.09274	0.0162343	316.222	375.513
M1005T354			1.06875	0.595257	0.016243	1004.58	353.731
M659T312			0.782782	0.700307	0.0162884	659.063	311.675
M277T66			1.2967	0.651174	0.0163267	277.236	66.323
M415T664_2			1.60298	0.46323	0.0163762	414.954	663.521
M669T663			1.61935	0.437918	0.0163826	668.891	663.05
M658T355			0.976807	0.575996	0.0164916	658.065	355.498
M733T664			1.27669	0.603949	0.0166312	732.871	664.322
M361T758			1.14681	0.619171	0.0166769	361.058	757.89
M290T71			0.975179	0.669355	0.0166868	290.282	70.837
M150T71			1.08694	0.653442	0.0167062	150.09	71.13
M713T357			0.84959	0.628194	0.0167634	713.065	356.897
M536T664			1.36039	0.479115	0.0169355	535.887	664.22
M161T88			1.17856	0.660129	0.0172362	161.116	88.46
M1029T354			0.944401	0.619937	0.01729	1029.09	354.427
M547T665			0.98508	0.66945	0.0174145	546.883	664.917
M519T663			1.45595	0.457128	0.0174183	518.964	663.38
M283T71			0.985911	0.57585	0.0174334	283.153	71.333
M322T65			0.409001	0.750319	0.0175738	322.294	65.114
M470T90			1.08419	0.715618	0.0176119	470.349	90.146
M541T663			1.64105	0.400951	0.0176292	540.946	663.384
M346T663			1.45478	0.454325	0.0176588	345.942	662.7
M719T87			0.321861	0.69233	0.0177539	718.529	87.3165
M267T70			1.80852	1.3467	0.0178812	267.122	69.6725
M175T762			1.82521	1.64499	0.0179887	175.07	761.545
M643T66			0.956701	0.754926	0.0180406	642.512	66.068
M707T663			1.60674	0.399778	0.0181129	706.931	663.456
M475T663			1.38088	0.622912	0.0181137	474.917	662.587
M479T663			0.632754	0.695253	0.0181229	478.91	662.963
M111T80_2			1.44212	0.725839	0.0181457	111.043	79.98
M313T357			0.885282	0.585723	0.018167	312.546	356.574
M579T662			1.62955	0.530048	0.0181825	578.901	662.287
M1110T355			0.735748	0.637026	0.0182326	1109.59	355.105
M1193T350			0.974054	0.643885	0.0183612	1192.59	349.947
M495T665			1.20331	0.628456	0.0183725	494.886	664.722
M111T65			0.989964	0.679484	0.0184173	111.079	64.725
M307T75			1.37927	0.613676	0.0186277	307.247	74.994
M731T69			1.00704	0.667569	0.0187319	730.564	68.587
M665T60_1			0.225044	0.673231	0.0187804	664.53	60.274
M212T78			0.971569	0.63804	0.0188799	212.166	78.295
M386T70			1.7289	1.42982	0.019018	385.956	70.4725
M497T663_2			1.65118	0.376694	0.0190269	496.956	663.484
M348T665			1.29431	0.533044	0.0191317	347.92	664.602
M711T357			0.946348	0.616979	0.0191655	711.068	356.95
M351T77			1.43546	0.603238	0.0192233	351.273	76.9185
M423T665			0.929105	0.697566	0.0192398	422.884	665.364
M563T664			1.64919	0.360553	0.0192788	562.928	663.542
M628T72			0.889675	0.664939	0.0195145	628.497	72.4955
M820T357			0.905572	0.586413	0.01953	820.07	356.668
M195T119			1.32694	0.521333	0.019719	194.511	119.454
M453T64_2			0.895681	0.73613	0.0198095	453.335	64.359
M521T663			1.34282	0.568918	0.019876	520.917	663.457
M144T139			1.20211	0.501154	0.0198999	144.076	139.319
M366T66_2			0.609151	0.771035	0.0200299	366.32	66.308
M512T73			0.804578	0.742313	0.0200477	512.414	73.01
M749T89			1.25504	0.646036	0.0202549	748.54	89.107
M445T67			1.02597	0.571285	0.0204408	445.365	67.411
M474T92			1.2663	0.567085	0.020642	474.325	92.344
M227T373			0.767086	0.713806	0.0206908	227.127	373.3
M1197T331			0.619071	0.794114	0.0207007	1197.08	331.349
M807T90_2			1.13743	0.698294	0.0207495	806.58	89.516
M98T74			1.76533	2.12496	0.0208666	98.055	73.546
M305T91			1.00019	0.624726	0.0209233	305.135	90.864
M181T65_1			1.14515	0.675396	0.0210059	181.121	65.003
M185T68			1.84245	1.64251	0.0210934	185.188	68.387
M179T88			1.09442	0.625543	0.0211728	179.127	88.251
M235T180			1.10773	0.632353	0.0213024	235.134	179.802
M253T67			0.737194	0.683203	0.0215004	253.143	66.536
M303T87			1.32081	0.544241	0.0215108	303.177	86.939
M335T657			1.8846	1.45903	0.0215718	334.873	657.097
M463T666			0.790636	0.716038	0.021604	462.902	665.765
M981T333			0.900046	0.807066	0.0217137	981.077	333.075
M557T357			0.799968	0.665752	0.021727	557.051	356.945
M493T91			0.964668	0.713118	0.0218746	492.864	90.579
M496T67			0.480802	0.800575	0.0219103	496.419	67.343
M367T329			0.629297	0.70549	0.0219775	366.548	329.478
M251T74			1.03894	0.60649	0.0220863	251.184	73.549
M791T86			0.402327	0.760613	0.0221253	790.587	86.424
M516T78			1.17892	0.643638	0.0221728	516.336	77.727
M219T84			1.39571	0.607346	0.0224844	219.121	83.58
M458T85			0.99223	0.496268	0.0225471	458.33	85.496
M167T66			1.16745	0.727714	0.0230611	167.105	65.533
M415T664_1			0.916804	0.707148	0.0230643	414.896	663.666
M354T88			1.03583	0.466851	0.0230892	354.263	88.414
M410T68			0.732573	0.770659	0.0231062	410.346	68.283
M382T70			1.25572	0.684774	0.023439	382.315	69.628
M305T65			0.438028	0.763702	0.0235321	305.268	65.27
M321T260			2.18035	1.6252	0.0235324	321.19	260.05
M525T665			1.14997	0.590932	0.0235901	524.898	664.66
M472T74			1.31761	0.584204	0.0236352	472.31	74.492
M526T356			1.08457	0.514661	0.0237072	525.557	356.5
M403T70			1.70054	1.45981	0.0238	402.929	70.391
M456T84_2			1.1992	0.683095	0.0238005	456.351	84.042
M455T665			0.884114	0.66255	0.0239424	454.875	665.31
M245T374			0.8764	0.674431	0.0239571	245.137	374.045
M854T355			1.26259	0.531265	0.0239852	854.407	355.29
M362T65			1.26635	0.611885	0.0240347	362.231	65.365
M397T675			1.96835	1.35828	0.0240934	396.873	675.374
M258T63			0.894088	0.689472	0.0243318	258.205	63.123
M289T357			0.822219	0.686842	0.024371	289.04	357.039
M366T70			1.14543	0.574863	0.0244065	366.285	70.2595
M499T356			0.840312	0.619136	0.0247456	499.055	356.484
M391T663			1.62994	0.387294	0.024756	390.992	663.452
M310T92			0.978893	0.542304	0.0250264	310.148	92.057
M873T350			0.804373	0.677028	0.0250593	872.576	350.02
M711T664			1.2104	0.593492	0.0251976	710.889	664.408
M245T751			1.14977	0.423076	0.0252381	245.149	750.77
M293T663			1.58739	0.393093	0.0255092	292.959	663.05
M103T172			0.92254	0.699322	0.0255874	103.074	171.812
M454T71			0.712056	0.758126	0.0256335	454.372	70.953
M368T68_1			1.22386	0.582813	0.0257977	368.228	67.675
M260T72			1.35537	0.618605	0.0259062	260.184	71.5905
M203T79			1.43527	0.610403	0.0259686	203.127	79.424
M429T64			0.950402	0.577631	0.0261288	429.371	64.447
M625T664			1.40463	0.516046	0.0261673	624.928	663.78
M213T304			0.84102	0.643374	0.0263468	213.148	303.796
M289T66			1.16776	0.649314	0.0263674	289.214	65.5625
M567T665			0.181223	0.687128	0.0264113	566.886	664.947
M121T172			1.13507	0.707242	0.0264656	121.085	172.062
M159T77			1.27999	0.615941	0.0264662	159.1	76.623
M657T65			0.630935	0.751264	0.026702	656.527	65.3085
M247T65			0.75529	0.739938	0.0268256	247.226	64.656
M184T544			1.72387	1.58973	0.0270103	184.045	544.278
M348T717			1.47902	2.11464	0.0273392	348.068	717.047
M414T667			0.589262	0.724559	0.0274089	413.872	666.798
M192T758			0.773334	0.738947	0.0274492	192.023	758.152
M375T663			1.59119	0.372853	0.0276221	374.961	663.251
M635T352			0.874478	0.650091	0.027671	634.559	351.947
M452T239			1.83167	1.33528	0.0277512	452.357	239.087
M197T140			0.885597	0.589227	0.0277824	197.079	140.494
M459T77			1.02967	0.64684	0.0278713	459.299	77.3025
M678T89			1.13407	0.654267	0.0279043	678.425	88.6095
M333T77_2			1.35728	0.609846	0.0282828	333.208	76.9025
M167T388			1.49302	1.80283	0.0283496	167.117	388.091
M292T717			1.44012	2.09056	0.0284661	292.102	716.968
M712T312			0.740326	0.701251	0.0285164	712.067	311.675
M717T81			0.631628	0.690557	0.0285713	716.549	81.1275
M835T88			0.37979	0.754896	0.0287691	834.613	88.46
M369T356			0.681426	0.609187	0.0288013	368.545	356.274
M560T80			0.950987	0.492269	0.0290432	560.362	79.808
M187T663			3.363	0.513466	0.0291636	186.994	662.562
M489T661_1			1.52449	0.524335	0.0292123	488.912	661.441
M1193T308			1.92182	1.3129	0.0292894	1193.09	308.495
M316T115			0.499975	0.679633	0.0293106	316.222	114.886
M1011T91			0.129051	0.745089	0.0295003	1010.72	91.1295
M967T91			0.955207	0.73946	0.0295163	966.69	90.6525
M492T379			1.54519	1.53832	0.0295209	492.367	379.056
M591T668			0.644392	0.774986	0.0295511	590.851	668.342
M252T1322			0.869716	0.712167	0.0295621	251.989	1321.71
M664T356			0.729538	0.653212	0.0295741	664.056	356.141
M178T90			0.889173	0.417997	0.0298673	178.121	90.265
M532T59			1.50533	1.78825	0.0300526	532.438	58.5745
M705T87			1.14983	0.643185	0.0301507	704.514	87.426
M583T332			1.62094	1.56547	0.030166	582.554	331.551
M297T670			0.705692	0.836827	0.0302568	296.917	669.862
M687T67			0.931045	0.74249	0.0302737	686.539	67.297
M242T73			1.11229	0.588577	0.0303006	242.174	72.5715
M660T313			0.934481	0.734061	0.0304011	660.062	313.025
M301T421			2.31392	1.2993	0.0304156	301.089	420.731
M430T86			0.327149	0.643003	0.0304389	430.263	86.014
M189T664			0.587523	0.728785	0.0304691	188.973	663.733
M501T665			0.754838	0.702148	0.0305205	500.858	664.917
M240T78			1.30706	0.576018	0.0306413	240.143	77.652
M715T65			0.695812	0.730781	0.030828	714.569	65.206
M254T76			1.35969	0.609761	0.0309845	254.195	76.352
M602T354			0.74011	0.63231	0.0313233	602.066	354.352
M342T792			1.92465	1.52296	0.0315599	342.201	791.897
M579T663			1.58303	0.33536	0.0316667	578.959	663.452
M103T269			1.12073	0.52671	0.0316917	103.031	268.731
M486T734			0.49711	1.79895	0.031869	486.254	733.611
M278T115			1.69084	1.67548	0.0319092	278.122	114.537
M305T238			0.779179	0.681703	0.0320043	305.231	238.207
M461T649			1.85605	1.15884	0.0320581	460.769	649.381
M177T312			0.714728	0.600759	0.0320846	177.043	311.766
M291T75			1.1123	0.638099	0.0321692	291.196	75.303
M223T88			1.2413	0.616291	0.0322076	223.153	87.936
M298T187			0.994782	0.5205	0.0323493	298.096	186.943
M291T354			0.608215	0.608462	0.0324909	291.037	354.227
M436T662			1.57538	0.409377	0.0329479	435.93	662.249
M152T85_2			0.778819	0.659915	0.033079	152.106	85.2275
M356T64_2			0.616856	0.633435	0.0332057	356.37	63.561
M630T59			0.203306	0.684796	0.0332591	630.477	59.37
M429T605			1.64707	1.41964	0.0334555	429.238	604.787
M368T77			1.30413	0.669306	0.0334882	368.3	77.325
M208T372			0.802856	2.63355	0.0335206	208.132	371.839
M227T64			0.7317	0.702098	0.0335751	227.199	63.563
M379T665			1.06737	0.638593	0.0339746	378.92	664.867
M656T80_2			0.860168	0.690884	0.034231	656.491	80.458
M492T115			0.887054	0.722714	0.0342958	492.362	114.615
M325T138			0.821587	0.604204	0.0344103	325.119	138.024
M473T663			1.54093	0.321765	0.0344914	472.995	662.999
M237T75			0.752784	0.649399	0.0347372	237.132	75.1935
M348T63			0.894621	0.704195	0.0348349	348.252	62.907
M871T350			0.868134	0.68506	0.035011	870.583	350.361
M457T663			1.53595	0.334251	0.0350895	456.964	662.874
M165T70			1.04637	0.616605	0.0351709	165.09	70.2265
M701T66			0.666638	0.762866	0.0352644	700.553	66.2955
M288T667			0.853823	0.667536	0.0356646	287.899	666.835
M526T333			0.758958	0.688274	0.0357523	525.557	332.74
M525T356			0.738254	0.626561	0.0357776	524.559	356.057
M333T92			0.744014	0.633465	0.0361226	333.186	92.4405
M105T664			0.982111	0.531169	0.0362213	104.666	664.277
M709T355			0.618499	0.702321	0.0362959	709.071	355.089
M183T126			1.07237	0.447049	0.0363264	183.148	125.654
M282T69_2			1.20573	0.636901	0.0366426	282.226	69.3015
M268T72			1.30191	0.643505	0.0367175	268.211	72.307
M314T67			0.917077	0.580393	0.0367338	314.235	67.313
M100T99			1.075	0.517169	0.0368098	99.7648	98.941
M663T662			1.37118	0.606948	0.0368226	662.884	661.791
M194T646			1.77759	1.22777	0.0370796	194.117	645.862
M210T74			1.25624	0.57245	0.0371547	210.132	74.187
M559T188			1.164	0.591658	0.0371554	559.357	188.45
M468T70			0.171575	0.777295	0.0374271	468.388	70.039
M361T78			0.929784	0.665688	0.0374764	361.2	78.2245
M411T664			1.11739	0.593636	0.0375487	410.903	664.076
M329T230			1.77796	1.5253	0.0376902	329.083	230.181
M562T90			1.18202	0.632551	0.0377023	562.342	90.169
M275T705			1.71187	1.70859	0.0377058	275.134	704.783
M792T348			1.03353	0.639909	0.0379729	792.08	348.161
M369T78			0.886495	0.644175	0.0380055	369.302	77.7635
M447T667			0.431026	0.791583	0.0380444	446.845	666.553
M452T65			0.39529	0.766497	0.0380499	452.393	65.319
M412T81_2			1.2685	0.653915	0.0382576	412.325	80.632
M613T65			0.658136	0.73071	0.038405	612.502	64.553
M349T66			0.529108	0.790199	0.0386396	349.294	66.364
M130T354			1.37263	0.28095	0.0386599	130.064	354.412
M332T89_2			0.87882	0.752563	0.0388952	332.221	88.705
M351T67			1.11673	0.648713	0.0389209	351.193	66.9495
M353T73_2			1.26022	0.623557	0.0390276	353.216	72.614
M436T203			1.11686	0.474805	0.0390912	436.253	202.879
M417T103			0.806071	0.616567	0.0391123	417.286	103.178
M336T86			0.654125	0.681038	0.0391448	336.252	86.4965
M249T67			1.20066	0.650055	0.0392337	249.205	66.904
M645T663_2			1.53974	0.285575	0.0394421	644.931	662.853
M173T72			1.19186	0.650539	0.0395811	173.115	71.807
M208T85			1.23689	0.556644	0.0400661	208.096	85.27
M445T668			0.455652	0.765168	0.0400726	444.872	668.074
M361T667			0.279348	0.778002	0.04062	360.89	667.365
M102T363			1.16402	0.381188	0.0406975	102.127	363.007
M105T663			2.09013	0.642613	0.0407374	104.991	663.218
M282T286			1.96975	1.39456	0.0408377	282.117	286.286
M269T663_2			1.50195	0.374008	0.0409332	268.998	662.874
M358T88			0.882553	0.695945	0.0411136	358.293	87.818
M189T741			0.941849	0.622996	0.0411681	189.122	741.402
M273T1319			0.797057	0.762174	0.0412169	272.968	1318.59
M197T270			0.374111	0.756443	0.041281	197.114	270.038
M127T190			1.10678	0.589923	0.0415688	127.049	189.521
M496T351			0.808339	0.677863	0.0415712	496.061	351.222
M217T118			0.965201	0.670192	0.041659	217.104	117.595
M178T344			1.77535	1.73775	0.0418081	178.133	343.567
M386T62			1.82532	1.24556	0.0418129	386.195	61.689
M485T665			0.1916	0.722505	0.0418242	484.884	665.442
M456T667			0.617495	0.686078	0.0418398	455.864	666.904
M672T84			0.940662	0.591785	0.0420812	672.487	83.929
M569T666			0.624289	0.728375	0.0421126	568.866	666.324
M497T356			0.892384	0.620982	0.0422629	497.058	355.641
M1198T356			0.656121	0.644561	0.0423805	1198.08	356.274
M404T70			1.6488	1.37083	0.0423874	404.206	70.262
M622T63			0.833611	0.707014	0.0424373	622.482	62.8095
M723T352			0.775025	0.654495	0.0424799	723.05	351.894
M351T663			1.50529	0.330354	0.0425647	351	662.874
M286T398			1.46592	1.64618	0.0427044	286.2	398.32
M96T334			0.973566	0.724618	0.0427352	96.0433	334.301
M231T717			1.03299	0.481007	0.0428483	231.169	717.29
M1034T308			1.82678	1.26842	0.0430008	1034.08	308.209
M515T59			1.47871	1.67393	0.0430213	515.411	58.5685
M430T91			1.20209	0.569123	0.0431422	430.3	91.239
M486T66			0.984437	0.674361	0.0431722	486.29	65.621
M515T91_1			0.994672	0.764633	0.0431952	514.877	91.0925
M1141T323			0.795077	0.552605	0.0433408	1141.09	322.591
M209T65_1			1.14643	0.711732	0.0434218	209.153	64.793
M216T65			1.13874	0.759043	0.0435889	216.158	64.793
M99T498			0.484456	0.751426	0.0437351	98.9741	497.763
M83T162			1.57974	1.91045	0.0438064	83.0593	162.025
M199T65			1.14336	0.74138	0.0438297	199.131	64.6695
M317T124			0.862737	0.69227	0.0438399	317.21	124.378
M199T577			1.50316	1.67934	0.043908	199.107	576.923
M275T98			1.07168	0.619917	0.0441536	275.145	97.769
M813T352			0.852293	0.635547	0.044166	813.08	351.595
M162T730			0.805452	0.692358	0.0444378	162.049	730.39
M462T903			0.181067	0.554404	0.0445364	462.218	902.924
M428T78			0.874498	0.430432	0.0446595	428.32	77.779
M266T88_2			1.17175	0.647082	0.0449464	266.195	88.112
M183T65			1.00117	0.726454	0.0449802	183.173	65.115
M453T65			0.471101	0.754623	0.0449804	453.395	65.3725
M413T663			0.826169	0.745629	0.0455677	413.264	662.967
M264T447			1.38845	1.99303	0.0456063	264.107	447.216
M319T669			0.55517	0.845742	0.0460459	318.899	668.891
M274T717			1.36965	1.93515	0.0460992	274.091	716.95
M438T72			1.17807	0.666887	0.0461122	438.342	72.2295
M353T79			1.22782	0.47329	0.046324	353.252	79.178
M392T668			0.433735	0.696991	0.0463296	391.89	668.475
M554T65			0.655808	0.795575	0.0464113	554.459	64.667
M474T88			1.10002	0.693207	0.046595	474.29	88.1795
M315T117			0.758072	0.788731	0.0466628	315.194	117.215
M745T354			0.671852	0.599343	0.0468497	744.559	353.56
M998T326			1.96323	1.3387	0.0468683	997.746	326.142
M822T357			0.906321	0.549308	0.0470586	822.067	356.529
M827T317			0.868151	0.634443	0.0472882	827.06	316.883
M503T675			0.839546	0.752101	0.0472972	502.837	675.424
M518T662_1			1.42887	0.385898	0.047531	517.933	661.51
M553T352			0.751348	0.601595	0.0476536	552.559	351.94
M727T662			1.50952	0.257804	0.0479036	726.934	662.244
M410T71_2			1.02966	0.227832	0.0486934	410.277	70.63
M227T65			1.07139	0.661504	0.0487858	227.126	65.209
M345T65			1.16562	0.648411	0.0488127	345.205	65.472
M480T70			0.775695	0.751806	0.0488907	480.388	69.605
M255T663			1.2381	0.53342	0.0490174	254.981	662.864
M262T77			1.25034	0.596446	0.0491147	262.2	77.15
M1006T354			0.577892	0.652907	0.0492887	1005.58	354.443
M282T187			0.619827	0.714551	0.0494099	282.25	187.257
M221T78			1.24718	0.564135	0.0494427	221.137	78.42
M194T80			1.05262	0.594827	0.0495018	194.145	80.437
M829T354			0.795847	0.696848	0.0495174	829.056	354.023
M207T85			1.26872	0.629989	0.0498207	207.122	85.168
M152T85_1			0.825358	0.681418	0.0498265	152.069	85.144
M250T80			0.82596	0.610934	0.0502227	250.109	80.344
M111T80_1			0.911498	0.689974	0.0502557	110.698	80.168
M354T717			1.34174	1.77379	0.0504894	354.076	716.827
M208T73			1.28859	0.565509	0.050778	208.125	72.8545
M608T356			0.393592	0.646545	0.051	607.557	356.476
M338T71			1.70602	2.41632	0.0512454	338.122	71.349
M338T66			1.19282	0.594201	0.0513389	338.235	66.038
M505T318			0.535457	0.723388	0.0514274	505.047	317.602
M185T571			1.72222	1.61549	0.051527	185.091	570.666
M555T662			1.56693	0.381852	0.0516349	554.941	662.111
M196T88			1.29524	0.67013	0.0517988	196.153	88.475
M789T355			0.488283	0.711692	0.0521384	788.576	354.633
M518T95			0.767238	0.65717	0.0523068	518.351	95.4175
M383T81			0.915443	0.640887	0.0523316	383.225	81.242
M123T660			1.99394	1.36482	0.0525506	122.963	659.528
M430T522			0.675309	0.699777	0.0527414	430.264	522.466
M612T78			0.737077	0.767002	0.0530378	612.466	77.9605
M641T662			1.18359	0.568233	0.0532241	640.902	662.29
M264T759			1.12758	0.294214	0.0533014	264.143	759.274
M923T90			0.212147	0.752429	0.0533701	922.665	90.265
M391T662			1.2743	0.662433	0.053612	390.935	662.308
M367T661			1.51266	0.493641	0.0536986	366.974	661.21
M323T140			0.95025	0.575092	0.0540764	323.122	139.959
M268T663			1.353	0.402694	0.0542695	268.151	663.058
M262T238			0.610316	0.723878	0.0543299	262.164	238.013
M444T89_2			0.430189	0.602465	0.0543515	444.315	88.892
M816T353			0.491921	0.637432	0.0543567	816.076	352.586
M148T80			0.963529	0.501264	0.0543743	148.075	79.899
M197T67_2			1.02519	0.689467	0.0543814	197.152	66.928
M299T225			2.05393	1.3488	0.0543817	299.073	224.888
M1189T353			0.547794	0.668055	0.0546601	1189.1	353.156
M313T656			1.66298	1.30808	0.0546866	312.891	656.28
M664T314			0.744745	0.675552	0.0547138	664.056	314.022
M220T90			0.63918	0.669942	0.0549631	220.116	89.805
M538T667			0.634749	0.709817	0.0551391	537.867	666.562
M318T80			0.786625	0.637895	0.0552539	318.241	79.7435
M123T70			0.763033	0.607122	0.0553808	123.079	69.761
M188T65			1.07004	0.704142	0.055459	188.127	64.9915
M661T661_1			1.49285	0.510087	0.0556911	660.904	661.035
M496T242			1.82785	1.34652	0.0557535	496.383	242.295
M498T309			0.989245	0.771263	0.0558893	498.057	309.365
M747T84			0.404321	0.786114	0.0559571	746.561	84.336
M183T71			1.18266	0.722428	0.0560412	183.1	71.323
M238T89			1.02645	0.676853	0.056072	238.106	89.2935
M343T178			0.700346	0.576568	0.05643	343.099	178.067
M703T82			0.398198	0.785662	0.0567792	702.535	81.81
M288T79			0.928778	0.643999	0.0568569	288.179	78.556
M222T88			1.12621	0.640821	0.0569547	222.453	88.035
M490T663			1.36594	0.566957	0.0570367	489.903	662.539
M606T358			0.506418	0.685463	0.0571031	606.06	357.565
M392T63			1.17473	0.883261	0.0574753	392.253	63.312
M539T663			1.45093	0.244155	0.0575793	538.967	663.218
M265T70_3			1.21873	0.65608	0.058084	265.2	70.124
M275T72			1.53628	1.95121	0.058278	275.126	72.325
M473T662			1.38875	0.540022	0.0582978	472.938	662.45
M601T313			0.422101	0.734501	0.058323	601.068	313.246
M601T353			0.753252	0.63479	0.058422	601.067	353.243
M321T68			1.24021	0.697537	0.0584386	321.263	67.579
M407T65			1.64137	1.40491	0.0590914	407.29	65.009
M286T447			1.25958	2.11131	0.0590974	286.089	447.343
M318T454			1.72486	1.58004	0.0591711	318.201	453.914
M925T316			0.687284	0.659206	0.0591775	925.078	315.704
M878T312			0.687487	0.653343	0.0593383	878.066	311.671
M731T356_2			0.427405	0.658488	0.0594	731.399	356.19
M314T357			0.43681	0.670164	0.0594071	313.545	356.705
M243T189			0.784101	0.594722	0.0598359	243.097	189.233
M416T101			1.01582	0.688203	0.0598495	416.284	101.365
M1167T355			0.586851	0.622083	0.059927	1166.59	354.721
M607T356_1			0.310168	0.677048	0.0599294	606.559	355.756
M398T83			0.802311	0.609236	0.0599941	398.309	82.948
M745T67			0.701512	0.750424	0.0602083	744.578	67.267
M456T84_1			1.81894	1.4869	0.060239	456.315	83.736
M85T615			1.54055	1.5129	0.0606124	84.9097	615.137
M448T311			0.544475	0.724089	0.0606452	448.05	310.851
M131T76			0.988835	0.575751	0.0606826	131.069	76.2575
M414T75			1.26977	0.673083	0.060924	414.269	75.068
M466T64			0.386142	0.756288	0.0611774	466.407	63.715
M187T95			1.15225	0.70006	0.0612838	187.093	94.922
M213T64			1.08932	0.748397	0.061352	213.147	63.569
M243T80			0.882513	0.635022	0.0614684	243.12	80.054
M147T89			0.597096	0.645023	0.0616082	147.1	88.666
M820T326			1.67551	1.45868	0.0619082	820.404	325.739
M262T764			1.02397	0.642681	0.0619352	262.128	764.04
M439T72			1.10457	0.709695	0.062301	438.965	71.5725
M233T65_2			0.792621	0.721731	0.0624551	233.21	65.322
M144T89			0.494565	0.663698	0.0624614	144.1	89.319
M268T1291			1.66438	1.34051	0.0627257	268.013	1291.1
M363T731			0.465495	0.792241	0.0627808	363.11	730.9
M285T661			1.43867	0.550803	0.0630016	284.971	660.982
M452T524			0.735405	0.68767	0.0634104	452.277	524.25
M310T351			0.440394	0.75032	0.0639534	309.551	350.53
M809T662_2			1.43625	0.231474	0.0641659	808.936	661.664
M103T89			1.11485	0.665044	0.0641912	103.074	88.7075
M449T662_2			1.47375	0.363827	0.0647219	448.977	662.274
M761T84			0.774066	0.711517	0.0647723	760.575	83.945
M285T1289			1.42235	1.43988	0.0648016	285.04	1288.56
M604T352			0.457691	0.721678	0.064909	603.566	352.06
M256T67			0.722807	0.683035	0.0650255	256.227	66.688
M170T758			0.749995	0.716405	0.0651518	170.041	757.809
M282T297			0.197294	0.71656	0.0652741	282.19	297.245
M282T501			0.887878	0.807316	0.06528	282.189	501.054
M332T118			0.938217	0.683797	0.0654467	332.22	117.627
M871T331			0.828754	0.694314	0.0657422	871.076	330.717
M460T113			0.896715	0.700054	0.065809	460.31	113.498
M299T87_2			0.835428	0.606956	0.0658106	299.257	87.235
M280T87			1.1316	0.620273	0.0659034	280.309	86.517
M982T356			0.091161	0.710437	0.0661062	982.075	356.441
M224T90			0.960268	0.675084	0.0662792	224.091	89.566
M433T663			1.40889	0.247535	0.0665812	433.003	662.874
M430T64			0.807161	0.644246	0.0666405	430.374	64.286
M719T661			1.48218	0.271843	0.066709	718.946	661.081
M740T307			1.79668	1.22869	0.0667284	739.567	306.771
M335T64			1.13271	0.759005	0.0667876	335.224	64.161
M124T167			1.84267	1.41624	0.0668651	124.038	166.607
M513T662			1.33652	0.625007	0.067479	512.929	662.222
M148T503			1.00123	0.710309	0.0677065	148.113	503.05
M246T71			0.991626	0.634389	0.0677362	246.168	71.1945
M290T75			0.917419	0.652279	0.0678825	290.236	75.1485
M611T667			0.408921	0.755984	0.0679154	610.859	667.112
M673T78			0.710714	0.706321	0.0679643	672.523	78.457
M507T667			0.485711	0.770996	0.068104	506.869	667.489
M264T243			0.822979	0.630786	0.0684901	264.107	243.233
M418T357			0.479412	0.681287	0.0686515	417.554	356.598
M146T715_1			0.938793	0.631327	0.0688468	145.661	715.003
M537T91_1			0.85755	0.791609	0.0688706	536.89	91.2075
M417T354			0.583342	0.633225	0.0689675	416.555	354.482
M1194T314			1.02611	0.612434	0.0689765	1194.09	314.159
M294T224			1.83498	1.60658	0.0691569	294.117	224.448
M429T72			0.824236	0.712902	0.0693099	429.29	72.468
M209T93_2			1.11908	0.669128	0.0695596	209.137	93.1175
M117T165			0.888981	0.607337	0.0698211	117.101	164.637
M155T624			1.42063	1.87875	0.0700668	155.08	624.022
M386T64			0.945276	0.586964	0.0700768	386.325	63.91
M927T320			0.723909	0.615869	0.0702988	927.075	320.299
M277T615			1.92203	1.18031	0.0703185	276.83	614.553
M139T74			0.802537	0.709561	0.0705319	139.074	74.349
M257T90			1.16592	0.574018	0.0707796	257.1	90.462
M285T313			0.433332	0.792004	0.070781	285.046	312.938
M659T79			0.407546	0.798414	0.0712448	658.508	79.314
M554T353			0.507152	0.702021	0.0713726	553.558	352.657
M241T78			1.09797	0.63625	0.0716194	241.106	78.337
M346T65			0.977221	0.692663	0.0717294	346.207	65.411
M408T521			0.77719	0.685902	0.0719322	408.25	521.029
M160T732			0.800293	0.628816	0.0719346	160.132	731.554
M336T356			0.470213	0.741421	0.0723816	336.052	356.053
M232T332			0.414793	0.804066	0.0724834	232.043	331.568
M546T82			0.888789	0.368357	0.0727057	546.346	82.1855
M631T666			0.555862	0.742236	0.0727537	630.865	665.77
M544T89_1			1.56891	1.74097	0.0729554	544.368	88.913
M903T356			0.430271	0.644797	0.0731706	902.571	355.825
M909T355_1			0.514865	0.62892	0.0731844	908.742	355.469
M793T346			0.738289	0.740056	0.0732243	793.074	346.294
M855T355			0.512498	0.64605	0.0737285	855.073	354.898
M485T189			1.17432	0.382629	0.073761	485.186	189.295
M193T79_2			1.09619	0.635384	0.0737615	193.142	79.35
M399T62			0.555989	0.759959	0.0739433	399.249	62.405
M121T660			0.830564	0.780208	0.0740508	120.965	659.915
M168T693			0.896726	0.722347	0.0741603	168.064	693.279
M475T88			0.741092	0.663814	0.0745963	475.296	88.31
M372T668			0.402521	0.773643	0.0746141	371.881	667.739
M349T277_1			1.64084	1.56067	0.0748269	348.722	277.22
M295T314			0.738444	0.664796	0.0748761	295.226	314.47
M289T65			1.04014	0.727658	0.0749341	289.179	64.577
M540T668			0.410092	0.774761	0.0749375	539.846	668.095
M540T252			1.91669	1.23444	0.0750155	540.408	251.996
M181T65_2			0.943401	0.728346	0.0752353	181.158	64.815
M414T82			0.986187	0.669489	0.0755886	414.305	82.102
M428T72			1.23352	0.683578	0.0756858	428.284	72.3805
M507T89_2			0.711668	0.561556	0.0758334	507.365	89.3245
M194T355			0.664589	0.684474	0.0758808	194.069	355.23
M176T642			0.557784	0.698225	0.0760406	176.127	642.273
M139T285			1.45504	1.53733	0.0761357	139.024	284.95
M348T313			0.757001	0.712821	0.0761749	348.274	313.416
M713T350			0.732787	0.711055	0.076294	712.57	349.616
M84T758			0.783484	0.69038	0.0764955	84.0432	757.859
M217T701			0.835555	0.667991	0.0768638	217.128	701.158
M235T74			1.22138	0.674339	0.0768831	235.153	73.984
M152T453			0.935891	0.717445	0.0769131	152.07	453.053
M621T663			1.36762	0.197752	0.0769276	620.969	662.92
M358T277_1			1.63864	1.55875	0.0770012	357.736	277.335
M185T656			1.8488	1.22797	0.0772581	184.919	656.248
M376T363			0.838246	0.460787	0.0772767	376.183	362.549
M225T65_2			1.02599	0.716296	0.077357	225.184	64.991
M294T182			0.587985	0.629557	0.0774231	294.171	182.163
M279T731			0.732635	0.671214	0.0775774	279.13	730.528
M126T137			0.918699	0.64715	0.0776007	126.054	137.346
M283T65_2			1.05752	0.69951	0.0779485	283.226	64.932
M194T623			1.6878	1.28933	0.0779569	194.117	622.598
M201T144			0.9243	0.730492	0.0780618	201.147	144.026
M182T95			1.017	0.685548	0.0784601	182.137	94.6725
M419T203			0.970039	0.530276	0.0785614	419.227	202.861
M355T63			0.519677	0.681958	0.0785676	355.367	63.455
M168T123			0.928766	0.743413	0.0787819	168.122	122.873
M981T356			0.428575	0.737462	0.0788205	981.077	356.111
M1030T329			0.464918	0.751896	0.0788615	1030.09	329.091
M742T357			0.238509	0.756552	0.0790577	741.564	356.503
M870T310			0.818919	0.667823	0.0790748	870.078	310.344
M295T81			1.14682	0.651217	0.0791965	295.21	80.734
M187T428			1.46906	1.53545	0.0794998	187.057	428.055
M340T277			1.67552	1.5011	0.0796216	340.209	277.312
M321T67			0.986996	0.71019	0.079803	321.208	66.911
M457T879			1.46439	1.61672	0.0799682	457.25	879.097
M302T69			1.14095	0.62885	0.0805355	302.195	68.843
M503T356			0.234111	0.73716	0.0807118	503.049	356.408
M115T388			0.623768	0.657715	0.0807286	115.085	388.11
M265T190			0.738674	0.70029	0.0808289	265.079	190.274
M300T87			0.76227	0.641822	0.0811352	300.26	86.958
M580T669			0.441073	0.781871	0.0812816	579.861	668.653
M392T65			1.3659	1.49101	0.0815284	392.336	65.399
M790T355			0.568587	0.656588	0.0816915	789.575	355.059
M797T666			0.721891	0.694843	0.0818611	796.851	666.081
M127T633			0.758674	0.647303	0.0818885	127.122	632.553
M324T77			0.890258	0.566233	0.081899	324.29	76.7615
M312T316			1.72786	1.25092	0.0819926	311.548	316.154
M583T356			0.751076	0.665981	0.0820539	582.554	356.386
M346T82			0.962939	0.6815	0.0823107	346.257	82.092
M294T86			0.694367	0.648932	0.0824788	294.242	86.136
M637T661			1.41461	0.352858	0.0828024	636.943	661.405
M529T356			0.26071	0.730163	0.0831941	528.552	356.5
M558T314			1.7321	1.18997	0.0834347	558.05	313.911
M349T71			0.700616	0.693962	0.0834698	349.201	71.133
M531T662			1.402	0.304001	0.0836115	530.98	662.045
M721T316			0.89294	0.742977	0.083694	721.054	315.592
M712T348			1.01394	0.690839	0.0837925	711.574	347.667
M1033T332			0.731237	0.69105	0.0839564	1033.08	332.156
M208T348			0.423618	0.716262	0.0845038	208.096	347.596
M261T651			1.96131	1.13621	0.0845107	260.857	650.511
M900T355			0.6828	0.704987	0.0846949	899.575	354.814
M223T78			1.18149	0.62968	0.0850628	223.117	77.763
M134T452			0.929137	0.723888	0.0855637	134.059	452.291
M653T666			0.541542	0.758036	0.085626	652.847	665.829
M247T82_2			1.1667	0.617878	0.0856742	247.153	82.285
M1088T356			0.449958	0.715546	0.0860258	1088.08	355.769
M431T663			0.932766	0.716166	0.0864246	430.927	662.904
M1199T331			0.694623	0.770184	0.0867975	1199.08	331.204
M923T318			0.449208	0.748197	0.0868242	923.081	318.173
M791T347			0.973414	0.732597	0.0869499	791.084	347.458
M117T81			0.946294	0.68067	0.0870664	117.09	81.473
M871T356			0.435546	0.740871	0.0871415	871.076	355.576
M332T717			1.19599	1.90312	0.0872034	332.094	716.944
M247T93			1.10306	0.657419	0.0874884	247.093	93.055
M153T66			1.11079	0.715324	0.0875024	153.09	66.047
M526T804			1.41273	1.8418	0.087745	526.26	804.28
M272T63			1.1162	0.735732	0.0883393	272.221	63.349
M336T313			0.597023	0.766859	0.0883469	336.052	312.758
M229T65			0.88421	0.591211	0.0886515	229.215	64.831
M283T315			0.447156	0.777365	0.0891636	283.049	315.165
M275T114			1.03268	0.734109	0.0892206	275.145	114.342
M303T66_1			0.78001	0.723082	0.0892894	303.195	66.041
M769T356			0.746177	0.607222	0.0896168	769.064	356.237
M148T758			0.778759	0.661432	0.0897642	148.059	757.821
M824T352			0.394969	0.690115	0.0899731	824.064	352.452
M131T73			1.04704	0.735435	0.0900412	131.105	72.8235
M524T65			0.622416	0.72012	0.0901116	524.449	64.8205
M717T357			0.384229	0.722909	0.0901343	717.059	357.297
M901T676			1.6662	1.1643	0.0902852	900.768	676.239
M296T78			1.18729	0.640984	0.0906407	296.209	78.033
M454T263			0.208347	0.790299	0.0906482	454.336	262.971
M390T62			0.518235	0.779848	0.0906484	390.237	61.669
M471T356			0.336038	0.694278	0.0906506	470.557	356.33
M360T794			1.63742	1.44255	0.090721	360.212	793.856
M715T356			0.642165	0.720371	0.0907926	715.062	356.378
M156T285			1.42449	1.53444	0.0908186	156.051	284.756
M194T86			0.717943	0.67	0.0910012	194.081	86.3825
M282T75			0.981046	0.395547	0.0910144	282.159	75.494
M979T309			0.739388	0.751851	0.0913256	979.08	308.772
M129T277			2.01122	1.21787	0.0913368	129.064	277.023
M437T71			0.472764	0.792078	0.0919429	437.345	70.935
M130T373			1.21825	2.55732	0.0920038	130.064	373.486
M692T87			0.868254	0.694186	0.0922324	692.438	86.808
M241T67_1			0.874399	0.702638	0.0925143	241.142	66.814
M613T661			1.36973	0.249233	0.0926596	612.982	661.313
M208T758			0.79879	0.723635	0.0927162	207.997	758.048
M478T90			0.887422	0.761982	0.092761	478.348	89.98
M219T81			1.11312	0.651689	0.0928061	219.158	80.777
M380T288_1			1.58901	1.53303	0.0934874	379.75	287.963
M526T309			0.388041	0.734209	0.0936966	525.557	308.893
M715T667			0.342551	0.789131	0.0938023	714.848	667.232
M268T430			0.938632	0.728584	0.0938432	268.103	430.455
M1116T356			0.606218	0.67474	0.0938483	1115.58	356.476
M317T615			0.641464	0.782877	0.0940008	316.785	614.603
M136T270			0.86421	0.723507	0.094034	136.061	269.935
M909T330			0.654969	0.821284	0.094169	909.408	330.013
M544T607			0.609563	0.742744	0.0942227	543.732	606.595
M180T132			1.66276	1.36881	0.0944283	180.085	132.425
M407T663			1.20163	0.676079	0.0946311	406.909	662.849
M387T64			0.935695	0.664452	0.094738	387.328	63.751
M515T663			1.2943	0.180107	0.094744	515.006	663.03
M634T351			0.471469	0.714429	0.0951097	633.561	350.693
M300T75			0.968458	0.612368	0.095187	300.186	75.1965
M411T667			0.876524	0.842456	0.0953783	410.868	667.476
M466T69			0.614813	0.786397	0.0959009	466.377	68.505
M584T355			0.436871	0.696261	0.0959317	583.552	354.825
M121T1302			0.620727	0.820886	0.0963541	121.071	1301.8
M393T298_2			1.66263	1.48696	0.0964552	393.25	298.421
M1032T350			0.370121	0.695461	0.0964674	1031.59	349.566
M542T80			0.698827	0.429067	0.0966982	542.352	80.437
M703T663			1.29335	0.167276	0.0969298	702.973	662.832
M379T288			1.56701	1.5314	0.0970642	379.248	287.963
M463T89			0.728682	0.779526	0.097129	463.339	89.408
M276T89_2			1.19893	0.65214	0.0973674	276.179	88.594
M535T60			1.45534	1.2547	0.0981769	535.287	59.935
M763T89			0.228819	0.769933	0.0983851	762.555	88.7275
M1031T310			0.892879	0.813612	0.0983965	1031.08	309.58
M565T656			1.46994	1.41804	0.0987509	564.837	655.965
M130T566			0.814595	0.554269	0.0989156	130.049	566.346
M233T658			0.94359	0.686494	0.0992168	233.075	658.43
M646T87			0.850334	0.547828	0.0993774	646.469	87.34
M309T662			1.19197	0.657597	0.0995942	308.932	661.82
M729T356_1			0.483648	0.701696	0.0998678	728.736	355.662
M371T288_1			1.54802	1.53299	0.0999123	370.735	287.963
M1032T356			0.326194	0.702607	0.0999188	1032.08	355.837
M255T182			0.808288	0.717413	0.099955	255.194	182.245
M754T519			0.516951	0.724751	0.100117	754.44	519.36
M376T64_1			1.40771	0.916622	0.100218	376.258	63.973
M183T68			0.919398	0.766223	0.100235	183.137	68.245
M74T380			1.56478	1.25538	0.100341	74.0954	380.443
M1113T356			0.772476	0.682318	0.100368	1112.59	356.174
M384T74			1.18142	0.650424	0.100546	384.294	74.073
M263T86			1.08539	0.659268	0.100708	263.148	85.919
M460T89			0.994608	0.712247	0.101101	460.273	89.335
M560T58			1.24633	1.58573	0.101229	560.468	58.1465
M264T476			0.794284	0.686931	0.101305	264.053	476.466
M150T529			1.12515	0.544063	0.10143	150.057	529.147
M196T317			0.676677	0.737167	0.101507	196.066	317.386
M151T123_2			1.34935	0.753449	0.101588	151.095	123.073
M130T758			0.225995	0.695305	0.10159	130.049	757.827
M301T664			0.5364	0.814389	0.101728	301.14	664.225
M200T72			0.767353	0.641193	0.101857	200.164	72.008
M613T315			0.498967	0.735847	0.102384	613.05	315.494
M357T277			1.56357	1.51191	0.102473	357.235	277.17
M740T288			1.52901	1.54693	0.102583	740.462	287.858
M319T109			0.73325	0.530171	0.102886	319.171	109.233
M393T64_2			2.38292	0.918912	0.102904	393.285	63.813
M818T312			0.780713	0.610835	0.103033	818.074	312.154
M138T537			1.5903	1.5143	0.103255	138.054	536.923
M255T68			0.492109	0.680684	0.10341	255.23	68.064
M518T671			0.539766	0.830967	0.10347	517.863	670.54
M400T78			0.485985	0.68098	0.103958	400.253	77.54
M349T277_2			1.51215	1.54338	0.104282	349.224	277.335
M984T308			1.45972	1.26381	0.104418	984.073	308.106
M202T65			0.876574	0.720387	0.10446	202.142	64.778
M84T632			0.526841	0.636281	0.104765	84.0797	631.768
M127T73_2			0.880178	0.750342	0.105188	127.11	73.2865
M155T201			0.95702	0.710176	0.105234	155.106	201.235
M129T666			0.632011	0.684358	0.10525	128.552	665.639
M207T72			1.27868	0.636249	0.105462	207.122	71.667
M238T138			1.03847	0.653696	0.105716	238.164	137.757
M114T634			0.731233	0.454523	0.105957	114.076	633.848
M517T663			1.22092	0.401887	0.106325	516.985	663.31
M650T60			0.710216	0.726192	0.106831	649.504	60.4185
M953T356			0.320222	0.75167	0.106905	952.578	355.746
M261T68			1.35776	1.50296	0.107117	261.205	68.439
M89T1359			0.980635	0.75334	0.107254	89.0587	1359.33
M241T67_2			0.991703	0.745321	0.10729	241.215	66.72
M205T88			0.83443	0.688563	0.107381	205.142	87.8335
M1030T355			0.543547	0.677309	0.107422	1030.09	354.953
M327T265			1.49137	1.54224	0.10753	326.709	265.24
M289T91			1.11731	0.709774	0.107573	289.161	91.458
M143T172			1.1129	0.808838	0.107619	143.067	172.464
M181T334			0.254739	0.809693	0.108032	181.037	333.702
M186T664			1.10463	0.511751	0.108084	186.41	663.633
M597T663			1.2505	0.159389	0.108098	597.008	663.149
M239T65			0.949382	0.749875	0.108158	239.199	64.6465
M666T318			0.23128	0.763283	0.108227	666.053	318.288
M1007T355			0.613259	0.658125	0.108339	1006.58	354.964
M147T108			0.933035	0.712331	0.109648	147.1	107.781
M301T731			0.335596	0.751316	0.109672	301.11	730.861
M785T662			1.24963	0.14327	0.10989	784.975	662.077
M152T430			0.952956	0.6435	0.110285	152.056	429.855
M253T64			1.01811	0.668879	0.110644	253.215	63.6795
M662T318			0.748884	0.778532	0.110817	662.059	317.919
M350T65			0.767427	0.467861	0.110844	350.233	65.255
M403T64			0.869404	0.714341	0.111297	403.352	63.825
M295T730			0.349458	0.739071	0.111334	295.101	730.243
M925T355			0.497634	0.728889	0.111413	925.078	354.603
M299T650			1.99755	1.1082	0.111546	298.812	650.011
M448T333			0.415534	0.795841	0.111849	448.05	332.8
M143T81			0.884651	0.703788	0.111922	143.105	81.388
M229T74			1.09008	0.743012	0.111985	229.142	74.1935
M208T276			1.11078	0.668126	0.112003	208.081	275.938
M246T244			0.645201	0.628546	0.112076	246.096	243.637
M226T64			1.00014	0.69137	0.11209	226.18	64.401
M350T666			0.561412	0.738825	0.112541	349.899	666.306
M243T421			1.90187	1.32819	0.112571	243.085	421.022
M261T88			1.18011	0.711737	0.112599	261.109	87.963
M310T68			0.596169	0.604018	0.112895	310.187	68.4105
M613T356			0.536094	0.733478	0.113319	613.05	356.141
M696T277			1.526	1.5416	0.113411	696.436	277.108
M447T331			0.396798	0.76894	0.113457	447.051	331.474
M109T137			0.979824	0.677015	0.113475	109.046	136.786
M715T352			0.449327	0.725839	0.113571	714.564	351.843
M198T742			0.532503	0.743646	0.113591	198.084	742.141
M797T357			0.481225	0.741834	0.113616	796.564	356.683
M102T758			0.623402	0.726318	0.11375	102.054	757.831
M366T66_1			1.07234	0.70197	0.113753	366.227	65.7195
M296T421			1.88048	1.34631	0.113865	296.133	421.101
M425T669			0.768181	0.863227	0.114446	424.863	668.801
M663T355			0.633029	0.722266	0.114571	663.057	354.728
M221T81			0.708537	0.710357	0.115045	221.08	81.286
M611T356			0.264184	0.699514	0.115466	611.053	356.255
M775T410			0.527366	0.542305	0.115711	775.483	409.902
M766T310			1.51436	1.25778	0.116028	766.069	310.303
M419T656			1.7415	1.2431	0.116295	418.855	656.147
M518T89			1.01287	0.703312	0.117457	518.315	89.342
M195T72			1.50656	1.57298	0.117472	195.103	71.825
M269T64			0.780368	0.775051	0.117696	269.21	63.565
M472T68			0.61048	0.632941	0.117844	472.273	67.662
M529T311			0.435799	0.764886	0.117899	528.553	310.785
M165T93			1.05915	0.708084	0.118313	165.111	93.052
M230T314			0.436359	0.754722	0.118431	230.046	314.479
M322T71			0.854528	0.27284	0.118812	322.207	70.774
M820T356			0.546582	0.791243	0.118816	819.737	355.786
M326T281			1.09962	0.686572	0.118959	326.216	281.053
M137T374			1.43076	1.5411	0.119783	137.045	374.115
M246T446			0.974948	3.27177	0.120093	246.169	445.551
M255T70			0.63865	0.720972	0.120169	255.159	69.828
M197T64			0.80883	0.734944	0.120432	197.189	64.405
M422T357			0.441371	0.703502	0.120472	421.548	356.954
M644T386_2			0.527407	0.627668	0.120612	644.408	385.985
M311T2			0.520217	0.682237	0.12073	311.019	2.157
M417T664			0.725931	0.83007	0.120865	416.875	664.327
M612T357			0.536463	0.649563	0.120913	612.051	356.841
M233T70			0.513453	0.696328	0.120965	233.173	69.9125
M194T173			0.479528	0.811444	0.121735	194.102	172.599
M173T66			0.975666	0.759314	0.121798	173.08	65.916
M338T64			0.652411	0.684646	0.121976	338.341	63.5035
M643T355			0.526949	0.691081	0.122017	643.06	354.898
M676T352			0.490462	0.707498	0.122091	676.398	352.283
M489T84			0.886158	0.665021	0.122146	489.312	84.227
M194T77			0.831124	0.706411	0.1222	194.116	77.413
M231T520			0.83816	0.77022	0.122511	231.083	520.416
M239T66			0.94426	0.71238	0.122513	239.127	66.065
M325T87			0.418273	0.739685	0.122577	325.272	87.468
M241T714			1.0196	0.753449	0.122821	241.154	713.728
M544T663_1			0.71953	0.729044	0.123105	543.874	663.327
M434T669			0.333253	0.82275	0.123789	433.882	669.266
M662T357			0.496621	0.767324	0.12382	662.059	357.26
M351T74			0.958016	0.643373	0.124268	351.216	74.1885
M295T162			1.51086	1.44099	0.1243	295.091	162.35
M553T311			0.60887	0.7985	0.124357	553.057	310.591
M261T272			1.75622	1.37546	0.124364	261.122	271.802
M416T89			0.959943	0.698685	0.124399	416.248	88.674
M157T281			1.54802	1.38352	0.125153	157.096	281.065
M535T511			0.382367	0.775075	0.125627	535.313	511.11
M383T661			1.05265	0.601564	0.125775	382.948	661.372
M141T75			0.837448	0.767664	0.125868	141.09	75.3995
M175T73			0.562166	0.763255	0.126786	175.095	73.353
M679T663			1.19184	0.12744	0.126833	679.011	662.583
M909T355_2			0.306063	0.697333	0.126885	909.408	355.444
M666T391			0.488022	0.626463	0.127303	665.919	391.096
M976T351			0.472349	0.690288	0.127743	976.084	351.382
M371T288_2			1.40706	1.48979	0.12798	371.236	287.896
M148T698			0.979751	0.557893	0.128314	148.042	698.371
M371T76			1.18125	0.702381	0.128464	371.282	75.936
M732T356			0.351092	0.700487	0.128522	732.064	355.85
M1169T59			1.43148	1.341	0.128634	1168.7	59.271
M207T80			1.55184	1.45322	0.128696	207.064	79.8155
M138T92			0.992504	0.681617	0.128754	138.111	92.482
M377T65			0.644409	1.14558	0.129378	377.325	65.083
M165T107			0.968414	0.702634	0.129858	165.111	107.471
M368T310			0.441994	0.798628	0.129888	367.547	309.637
M87T74			1.22594	0.705368	0.129969	87.0428	73.778
M665T391			0.460536	0.654666	0.130072	665.418	390.904
M255T658			0.971639	0.697972	0.130497	255.057	657.911
M707T87_1			0.642009	0.441346	0.130598	706.519	87.307
M380T288_2			1.464	1.50018	0.131437	380.251	287.944
M337T353			0.462594	0.723096	0.131908	337.051	352.537
M763T355			0.377568	0.706747	0.132321	763.073	354.805
M141T307			0.509211	1.61913	0.132606	141.101	307.364
M954T60			0.742956	0.672028	0.132722	953.727	59.899
M330T62_1			1.30858	1.36232	0.133026	330.212	62.15
M171T76			0.978434	0.577272	0.133526	171.064	75.594
M540T69			0.353509	0.830759	0.133788	540.445	68.787
M819T319			0.206167	0.786834	0.13415	819.071	319.112
M270T506			0.599389	0.762745	0.134353	270.153	506.351
M493T190			0.911514	0.71516	0.134649	493.076	189.834
M364T66			0.710563	0.802932	0.134726	364.306	66.0865
M375T64			0.875711	0.87561	0.134728	375.07	64.138
M539T666			0.709721	0.740819	0.134852	538.858	666.346
M97T80			1.86013	1.33435	0.135319	97.0272	80.22
M340T311			0.656971	0.796307	0.135555	340.046	310.798
M235T65			0.856122	0.781233	0.135704	235.134	65.2555
M173T122			1.0397	0.761688	0.135801	173.077	122.027
M195T121			0.863965	0.663686	0.135853	195.122	120.694
M249T68			1.56473	1.38998	0.136333	249.111	68.283
M981T309			1.05301	0.816436	0.13664	981.078	309.431
M323T69_2			0.782142	0.700164	0.136653	323.206	69.434
M908T355			0.10447	0.725484	0.136739	908.076	354.898
M761T662			1.16098	0.105744	0.137085	761.014	661.816
M687T353			0.438261	0.769949	0.13709	686.564	353.216
M122T96			0.732036	0.670716	0.137396	122.056	96.0305
M263T72_2			0.890666	0.709597	0.137567	263.184	71.776
M161T612			0.310035	0.774738	0.137652	161.091	612.299
M251T80			1.08586	2.32339	0.137842	251.09	80.38
M228T74			1.26493	1.55201	0.138283	228.162	73.64
M244T64_2			0.920912	0.657774	0.138535	244.19	63.928
M314T87			0.258611	0.792448	0.138577	314.268	87.455
M911T357			0.544732	0.721729	0.139265	910.739	356.659
M644T59			0.20102	0.729846	0.139283	644.493	58.702
M817T355			0.292437	0.75028	0.139781	817.074	355.371
M431T607			0.724597	0.707	0.140219	430.792	606.584
M176T742			0.655797	0.758115	0.140269	176.102	742.134
M116T113			0.674062	0.446829	0.14088	116.106	113.01
M304T98			0.213579	0.73946	0.141436	304.132	98.486
M1039T356			0.481054	0.654358	0.141556	1039.07	356.18
M410T664			0.310142	0.797668	0.142114	409.879	664.448
M470T354			0.467458	0.716697	0.142353	469.558	354.054
M700T91			1.53684	1.4468	0.142383	700.481	90.555
M422T667			0.474223	0.848253	0.142734	421.859	666.814
M423T323			0.708317	0.798883	0.142742	422.546	323.399
M349T663_2			0.743025	0.747367	0.142803	348.924	662.874
M999T353			0.330035	0.758474	0.142833	999.077	353.02
M159T742			0.546888	0.781527	0.14288	159.075	742.112
M579T356			0.227747	0.725448	0.143069	578.56	356.036
M225T67			1.00433	0.737112	0.143099	225.111	66.862
M648T84			0.707175	0.428523	0.143104	648.416	84.357
M393T663			0.499235	0.79218	0.143412	392.914	663.222
M461T88			0.677384	0.699806	0.143891	461.36	87.6815
M403T669			0.887655	0.885204	0.144001	402.881	669.33
M471T332			1.54678	1.31384	0.144345	470.557	331.504
M365T328			0.352321	0.786143	0.144548	364.551	328.303
M742T622			0.409617	1.62238	0.144711	742.432	622.489
M497T663_1			0.914684	0.712607	0.145384	496.899	662.608
M254T75			1.17918	0.692481	0.145561	254.159	75.369
M285T80			0.609657	0.639358	0.146	285.171	79.816
M504T81			0.721664	0.774176	0.146054	504.366	81.4615
M470T64			1.24881	2.01373	0.146264	470.2	64.157
M792T309			1.59395	1.19647	0.146483	791.572	308.639
M732T60			1.32059	1.2767	0.146582	732.411	60.1785
M401T298			0.903683	1.44027	0.146754	401.261	298.411
M389T312			0.494598	0.747555	0.146911	389.055	311.928
M168T87			0.515521	0.759364	0.1473	168.1	87.352
M497T655			1.62454	1.22765	0.147377	496.829	654.837
M731T326			1.35622	1.36369	0.147453	730.733	326.418
M623T607			0.553208	0.781965	0.147492	622.728	607.395
M331T63			0.89075	0.806894	0.14752	331.224	62.8285
M1192T356			0.109019	0.771965	0.14779	1192.09	356.488
M561T649			1.6852	1.21625	0.147815	560.724	649.051
M857T351			0.0968357	0.701008	0.147832	857.07	351.108
M442T314			0.41804	0.749644	0.148079	442.058	313.966
M560T86			0.778737	0.284115	0.148341	560.398	86.454
M551T310			0.261475	0.773385	0.148493	551.061	310.239
M713T315			0.120546	0.756975	0.148574	713.065	314.943
M157T412			0.485459	1.55871	0.148631	157.096	411.946
M395T69			1.08381	0.752237	0.148743	395.078	69.069
M129T81			0.922239	0.708291	0.148878	129.054	80.882
M182T364			1.45613	1.54302	0.148918	182.101	363.85
M189T539			0.839148	0.616702	0.149065	189.122	538.568
M186T92			0.600868	0.685434	0.149072	186.111	92.099
M319T615			1.62383	1.18477	0.149221	318.783	614.881
M159T68_2			0.798695	0.755953	0.149511	159.137	67.827
M72T518			0.630383	0.592688	0.149601	72.0797	518.462
M958T356			0.219608	0.72517	0.149619	957.57	356.055
M313T188			0.861002	0.692931	0.149639	313.127	188.282
M1198T321			0.233998	0.732991	0.149744	1198.08	321.288
M312T75			0.703465	0.709081	0.149813	312.237	74.9685
M349T663_1			1.61015	1.27471	0.150136	348.868	662.783
M367T607			1.3828	1.3177	0.150245	366.96	606.964
M652T265			1.74831	1.46281	0.15033	652.41	264.915
M209T80			1.01293	3.24311	0.151274	209.08	79.7165
M188T476			0.930887	0.665406	0.151358	188.068	476.488
M422T64			0.572651	0.846416	0.151675	422.316	64.365
M324T230			0.620544	1.49788	0.152464	324.128	229.959
M647T66			1.36658	1.3484	0.152894	647.354	65.767
M1194T350			0.143009	0.726666	0.153006	1193.59	349.966
M264T764			0.720471	0.743756	0.153151	264.118	763.542
M208T93			1.04495	0.696023	0.153338	208.481	93.075
M413T81			0.590864	0.571309	0.153528	413.292	80.8315
M710T398_1			0.414232	0.591196	0.153745	709.945	398.421
M1196T352			0.50134	0.715924	0.15395	1195.59	351.84
M308T746			0.491114	0.662034	0.154077	308.133	745.729
M474T356			0.43055	0.696477	0.154358	473.552	356.392
M656T313			0.397456	0.72958	0.1547	656.068	313.241
M208T72			0.538247	0.77553	0.155029	208.161	71.566
M275T669			0.72959	0.87921	0.155065	274.909	669.062
M776T410_1			0.467179	0.578547	0.155621	775.984	410.232
M129T69			1.63992	1.38552	0.155682	129.09	69.0425
M209T66			1.00372	0.716227	0.15612	209.116	65.9595
M230T658			0.662784	1.499	0.156241	230.185	657.951
M475T609			0.400052	0.707301	0.156381	474.765	608.657
M398T762			1.43007	1.70728	0.156501	398.202	761.552
M784T298			0.712328	1.4506	0.156824	784.488	298.273
M267T410			0.866226	0.645807	0.157034	267.133	410.108
M251T52			0.849463	0.851877	0.157711	250.987	51.8305
M146T68			1.01247	0.440211	0.157772	146.059	68.3385
M300T79			0.545587	0.710068	0.157858	300.289	78.8365
M281T70			1.64814	1.20579	0.157991	281.101	70.391
M1196T316			0.244619	0.785251	0.158014	1196.09	316.041
M559T663			0.762052	0.758414	0.158157	558.899	662.567
M269T163			0.313538	0.795458	0.158217	269.21	163.311
M731T403			0.444361	0.602272	0.158867	731.457	403.094
M710T518			0.578013	0.783052	0.158887	710.415	517.547
M333T77_3			1.23313	0.705394	0.15934	333.262	77.1905
M72T164			0.674025	0.679021	0.159393	72.0798	163.837
M230T514			0.765062	0.73164	0.159433	230.069	514.012
M827T357			0.360964	0.665071	0.159768	827.059	356.609
M668T354			0.703578	0.766502	0.160826	668.05	353.663
M397T355			0.292512	0.763946	0.161118	397.043	354.904
M1008T354			0.291738	0.714534	0.161431	1007.58	354.276
M272T867			1.2746	1.48055	0.161855	272.171	867.452
M178T355			0.45623	0.727924	0.162554	178.039	354.755
M393T298_1			1.50977	1.41935	0.162641	392.748	298.499
M447T357			0.698716	0.820171	0.162651	447.051	356.952
M267T64			0.703983	0.771896	0.162946	267.23	63.5575
M218T143			0.644101	0.762941	0.163157	218.174	143.104
M402T298_1			1.51696	1.40482	0.163728	401.763	298.435
M86T491			0.79203	0.613705	0.163899	86.0955	490.522
M753T407			0.454035	0.597066	0.164255	753.47	406.812
M270T68			0.674799	0.710314	0.164614	270.17	67.885
M211T158			0.47391	0.794204	0.16494	211.132	157.654
M409T64			1.22454	0.902181	0.164969	409.279	63.561
M795T356			0.177299	0.766355	0.165235	794.567	356.126
M131T156			0.504858	0.661045	0.165762	131.117	156.422
M311T332			0.442274	0.792179	0.165903	310.55	332.035
M143T504			0.259004	0.774725	0.166163	143.018	503.522
M649T676			1.50325	1.18105	0.166377	648.819	676.35
M127T234			1.53056	1.63793	0.167979	127.085	234.413
M634T87			0.538776	0.549369	0.16813	634.399	87.3095
M394T65_2			0.86439	1.12153	0.168436	394.352	65.003
M244T807			1.36506	1.67134	0.168501	244.164	807.33
M367T355			0.684157	0.791214	0.168847	366.548	355.234
M331T606			0.246373	0.764119	0.169046	330.818	606.454
M693T58			0.16133	0.743883	0.169267	692.562	58.223
M443T672			0.725216	0.816232	0.169734	442.899	672.375
M642T352			0.15945	0.75347	0.169917	642.396	351.825
M614T77			0.439394	0.852778	0.170507	614.482	76.884
M1195T331			0.802511	0.843868	0.171231	1195.09	331.123
M202T67			0.869958	0.801072	0.171778	202.106	67.411
M741T357			0.11559	0.748358	0.172411	740.565	356.952
M139T363			0.592562	0.483554	0.172529	139.049	362.721
M241T576			0.222012	0.789636	0.172703	241.154	576.171
M245T64			0.939078	0.723491	0.173031	245.192	64.09
M338T312			0.220361	0.811717	0.173197	338.049	311.796
M305T145			0.546307	0.78266	0.173517	305.156	144.685
M286T740			0.578394	0.598383	0.173854	286.15	740.108
M223T64_2			0.665473	0.798996	0.17389	223.168	64.0155
M220T140			0.838366	0.752727	0.173941	220.153	140.211
M140T730			0.936122	0.595543	0.17437	140.067	730.29
M492T90			0.898994	0.833718	0.17446	492.363	90.498
M316T117_1			0.630018	0.741119	0.174691	316.197	116.995
M536T91			1.00872	0.85332	0.175022	536.389	91.216
M275T506			0.899953	0.806222	0.175194	275.109	506.229
M643T608			0.73228	0.82348	0.175277	642.696	608.262
M278T64			0.827737	0.830495	0.175621	278.268	64.023
M273T1359			1.44636	1.30784	0.175692	272.968	1359.18
M221T182			0.601282	0.763675	0.175713	221.118	182.01
M169T92			1.29044	1.38864	0.175989	169.047	92.051
M277T81			1.21363	1.47679	0.176193	277.163	80.956
M712T356			0.391438	0.73899	0.176492	712.066	355.739
M929T321			1.42369	1.3429	0.176689	929.072	321.417
M648T555			0.846711	0.709148	0.176718	648.059	555.35
M609T605			0.507992	0.715255	0.177006	608.715	605.388
M203T69_1			0.820872	0.745976	0.17701	203.163	69.1515
M690T89			0.608195	0.552143	0.177389	690.494	88.507
M130T636			0.692898	0.545058	0.177951	130.085	636.089
M256T64_1			1.0311	0.721477	0.178036	256.193	63.871
M485T76			0.512094	0.756059	0.17838	485.324	75.862
M269T558			0.660551	0.625827	0.178646	269.16	557.744
M503T79			0.872328	0.731143	0.178744	503.325	79.148
M144T678			1.35486	1.51362	0.178814	144.101	677.829
M714T356			0.234778	0.775153	0.179087	714.063	356.266
M185T65_2			1.04804	0.843786	0.179536	185.152	64.502
M707T606			0.555308	0.673779	0.180463	706.692	605.608
M554T311			0.388624	0.826542	0.180484	554.056	310.918
M145T675			0.513026	0.823838	0.180526	144.926	675.242
M195T64			0.952377	0.806825	0.18064	195.137	63.8855
M237T612			0.69308	0.709101	0.180713	237.003	611.943
M879T322			0.71128	0.698074	0.181046	879.064	321.774
M243T305			1.62065	1.32896	0.181404	243.085	305.348
M516T83			0.713988	0.331674	0.181434	516.372	83.4925
M610T354			0.531794	0.762601	0.181759	609.553	354.313
M350T108			0.849815	0.666591	0.182008	350.055	107.714
M709T400			0.373955	0.648558	0.182187	709.444	399.547
M492T52			1.44149	0.917693	0.182383	492.322	51.6055
M236T356			0.663988	0.758716	0.182716	236.037	356.174
M709T316			0.47066	0.785124	0.183006	709.071	316.26
M145T707			0.529461	0.662525	0.183229	145.096	707.329
M931T356			0.482233	0.673201	0.183391	931.069	356.108
M341T67			0.802829	0.73896	0.184052	341.197	67.342
M393T64_1			0.892525	0.851399	0.184228	393.042	64.164
M660T357			0.0944437	0.782459	0.184751	660.062	356.67
M123T119			1.20847	1.49493	0.185115	123.054	119.158
M874T356			0.146167	0.736671	0.185623	874.072	356.233
M363T501			0.416653	0.78937	0.186161	363.161	501.271
M514T91			0.885728	0.82127	0.18629	514.375	90.795
M656T355			0.352422	0.797116	0.186699	656.068	355.126
M654T352			0.481665	0.787743	0.186829	654.071	352.413
M191T670			1.4508	1.18912	0.186939	190.953	670.418
M611T311			0.673773	0.739766	0.18711	611.053	310.503
M279T69_2			0.619658	0.621432	0.187735	279.215	68.5335
M347T89_2			1.21941	0.657447	0.18802	347.203	89.324
M355T768			0.716615	0.680441	0.18831	355.073	768.201
M278T260			1.41822	1.53969	0.188397	278.123	260.312
M349T249			0.471875	0.800098	0.189299	349.257	249.053
M676T58			0.180416	0.740375	0.189361	675.535	58.184
M524T315			0.68269	0.725253	0.189637	523.56	314.726
M307T65_2			0.518153	0.788946	0.189945	307.306	65.1
M1193T356			0.184734	0.744747	0.190709	1193.09	356.26
M1190T356			0.196476	0.760125	0.19156	1190.09	356.128
M127T312			0.510277	1.52199	0.191897	127.085	312.295
M662T59			0.213479	0.75063	0.192247	661.52	58.921
M423T308			1.52401	1.37383	0.192741	423.274	308.264
M533T87			1.08822	0.729532	0.193021	533.333	86.829
M387T214			0.746813	0.7533	0.193456	387.238	213.874
M402T93			0.587533	0.76047	0.194047	402.269	93.2495
M277T64			0.693868	0.797269	0.194064	277.127	63.733
M366T310			1.70581	1.25193	0.194284	365.55	309.575
M167T65			1.20852	1.32035	0.194685	167.141	64.661
M130T262			0.932869	0.397741	0.195153	130.064	261.679
M285T1346			0.642823	0.862917	0.195253	285.04	1345.83
M212T91_1			1.58722	1.30568	0.195348	212.091	90.502
M261T684			0.609072	0.678898	0.195394	261.144	683.639
M797T414			0.404534	0.593357	0.195563	797.496	413.66
M279T64			0.757177	0.869916	0.19559	279.271	64.031
M139T336			0.312004	0.805056	0.196139	139.122	336.329
M791T310			0.801207	0.800978	0.196159	790.573	310.067
M72T730			0.661308	0.739597	0.196635	72.0795	730.312
M289T317			0.664952	0.753891	0.196769	289.04	316.571
M363T90			0.454004	0.785532	0.196826	363.216	89.863
M261T64			0.8524	0.872137	0.197075	261.242	64.1625
M780T622			0.288905	1.62249	0.197331	780.388	622.454
M490T842			0.45213	0.701217	0.197545	490.176	842.011
M147T1013			0.82904	0.640223	0.197558	147.112	1012.67
M820T417_1			0.409542	0.583871	0.197671	819.509	416.935
M904T353			0.531987	0.740963	0.197799	903.57	353.209
M128T567			0.211309	0.788098	0.198219	128.069	567.321
M251T675			0.371203	0.777251	0.198291	250.891	675.476
M229T216			0.834261	0.729386	0.198301	229.081	216.194
M611T108			1.24168	1.3094	0.198539	611.183	108.162
M212T119			0.757148	0.680552	0.198899	212.148	119.142
M1195T356			0.344513	0.730252	0.199238	1195.09	356.496
M643T663			0.603559	0.790664	0.200077	642.881	662.56
M907T353			0.577003	0.72898	0.200423	906.745	352.92
M117T78			1.06032	0.790898	0.20109	117.053	77.9955
M383T666			1.4247	1.21594	0.201292	383.143	665.617
M233T119			0.832845	0.778111	0.201697	233.077	118.888
M604T308			0.64276	0.770313	0.20211	604.064	308.19
M301T442			1.83976	1.1878	0.202456	301.089	441.527
M424T308_1			1.53236	1.36137	0.202524	423.776	308.182
M231T67			0.991209	0.748834	0.202751	231.194	66.764
M344T54			0.961301	1.56511	0.203089	344.225	54.348
M209T520			0.817253	0.792457	0.203819	209.101	520.346
M128T537			0.798959	0.667012	0.203861	128.106	537.176
M230T491			0.894318	0.644943	0.204534	230.069	491.231
M330T136			0.743829	0.741817	0.204569	330.263	136.046
M602T320			0.46031	0.771697	0.204837	602.067	319.648
M450T64_1			1.14166	1.84755	0.205209	450.232	64.2195
M497T317			0.431192	0.83906	0.206128	497.058	317.099
M233T477			0.672991	0.544228	0.206148	233.149	476.842
M197T67_1			0.950634	0.800979	0.206235	197.116	67.077
M169T69_2			0.838145	0.78517	0.206393	169.121	69.1995
M742T332			0.344675	0.830296	0.206749	741.564	331.555
M223T498			0.566716	0.747827	0.20688	223.105	497.698
M203T661			0.618277	0.831102	0.207014	202.968	660.554
M754T407_1			0.439761	0.624735	0.207215	753.971	406.82
M453T617			1.41988	1.24033	0.20728	452.698	616.792
M351T397			1.05941	1.73664	0.207384	351.125	396.638
M525T607			0.731167	0.805691	0.20743	524.751	607.277
M541T606			0.543496	0.718983	0.20747	540.751	605.617
M383T87			1.13961	0.752669	0.207607	383.263	87.487
M599T376			0.501901	0.771261	0.208085	599.379	376.312
M593T669			1.69812	1.11971	0.208539	592.826	668.616
M176T262			0.921506	0.300924	0.208713	176.07	261.561
M190T71			0.673697	0.820589	0.209047	190.142	70.5905
M527T606			0.496827	0.725323	0.209129	526.77	605.831
M796T353			0.432355	0.754761	0.209293	796.065	352.508
M424T308_2			1.48437	1.34551	0.209802	424.277	308.447
M181T311			0.33557	0.806257	0.209818	181.037	311.338
M608T252			1.87728	1.36434	0.210395	608.384	252.002
M604T82			0.632899	0.393541	0.210397	604.388	82.03
M475T357			0.285832	0.768798	0.210839	474.551	356.954
M263T73			1.5847	1.27091	0.211325	263.09	72.746
M351T427			1.15876	1.63638	0.211601	351.125	427.496
M146T745			0.835819	0.736583	0.211822	146.116	744.845
M420T557			0.788576	0.823687	0.21203	420.013	556.941
M188T636			0.892613	0.629282	0.212054	188.127	635.746
M1084T354			0.338589	0.808074	0.21207	1084.09	353.808
M391T356			0.209867	0.727801	0.212812	391.052	356.46
M552T310			0.734082	0.80821	0.213465	552.059	309.514
M978T355			0.373096	0.764698	0.213471	978.081	355.232
M222T73			0.919796	0.794204	0.21382	222.17	73.167
M312T63			0.982024	0.865501	0.214194	312.324	62.952
M714T348			0.682022	0.763758	0.214427	713.568	348.286
M490T812			0.650601	0.757114	0.215841	490.176	812.312
M273T1292			1.2636	1.23948	0.215918	272.969	1292.24
M121T362			0.5545	0.454202	0.216414	121.038	362.414
M342T357			0.211176	0.770885	0.216423	342.043	357.256
M217T414			0.785669	0.627735	0.216453	217.154	413.577
M872T349			0.674185	0.77992	0.216531	871.579	349.42
M113T233			1.47955	1.32227	0.216717	113.07	233.352
M128T1370			1.13504	1.2504	0.216816	128.142	1370.38
M86T514			0.74445	0.69413	0.216908	86.0952	513.908
M300T144			0.175601	0.730798	0.217131	300.201	143.761
M303T66_2			0.623433	0.739487	0.217447	303.252	66.1705
M980T356			0.465785	0.772548	0.218166	980.078	355.981
M1113T349			0.204437	0.767215	0.218251	1113.09	348.591
M876T310			1.51235	1.22732	0.218277	876.069	310.486
M89T122			0.929199	0.702608	0.218706	89.0585	122.413
M173T527			0.163426	0.701688	0.219128	173.139	526.663
M107T81_1			0.185619	0.79717	0.219229	107.048	80.719
M121T90			1.1041	0.758059	0.219308	121.084	89.897
M213T671			0.705057	0.886416	0.219405	212.935	671.442
M539T555			0.824886	0.759431	0.219527	539.014	555.416
M177T356			0.468278	0.828117	0.21992	177.042	356.484
M214T81			0.773544	0.758977	0.220036	214.106	81.2475
M790T70			1.03442	1.43176	0.220858	790.378	70.2035
M289T555			0.845046	0.807622	0.220986	288.983	555.391
M289T227			1.5484	1.32745	0.2217	289.236	226.944
M225T63			0.569982	0.711131	0.221932	225.22	63.412
M186T758			0.59451	0.75464	0.221936	186.015	758.049
M127T73_1			0.601639	0.753565	0.221954	127.074	73.426
M272T164			0.471333	0.788575	0.222146	272.185	163.842
M244T64_1			0.738106	0.422304	0.222282	244.153	64.286
M219T498			0.734279	0.784398	0.222908	219.017	498.318
M141T247			1.2152	1.28646	0.223337	141.101	246.974
M366T248			0.89532	0.815151	0.224156	366.284	248.453
M796T355			0.323208	0.770409	0.224343	795.565	355.421
M902T356			0.353896	0.778623	0.224526	901.572	355.954
M177T118			0.643842	0.717256	0.224861	177.111	118.108
M82T730			0.79456	0.686913	0.225161	82.0639	730.31
M642T606			0.695378	0.787635	0.225329	641.706	606.318
M599T672			1.47745	1.1424	0.225615	598.84	672.116
M281T87			1.48882	0.752882	0.225894	281.195	86.634
M1009T333			0.724946	0.877175	0.225964	1008.58	332.688
M677T356			0.381509	0.745336	0.226408	677.064	356.251
M303T207			1.71507	1.24554	0.22655	303.252	207.362
M244T90			0.643176	0.766449	0.226669	244.117	90.009
M235T669			0.827267	0.901534	0.22685	234.917	669.316
M449T64			0.805553	0.878765	0.226865	449.347	63.539
M434T738			0.850465	0.638816	0.226963	434.188	737.6
M261T441			1.62177	1.259	0.227512	261.096	441.435
M285T1224			0.545546	0.746826	0.227712	285.04	1223.66
M763T329			1.44921	1.28081	0.227806	763.073	328.858
M998T333			1.47978	1.23584	0.227898	998.412	332.957
M678T351			0.352458	0.776257	0.227946	678.395	351.074
M237T88			0.636837	0.563697	0.228232	237.075	88.378
M737T355			0.206807	0.772098	0.228559	736.571	354.576
M717T321			0.618887	0.835249	0.229451	717.059	320.683
M242T86			0.857291	0.719879	0.229794	242.101	86.4635
M567T50			0.991329	1.86262	0.229812	567.369	50.494
M644T670			0.592019	0.835069	0.229849	643.836	670.092
M584T51			0.997726	1.8499	0.229853	584.396	50.524
M1188T355			0.356009	0.811254	0.230852	1188.1	354.753
M311T64			1.36696	1.20254	0.230936	311.312	64.123
M496T72			0.808609	0.838814	0.230983	496.383	72.39
M169T66			1.07207	0.810543	0.231546	169.157	65.889
M737T314			0.654974	0.786448	0.232102	736.571	314.242
M354T162			1.25431	1.73991	0.232583	354.115	161.776
M418T63			1.02442	0.266363	0.232773	418.241	63.221
M200T90			0.437452	0.76161	0.233016	200.127	89.63
M446T52			0.11616	0.773556	0.233028	446.153	52.259
M438T67			1.06336	1.11168	0.233031	438.378	66.562
M658T316			0.628608	0.802943	0.233935	658.065	316.37
M484T51			0.417313	0.71847	0.23396	484.344	50.722
M190T201			0.431855	0.800077	0.234677	190.143	201.284
M473T62			0.812255	0.823138	0.234877	473.317	62.208
M166T413			0.588716	0.771905	0.235013	166.085	412.74
M214T262			0.652589	0.650133	0.235036	214.154	261.863
M257T65			0.834975	0.805968	0.235368	257.209	64.8305
M83T730			0.852541	0.664745	0.235383	83.0479	730.258
M239T90			1.18516	0.743776	0.235406	239.09	89.869
M998T356			0.545786	0.754231	0.236	998.412	356.109
M253T506			0.807177	0.789296	0.236314	253.127	506.229
M252T270			0.462479	0.713697	0.236503	252.108	269.824
M97T220			1.07253	1.58488	0.236531	97.075	219.512
M581T617			1.34047	1.19644	0.236612	580.695	616.947
M187T70			1.12918	0.828227	0.236686	187.131	69.6935
M368T331			0.834176	0.787703	0.237115	367.547	330.891
M561T81			0.39995	0.593244	0.237312	561.366	81.277
M156T513			0.316298	0.706701	0.237541	156.041	512.873
M367T309			0.882047	0.829213	0.238013	366.548	308.994
M537T91_2			0.516115	0.497358	0.238129	537.389	91.169
M732T328			1.37325	1.248	0.238303	732.065	328.13
M501T313			0.427287	0.826658	0.23831	501.053	312.825
M621T606			0.462672	0.703828	0.238439	620.748	605.816
M710T310			0.654138	0.813031	0.238603	710.07	310.014
M301T255			0.639822	0.753744	0.238627	301.089	254.865
M235T68			0.621727	0.673324	0.239844	235.189	67.872
M769T64			1.0368	0.908269	0.240502	768.536	63.571
M251T657			0.6466	0.492918	0.240571	250.891	656.952
M529T605_1			0.336424	0.763943	0.240626	528.77	605.216
M580T333			0.706163	0.879201	0.240881	579.559	332.626
M583T75			0.81435	0.816469	0.241242	583.453	75.05
M825T356			0.12455	0.762097	0.241384	825.062	356.296
M557T668			0.332153	0.668629	0.242572	556.848	668.419
M368T299			0.682444	0.775788	0.242611	368.263	298.687
M143T148			0.284361	0.753676	0.243156	143.117	148.048
M156T91			1.33172	1.51811	0.243836	156.1	91.225
M198T65			0.886773	0.778145	0.244385	198.184	64.6445
M85T76			0.792423	0.771555	0.244667	85.0633	75.8605
M118T122			0.730722	0.798387	0.244868	118.085	121.892
M215T494			1.67468	1.23531	0.245164	215.138	494.076
M103T377			0.269626	0.74604	0.245998	103.13	377.431
M829T308			0.482746	1.33649	0.246274	828.515	308.264
M818T622			0.947594	1.52216	0.246768	818.344	622.317
M711T315			0.284071	0.836044	0.247033	711.068	314.587
M577T619			0.926906	0.895019	0.247116	576.699	618.876
M183T324			0.357393	0.743054	0.247643	183.033	323.676
M476T357			0.309809	0.799719	0.247664	475.55	356.504
M351T604			0.749983	0.805325	0.248023	350.894	604.09
M527T310			0.702213	0.763895	0.248038	526.556	309.713
M604T356			0.293546	0.8128	0.248218	604.063	356.254
M528T356			0.372974	0.796332	0.248446	527.554	356.077
M622T880			0.545439	0.768514	0.249483	622.217	880.422
M725T69			0.389931	0.564673	0.24949	724.511	69.371
M159T497			0.622367	0.837368	0.249578	158.995	496.746
M823T321			0.485195	0.817144	0.25005	823.066	321.202
M445T357			0.275915	0.773946	0.250065	445.054	356.873
M191T93			0.936257	0.626945	0.251096	191.127	93.071
M428T65			0.960052	0.823058	0.251128	428.249	65.4905
M137T605_1			0.378794	0.782983	0.251319	136.513	605.345
M155T72			0.938126	0.828513	0.251425	155.105	72.0195
M237T65			0.80874	0.707734	0.251611	237.111	64.666
M870T355			0.206654	0.761768	0.251654	870.077	354.831
M628T421			0.226283	0.65878	0.251999	628.381	420.748
M156T590			1.14215	0.895735	0.252112	156.041	590.441
M100T730			0.49013	0.681747	0.252112	100.074	730.29
M432T70			0.20814	0.805915	0.252746	432.237	69.834
M266T172			0.689214	0.293044	0.252799	266.176	171.596
M154T81			0.829042	0.798877	0.253063	154.121	81.438
M155T69			0.89532	0.744852	0.25307	155.069	69.02
M397T319			0.448852	0.812073	0.253118	397.043	318.772
M769T333			1.49378	1.16125	0.253149	769.064	332.933
M253T92			1.5276	1.35117	0.253274	253.07	91.762
M185T65_1			0.890536	0.844978	0.253529	185.116	65.431
M113T162			0.871158	1.27311	0.253561	113.033	161.982
M204T534			0.540761	0.780155	0.253896	204.043	533.932
M118T513_2			0.510507	0.722511	0.253946	118.085	512.733
M219T509			0.848296	0.732893	0.254018	219.133	509.222
M283T144			0.247502	0.78026	0.254229	283.174	143.872
M1111T349			0.467121	0.794769	0.254274	1111.09	348.815
M284T465			0.854786	0.776455	0.254415	284.169	464.661
M81T197			1.46835	1.48141	0.254528	81.0434	196.871
M578T513			0.0664003	0.812498	0.255185	578.336	512.576
M101T730			0.843395	0.669268	0.255229	101.059	730.278
M138T815			0.22264	0.830506	0.255898	137.982	815.384
M245T90			1.04705	1.7258	0.25604	245.099	89.599
M442T669			1.45426	1.18034	0.256235	441.868	669.307
M473T81			0.420896	0.762119	0.256263	473.355	80.776
M477T617			0.786368	0.889455	0.256597	476.743	616.942
M1032T332			0.683647	0.85073	0.2568	1032.08	331.68
M283T356			0.383786	0.792745	0.256817	283.049	356.086
M382T71			0.706794	0.65491	0.257154	382.278	71.211
M344T75			0.694094	0.822089	0.257491	344.242	74.89
M340T357			1.23132	0.91124	0.257948	340.046	357.216
M319T497			0.595082	0.825208	0.257994	319.135	496.887
M729T356_2			0.292377	0.730593	0.258015	729.402	355.724
M139T403			0.858508	0.847062	0.25814	139.035	403.478
M385T74			0.937145	0.840202	0.258305	385.297	73.792
M380T80			0.884963	0.805243	0.25907	380.205	79.9205
M527T356			0.440503	0.812051	0.25911	526.556	355.635
M222T85			0.640158	0.815703	0.259135	222.111	85.496
M711T347			0.676833	0.782247	0.259413	710.584	347.006
M594T63			1.31731	1.25	0.259436	594.157	62.8405
M187T448			1.29652	1.30626	0.259445	187.107	448.242
M741T355			0.362758	0.786879	0.25975	741.065	354.601
M277T88			0.378793	0.646632	0.260017	277.215	88.2705
M234T709			0.593195	0.711274	0.260182	234.133	708.525
M257T730			0.702623	0.634643	0.260606	257.146	730.36
M310T64			0.947263	0.819504	0.260945	310.309	64.1605
M444T332			0.92983	0.881026	0.261	444.056	331.565
M442T355			0.389782	0.808667	0.261314	442.058	354.591
M244T652			1.23771	1.59336	0.261367	244.201	652.152
M104T196			0.581693	0.734393	0.261369	104.069	196.47
M600T377			0.413843	0.785195	0.261858	599.88	376.81
M739T309			1.57804	1.15553	0.262015	738.569	309.035
M953T309			1.33109	1.18516	0.262276	952.579	309.219
M622T514			0.0688962	0.837051	0.262353	622.362	514.254
M168T81			0.386114	0.738287	0.262505	168.064	80.833
M254T138			0.0655422	0.755711	0.262563	254.088	138.031
M183T356			0.335717	0.756407	0.262732	183.033	356.472
M229T646			1.54273	1.17286	0.263401	229.117	646.423
M386T81			0.418305	0.776127	0.264052	386.237	81.421
M229T702			0.244778	0.8149	0.264565	229.154	702.498
M267T434			1.19337	1.28723	0.264574	267.133	433.761
M260T710			0.736314	0.702155	0.264882	260.196	710.297
M230T1246			1.17455	1.35033	0.264938	230.139	1246
M375T609			0.430094	0.773406	0.265617	374.807	609.231
M732T403_1			0.357835	0.649828	0.265757	731.958	402.741
M581T655			1.36368	1.21551	0.266634	580.811	655.409
M232T67			0.391284	0.794026	0.267005	232.189	67.128
M118T730_2			1.18469	0.706857	0.267754	118.085	730.286
M531T60			0.431826	0.534145	0.26778	531.406	60.377
M868T353			0.253747	0.793389	0.267879	868.081	352.603
M730T355			0.491924	0.797996	0.267934	730.068	355.059
M381T749			1.2184	1.35762	0.268125	381.078	749.284
M230T88			1.0286	1.43055	0.26826	230.101	88.1845
M678T349			0.216139	0.79918	0.268393	677.73	349.267
M486T99			1.20019	1.2553	0.268803	486.246	98.966
M241T63			1.11002	0.828877	0.26907	241.179	63.294
M302T88_2			0.460178	0.871996	0.269353	302.268	87.769
M483T816			0.180544	0.823736	0.269576	482.963	815.979
M396T731			0.834574	0.730248	0.271028	396.236	730.556
M315T356			0.49541	0.807997	0.271592	314.543	356.087
M741T309			0.909686	0.8719	0.271671	740.565	308.724
M899T348			1.38521	1.27194	0.271749	898.577	347.762
M173T464			0.628658	0.462265	0.272224	173.164	464.437
M629T253			1.53276	1.23284	0.272343	629.313	252.595
M449T309			1.33333	1.20179	0.272821	449.048	308.599
M400T87			0.493082	0.783884	0.273228	400.289	87.477
M770T357			0.350257	0.813454	0.273369	770.062	356.77
M448T355			0.428683	0.780192	0.274363	447.55	355.134
M898T352			0.476883	0.801354	0.274371	897.578	352.166
M199T96			0.947047	0.720581	0.274376	199.143	96.268
M240T89			0.704345	0.726897	0.274507	240.121	88.93
M139T543			0.425642	0.704917	0.274697	139.049	542.715
M228T395			0.922172	0.761756	0.274839	228.097	394.684
M475T333			1.11539	0.885579	0.27519	474.551	333.066
M185T635			1.12692	1.45933	0.276113	185.091	635.164
M581T663			0.459926	0.810053	0.276435	580.88	663.456
M143T267			1.60819	1.18756	0.276451	143.08	267.139
M261T78			1.16102	0.78252	0.276888	261.168	77.622
M199T77			0.698544	0.813249	0.277377	199.095	77.126
M286T65			0.706819	0.837243	0.278297	286.2	65.27
M100T96			2.68953	0.786433	0.278353	100.075	96.025
M220T199			0.458456	0.853201	0.278698	220.19	199.032
M181T607			0.945944	0.831849	0.279982	180.871	607.402
M124T423			0.576927	0.551171	0.280415	124.023	423.179
M391T910			0.126733	0.677672	0.280548	391.181	909.79
M560T670			0.591528	0.86457	0.280752	559.853	669.508
M145T537			0.833235	0.660301	0.2817	145.133	537.115
M410T257			1.0469	0.838097	0.281792	410.31	257.446
M911T333			1.39591	1.18426	0.281948	910.739	333.478
M269T66			0.582373	0.764875	0.282384	269.246	65.701
M476T669			0.431061	0.864185	0.282921	475.872	668.767
M666T516			0.524184	0.831996	0.282988	666.388	515.998
M256T132			0.535512	0.730692	0.283011	256.174	131.882
M154T278			1.0448	2.10089	0.284202	154.096	277.742
M201T65			0.781087	0.831967	0.284535	201.184	65.382
M471T85			0.548058	0.544099	0.284677	471.308	84.661
M319T604_2			0.558794	0.757837	0.28489	318.917	603.772
M366T356			0.870949	0.813397	0.285714	365.55	356.397
M369T51			0.375915	0.724585	0.28588	369.351	50.526
M1089T355			0.387849	0.799105	0.285939	1088.75	355.498
M261T129			0.78789	0.785835	0.286274	261.13	129.299
M576T91			0.701779	0.75597	0.286441	576.393	91.431
M341T356			0.248956	0.750101	0.28656	341.045	356.251
M265T66			0.906252	0.789654	0.286569	265.104	66.16
M171T65			1.00872	0.845989	0.287171	171.1	64.758
M86T215			0.458095	0.823645	0.287453	86.0589	214.975
M769T605			0.521285	0.711217	0.287538	768.702	605.228
M97T608			0.809676	0.807257	0.287677	96.9263	607.964
M628T81			0.737186	0.790885	0.288121	628.461	81.266
M409T664			0.380675	0.817596	0.289174	408.889	663.974
M286T62			1.09679	0.83782	0.289725	286.237	62.351
M464T400			1.20166	1.3567	0.290036	464.297	400.471
M229T570			0.274543	0.84663	0.291044	229.154	569.688
M450T64_2			0.365005	0.851739	0.29113	450.352	63.809
M149T740			0.647371	0.576985	0.291152	149.043	740.382
M523T556			0.837182	0.804783	0.291612	523.046	555.567
M322T238			0.600137	0.838584	0.291763	322.258	237.756
M145T92			0.489405	0.814109	0.291776	145.048	91.7855
M311T663			0.255789	0.846943	0.292025	310.911	663.296
M121T543			0.218993	0.783439	0.29345	121.038	542.569
M549T351			0.651657	0.845797	0.293775	549.063	351.236
M166T476			0.553319	0.772813	0.29445	166.085	476.364
M95T68			0.749653	0.820802	0.294847	95.0839	68.286
M87T714			0.503807	0.792573	0.294852	87.0428	714.372
M768T332			1.35268	1.20339	0.294943	768.066	332.059
M313T89			0.660612	0.821924	0.295124	313.237	89.262
M607T333			0.57472	0.881614	0.296339	607.059	333.121
M203T497			0.587195	0.710971	0.296576	203.138	497.11
M977T355			0.262895	0.821496	0.296935	977.083	354.598
M139T608			0.737829	0.805205	0.297276	138.919	607.838
M285T64			0.302645	0.786159	0.297741	285.241	63.7975
M768T309			0.70008	0.776139	0.298056	768.066	308.668
M313T675			0.337208	0.818369	0.298129	312.891	674.797
M261T224			1.46816	1.25372	0.298239	261.096	224.173
M132T514			0.802353	0.697677	0.298482	132.101	513.735
M497T67			0.758085	0.843409	0.298586	497.421	67.221
M534T511			0.523024	0.844289	0.299119	534.31	510.982
M499T663			0.319328	0.828154	0.299572	498.878	663.312
M635T606			0.432898	0.798789	0.299595	634.746	606.019
M435T599			0.829893	0.854892	0.299959	434.829	598.849
M138T558			1.3221	1.19544	0.300383	138.054	558.063
M141T68			0.800346	0.827951	0.300803	141.126	67.506
M773T555			0.131924	0.772096	0.301019	773.075	555.388
M346T62			0.948489	0.862753	0.301235	346.237	61.9275
M288T92			0.271577	0.617711	0.301815	288.106	91.824
M311T356			0.513149	0.807156	0.301869	310.549	356.248
M204T268			0.815448	0.852447	0.302114	204.122	268.468
M173T157			0.421208	0.687997	0.302159	173.127	157.113
M366T63			0.74066	0.761074	0.303332	366.371	63.4095
M251T216			0.841163	0.788877	0.303571	251.063	215.94
M709T606			0.399412	0.777678	0.304096	708.681	605.712
M153T173			1.15982	1.30057	0.304144	153.065	172.928
M162T80			0.329653	0.784413	0.304259	162.091	80.132
M392T312			0.848056	0.857787	0.30449	392.051	312.086
M229T68			0.479699	0.781797	0.30461	229.197	68.47
M270T64			0.872438	0.769873	0.305234	270.207	63.537
M268T1224			0.354166	0.768959	0.306446	268.013	1224.45
M874T333			0.709423	0.875472	0.306683	874.072	333.029
M195T606			0.662937	0.794224	0.306846	194.903	606.175
M137T307			1.50826	1.14811	0.306974	137.08	306.557
M145T79			0.179963	0.726812	0.307192	145.084	78.96
M232T783			0.578803	0.720935	0.307345	232.117	783.381
M140T513			0.308252	0.750117	0.307684	140.067	512.719
M495T784			0.964994	1.59329	0.309226	495.254	784.426
M120T476			0.533794	0.781967	0.309424	120.08	476.488
M501T51			0.417647	0.75074	0.309818	501.371	50.987
M227T283			1.51188	1.17087	0.309868	227.102	283.469
M901T355			0.432089	0.816405	0.310302	900.574	355.234
M124T90			0.863601	0.826226	0.310574	124.075	89.917
M505T890			1.0171	1.32815	0.310584	505.212	890.433
M981T355			0.816513	0.826438	0.310636	980.744	355.257
M251T73			1.19323	0.787355	0.310637	251.148	72.646
M493T606			0.564942	0.791821	0.311086	492.756	606.02
M298T76			0.748865	0.795522	0.311119	298.185	76.362
M232T357			0.387905	0.835362	0.311652	232.043	356.954
M174T374			0.562624	0.787602	0.31196	174.111	373.878
M296T441			1.49656	1.22865	0.312249	296.133	441.435
M333T605			0.590568	0.696714	0.312651	332.893	604.775
M1087T355			0.241882	0.817632	0.313274	1086.75	354.601
M253T82			0.840471	0.738333	0.313548	253.106	81.767
M515T617			1.65957	1.08674	0.313691	514.699	616.668
M275T607			0.300994	0.829071	0.313701	274.851	606.587
M487T605			0.57236	0.708076	0.313968	486.836	604.878
M391T666			1.12504	1.42017	0.314338	390.901	665.552
M185T664			0.642585	0.856831	0.314765	185.114	664.441
M125T148			1.32278	1.17217	0.314944	125.106	147.933
M402T139			0.653187	0.797432	0.31531	402.269	139.373
M253T815			0.393787	0.864257	0.315454	252.976	815.401
M306T279			1.10466	1.26248	0.315532	306.117	279.216
M280T65			0.532915	0.865785	0.316384	280.262	64.991
M1114T356			0.379425	0.809703	0.31663	1113.58	356.386
M442T87_1			0.461957	0.777201	0.316874	442.3	86.7365
M274T90_2			0.967835	0.830778	0.317262	274.127	89.58
M590T605			0.567998	0.68908	0.317491	589.743	605.242
M822T312			0.627949	0.799452	0.317505	822.067	311.642
M657T350			0.495141	0.801967	0.31827	657.067	349.721
M186T491			1.31078	1.27244	0.318384	186.075	491.167
M103T477			0.475551	0.793832	0.318421	103.053	476.763
M828T815			0.115226	0.835309	0.318863	827.945	815.379
M371T73			1.15672	0.790516	0.320813	371.246	73.114
M234T65			0.959988	0.905652	0.320883	234.133	65.408
M145T656			1.75009	1.10388	0.321129	144.926	656.28
M254T88			0.177498	0.725709	0.321148	254.218	88.475
M420T309			1.15574	1.24787	0.321257	419.551	308.767
M260T546			0.826202	0.716171	0.321725	260.16	545.838
M566T75			0.280609	0.689718	0.321947	566.426	74.801
M290T90_2			0.971176	0.820044	0.324249	290.122	89.785
M794T332			0.588868	0.874827	0.324303	793.569	331.531
M839T622			1.70497	1.08271	0.324445	838.612	622.02
M297T497			0.745021	0.848995	0.324715	297.154	496.656
M410T73			0.888365	1.77994	0.325017	410.31	72.889
M419T60			0.401584	0.746024	0.325256	419.314	59.85
M400T669			0.505712	0.638203	0.325294	399.877	669.037
M316T88			0.0805043	0.806693	0.325424	316.283	87.7775
M199T110			0.919885	0.711482	0.326004	199.143	110.439
M368T815			0.253759	0.844906	0.326249	367.97	815.412
M373T605			0.516743	0.758869	0.326963	372.828	605.241
M215T67			0.890208	0.854262	0.327131	215.163	66.601
M329T62			0.695996	0.863385	0.327491	329.21	61.8825
M1112T356			0.432111	0.803204	0.327584	1111.59	355.824
M235T605			0.489548	0.766287	0.32778	234.916	604.61
M267T80			1.14231	0.754257	0.327784	267.143	79.777
M252T73			1.19199	0.773181	0.327872	252.151	72.9605
M591T605			0.476247	0.743203	0.327924	590.735	605.454
M982T309			1.55819	1.13198	0.328024	982.076	308.668
M663T59_2			0.428251	0.828898	0.328483	663.452	59.123
M356T68			0.545719	0.480132	0.328812	356.19	68.269
M714T332			0.53918	0.852685	0.328953	714.064	331.583
M187T66			0.982306	0.823592	0.329248	187.168	65.89
M573T606			0.398399	0.818179	0.329476	572.748	606.018
M353T506			0.575866	0.815885	0.32949	353.218	505.644
M211T89			0.0911332	0.701995	0.330756	211.058	89.209
M79T112			1.36303	1.19189	0.330868	79.0197	111.698
M569T605			0.563455	0.714946	0.331233	568.781	605.024
M564T238			1.99976	1.25232	0.331337	564.358	238.408
M404T86			0.738811	0.822189	0.3324	404.309	86.476
M474T1			1.18177	1.17834	0.332527	473.955	1.443
M149T477			0.491705	0.844381	0.332636	149.059	476.582
M415T617			1.39375	1.12092	0.333016	414.742	617.053
M143T555			1.34671	1.17514	0.333165	143.047	555.048
M215T185			0.458403	0.857117	0.333492	215.127	185.472
M285T1370			1.38633	1.15201	0.333703	285.04	1369.64
M799T356			0.215764	0.788655	0.334449	798.561	355.902
M431T605			0.639028	0.680986	0.334909	430.87	604.754
M667T605			0.669024	0.652228	0.335602	666.758	604.838
M248T82			0.676724	0.760066	0.335901	248.151	82.321
M159T507			0.510445	0.658026	0.335971	159.148	506.778
M598T65			0.497821	0.631133	0.336061	598.486	65.039
M473T357			0.34226	0.810482	0.336778	472.554	356.567
M337T347			0.583394	0.700589	0.337034	337.084	347.244
M576T815			0.0898505	0.798379	0.337155	575.976	815.377
M580T309			1.22271	1.22597	0.337563	579.559	309.161
M111T79			1.19795	1.19646	0.339391	111.116	78.6145
M1114T332			1.1821	1.18564	0.339438	1113.59	332.417
M318T76			0.36471	0.756849	0.339511	318.189	76.469
M409T177			0.382812	0.76043	0.339538	409.182	177.319
M1195T309_2			1.29611	1.15665	0.339564	1195.09	309.034
M143T323			1.46245	1.34223	0.33972	143.08	323.212
M72T564			0.855181	0.669831	0.3404	72.0799	564.223
M867T605			0.557428	0.712321	0.340525	866.682	605.11
M192T66			0.864088	0.77165	0.340675	192.101	66.323
M495T669			0.821056	0.898783	0.341245	494.85	669.042
M215T64			0.736924	0.829864	0.341435	215.199	64.335
M310T176			0.360624	0.799486	0.341784	310.237	176.198
M338T357			0.643476	0.850849	0.341935	338.049	356.762
M118T730_1			0.693399	0.706396	0.341941	117.718	730.305
M287T284			1.73193	1.16465	0.342879	287.073	283.967
M627T605_2			0.766644	0.591092	0.34321	626.823	604.634
M259T81_2			0.547768	0.797992	0.343644	259.189	80.5255
M239T666			0.634107	0.847384	0.344201	239.16	665.608
M140T498			1.05736	0.900404	0.344325	140.001	498.083
M435T65			1.29868	1.18443	0.3449	435.319	65.178
M598T815			0.218928	0.845362	0.34506	597.957	815.398
M529T605_2			0.70744	0.635894	0.345306	528.846	604.74
M187T268			0.963204	0.86919	0.345593	187.096	268.483
M369T70_1			1.22945	1.15811	0.345743	369.169	69.522
M436T201			0.53969	0.803665	0.345774	436.289	201.335
M226T100			0.495902	0.86277	0.346047	226.106	99.941
M204T576			1.062	1.51184	0.346076	204.122	576.4
M370T76			1.0968	0.785573	0.346315	370.279	75.578
M158T87			0.404475	0.865628	0.346388	158.116	87.226
M446T356_1			0.230299	0.816687	0.346656	445.554	355.627
M214T64			0.597915	0.813813	0.347212	214.15	63.562
M322T70			0.315536	0.619017	0.347537	322.266	70.33
M182T108			0.790802	0.808805	0.347593	182.137	108.019
M805T605			0.573405	0.723928	0.347845	804.668	605.268
M246T242			0.496738	0.795998	0.34793	246.133	242.312
M301T658			0.496925	0.788351	0.348019	300.945	657.884
M501T555			0.690191	0.751726	0.348145	501.065	555.092
M421T309			1.17289	1.17978	0.34867	420.55	309.252
M459T67			0.248795	0.828408	0.349296	459.347	67.078
M725T605_2			0.75392	0.595698	0.349731	724.799	604.814
M193T77			0.907195	1.44706	0.34989	193.084	76.8585
M187T427			1.25311	1.17006	0.350322	187.107	426.845
M328T64_2			0.420867	0.855508	0.35157	328.27	63.93
M237T399			0.712017	0.74761	0.3516	237.122	399.304
M173T201			0.528344	0.856877	0.351616	173.116	201.173
M470T316			0.335024	0.832846	0.352264	469.559	316.395
M208T575			0.532215	0.593376	0.352305	208.063	574.606
M229T88			0.888287	0.795526	0.352316	229.105	88.001
M415T603			0.554147	0.803322	0.353167	414.896	603.065
M87T527			0.685965	0.874518	0.353178	87.0429	527.101
M414T67			0.913822	0.801819	0.353212	414.232	67.352
M1141T356			0.399279	0.816345	0.353462	1141.09	355.596
M332T420			0.994189	1.39972	0.353655	332.217	420.287
M1029T319			0.44896	0.867531	0.353751	1029.09	319.061
M421T665			0.275134	0.864577	0.354117	420.869	665.14
M368T74			0.738159	0.787351	0.355165	368.263	74.296
M339T76			1.21735	0.797616	0.356473	339.2	75.589
M794T307			0.933831	1.21604	0.356479	793.569	307.255
M180T55			1.29089	1.20196	0.357499	180.158	55.2895
M137T605_2			1.36701	0.856364	0.358242	136.939	604.655
M176T606			0.292605	0.8272	0.35854	176.322	605.999
M863T605			0.739426	0.612032	0.358617	862.71	604.777
M194T314			0.682131	0.841235	0.359405	194.069	313.775
M468T255			1.13843	0.865301	0.36026	468.352	255.049
M1199T309			1.38625	1.15878	0.360274	1199.08	308.708
M221T97			0.363052	0.791542	0.360408	221.124	96.609
M477T730			0.80663	0.795295	0.360678	477.101	729.714
M352T64_1			0.533043	0.375325	0.36078	352.25	64.0275
M281T77			1.2489	0.818334	0.360796	281.159	76.618
M285T1318			1.15289	1.2053	0.361313	285.04	1317.91
M856T356			0.587913	0.805232	0.36273	855.738	356.138
M539T619			1.09091	0.902973	0.362811	538.743	618.856
M676T610			1.4287	1.15235	0.362881	675.68	610.25
M457T504			0.877712	0.81519	0.363184	457.184	503.867
M267T654			1.44079	1.14332	0.36324	266.864	654.405
M137T413			0.395682	0.609654	0.363944	137.045	412.576
M314T497			0.814185	0.85433	0.364512	314.18	496.647
M235T79			0.244314	0.840723	0.364558	235.096	78.883
M584T79			0.966138	0.80872	0.365064	584.435	78.526
M343T356			0.616405	0.851597	0.365424	343.041	356.077
M171T149			0.905431	0.852401	0.36544	171.064	148.85
M500T356			0.502598	0.807266	0.36578	500.054	356.244
M287T82			0.606332	0.160653	0.36626	287.145	81.7435
M476T311			0.777644	0.846362	0.366269	475.55	311.084
M536T815			0.0989575	0.794619	0.366563	535.505	815.376
M392T1193			0.484367	0.791991	0.367393	391.959	1192.8
M265T70_2			1.12645	0.783974	0.367505	265.164	70.2795
M765T605			0.694477	0.637555	0.367911	764.735	604.782
M661T356			0.228608	0.813519	0.368036	661.06	355.997
M791T356			0.319364	0.772827	0.368383	790.573	355.576
M113T72			0.405441	0.818739	0.369924	113.057	72.473
M445T318			1.34149	1.24999	0.370283	445.287	317.751
M181T76			0.821605	0.825897	0.370404	181.085	75.68
M133T815			0.180927	0.824573	0.370453	133.027	815.378
M287T68_2			0.741941	0.834685	0.370674	287.256	68.41
M386T519			0.520692	0.803191	0.37077	386.237	519.328
M721T357			0.41747	0.827696	0.371469	721.053	357.265
M214T742			1.67719	1.14113	0.371482	214.058	742.104
M235T730			0.220627	0.816669	0.371837	235.165	730.334
M326T71_2			0.92619	0.808508	0.372071	326.253	71.192
M553T604			0.678412	0.812404	0.372786	552.805	603.971
M163T134			0.578878	0.469383	0.373032	163.059	133.833
M190T202			0.44736	0.774721	0.373542	190.085	201.909
M193T606			0.489322	0.800662	0.373754	192.906	605.629
M231T815			0.172116	0.830778	0.374267	230.994	815.379
M363T815			0.109205	0.805652	0.374601	363.015	815.377
M446T508			0.108703	0.870888	0.375012	446.258	507.948
M136T76			0.658784	0.809499	0.375346	136.074	75.892
M619T605			0.644847	0.670643	0.375396	618.764	605.115
M203T503_2			0.379124	0.785625	0.375561	203.075	503.275
M446T318_1			1.37714	1.22336	0.375773	445.789	317.86
M612T50			0.866839	1.51509	0.375885	612.427	50.046
M253T98			1.57593	0.817798	0.37751	253.164	98.161
M554T334			0.705937	0.851854	0.377786	554.055	333.778
M722T607			0.81201	0.843815	0.377914	721.696	606.598
M743T357			1.51381	1.19108	0.378656	742.562	356.954
M204T492			1.17602	1.29181	0.379245	204.086	491.543
M184T932			0.881616	1.59766	0.379656	184.072	932.445
M537T668			1.01831	0.918014	0.380007	536.842	668.014
M150T215			0.57014	0.822259	0.380043	150.057	215.238
M177T512			0.389531	0.814611	0.380949	177.133	512.327
M327T160			0.246708	0.776687	0.381186	327.201	160.5
M289T230			1.31885	1.28514	0.381678	289.091	230.106
M151T65			0.890209	1.30585	0.381878	151.147	65.472
M662T90			0.307308	0.699916	0.381936	662.43	90.228
M670T60			1.17199	1.168	0.381951	670.466	59.7075
M595T50			0.248455	1.49186	0.382068	595.4	50.0385
M563T665			0.560474	0.480027	0.382798	562.857	664.624
M118T513_1			0.434159	0.780227	0.383013	117.719	512.958
M979T350			0.218424	0.849196	0.383284	978.585	349.542
M249T392			0.804767	0.790707	0.383829	249.126	391.53
M372T280			0.487266	0.666968	0.384145	372.273	280.221
M312T67			0.975245	1.38488	0.384165	312.165	67.2835
M501T357			0.780038	0.855106	0.38419	501.052	356.915
M606T334			1.17058	1.16932	0.384482	606.061	333.9
M235T284			0.799915	0.85633	0.385447	235.117	283.951
M267T91			1.07205	0.832897	0.386091	267.179	91.2075
M471T605			0.522999	0.760243	0.386153	470.804	605.201
M206T87			1.4125	1.1968	0.386429	206.145	87.2935
M189T497			0.724927	0.823383	0.386584	189.122	497.171
M398T556			0.898488	0.856986	0.386875	398.032	555.643
M228T86			0.573426	0.777523	0.387229	228.122	86.236
M472T333			0.438293	0.860467	0.387331	471.556	333.365
M228T184			1.36893	1.17399	0.387423	228.07	184.376
M818T326			1.25609	1.16452	0.387641	818.407	326.107
M631T605			0.52443	0.747976	0.388034	630.785	605.367
M284T79			1.17239	0.766181	0.388044	284.17	79.362
M461T815			0.0453322	0.811192	0.388498	460.982	815.377
M120T272			0.232646	0.806865	0.389057	120.08	271.889
M109T69			0.708786	0.852931	0.389568	109.099	69.371
M340T332			0.655865	0.855937	0.389856	340.046	332.155
M339T84			1.09797	0.810033	0.390225	339.237	84.245
M339T310			1.24968	1.16999	0.390241	339.048	310.293
M820T355			0.294284	0.822717	0.390261	820.404	355.421
M1036T357			0.288813	0.794412	0.390388	1036.08	357.174
M243T247			1.53551	1.18464	0.390402	243.085	247.198
M325T660			0.696378	0.819816	0.390475	324.906	660.416
M128T1321			1.31573	1.11585	0.390678	128.142	1320.78
M585T605			0.57386	0.725263	0.390987	584.812	604.716
M327T731			0.15285	0.805453	0.390987	327.157	730.572
M356T84			1.13417	0.794743	0.391141	356.263	84.239
M248T815			0.167734	0.824074	0.391468	248.021	815.378
M1186T351			0.45259	0.848331	0.391506	1186.1	351.211
M253T115			1.00745	0.815493	0.391807	253.164	115.194
M499T334			0.523549	0.875714	0.392106	499.056	333.569
M419T675			0.684947	0.89165	0.393336	418.855	674.989
M775T609			1.15787	1.14539	0.393542	774.643	609.292
M102T98			0.669267	0.804522	0.39361	102.079	98.487
M802T59			0.273822	0.805698	0.393657	801.55	59.1
[truncated: 1,221 more rows]

## Sheet: sample NEG HN vs CN
name	adduct	description	VIP	Fold change	p-value	m/z	rt(s)
M139T548	(M-H2O-H)-	Allantoin	1.99562	2.84955	0.000143525	139.026	548.139
M131T405	(M-H)-	Hydroxyisocaproic acid	1.43276	0.525604	0.000160781	131.071	405.476
M181T370	(M-H)-	Hydroxyphenyllactic acid	2.12786	1.68527	0.00044012	181.051	369.711
M183T493	(M+K-2H)-	L-Glutamine	1.90489	2.10269	0.00140432	183.016	493.434
M317T269	(M+CH3COO)-	Ribothymidine	1.1324	0.508118	0.00224075	317.099	269.158
M125T144	(M-H)-	Thymine	3.21924	0.386143	0.00397771	125.036	143.954
M231T104	(2M-H)-	Maleic acid	1.8707	1.50332	0.00609681	231.015	103.841
M163T396	(M-H2O-H)-	D-Mannitol	1.72054	1.92849	0.00610544	163.061	395.532
M130T499	(M-H)-	N-Acetyl-L-alanine	1.27482	0.430142	0.00659195	130.051	498.695
M277T79_2	(M-H)-	Phthalic acid Mono-2-ethylhexyl Ester	1.19995	0.552796	0.007723	277.146	78.6845
M158T412	(M-H)-	Acetyl-DL-Valine	1.08231	0.518837	0.0120968	158.082	412.435
M152T82	(M-H)-	3-Aminosalicylic acid	1.19161	0.581681	0.0141438	152.036	82.018
M141T637	(M-H2O-H)-	2-Oxoadipic acid	4.14508	0.661132	0.017774	141.017	636.921
M147T555	(M-H)-	Mevalonic acid	1.12455	0.412571	0.0248103	147.067	554.831
M259T941	(M-H)-	alpha-D-Glucose 1-phosphate	1.70773	1.53702	0.0281753	259.023	940.51
M163T376	(M-H)-	L-Rhamnose	1.47569	2.12554	0.0292609	163.062	375.777
M255T83	(M-H)-	Palmitic acid	1.07307	0.536436	0.0412294	255.234	82.62
M180T390	(M-H)-	Acamprosate	1.51164	1.40693	0.0416538	180.033	390.311
M127T135	(M-H2O-H)-	Monomethyl glutaric acid	1.03469	0.650846	0.0426611	127.04	134.991
M149T156	(M-H)-	3-Methylphenylacetic acid	1.96034	0.753185	0.043875	149.061	155.65
M308T725	(M-H)-	N-Acetylneuraminic acid	1.27328	2.02796	0.0506737	308.099	724.665
M137T75	(M-H)-	2-(4-Hydroxyphenyl)ethanol	1.07086	0.194346	0.0511906	137.061	75.255
M339T77	(M-H)-	Behenic acid	1.00293	0.392387	0.0609142	339.327	76.981
M128T575	(M-H)-	L-Pyroglutamic acid	1.07664	0.497204	0.0670452	128.035	575.471
M223T374	(M+CH3COO)-	D-Quinovose	1.32243	1.92757	0.068492	223.083	374.223
M325T785	(M-H2O-H)-	Maltitol	1.23157	1.78723	0.0831971	325.114	785.178
M448T69_1			2.24345	2.34751	5.82002e-06	448.162	69.024
M187T49			2.16217	2.88264	0.000100156	187.007	48.991
M795T637			1.66225	0.511832	0.000141289	794.964	637.254
M675T308			1.04788	0.605387	0.000331099	675.003	307.728
M182T548			1.97885	2.62544	0.000404141	182.032	548.105
M403T548			1.86913	2.55691	0.000501193	403.026	548.209
M108T323			1.51886	0.524764	0.000552395	108.045	323.368
M357T309			0.892368	0.65656	0.000610905	356.983	308.925
M688T69			1.88305	2.42915	0.000648241	688.228	69.219
M299T76			1.67818	0.167129	0.000698431	299.027	76.0315
M410T309			0.898246	0.679082	0.000705419	409.986	309.171
M473T378			0.435248	2.26972	0.000734769	473.327	378.091
M139T371			1.7948	4.06021	0.000815736	139.004	371.192
M498T329_1			1.08366	0.633881	0.000876258	497.659	328.646
M223T415			2.06605	1.83877	0.000923192	223.026	414.851
M313T88_1			0.841747	0.543084	0.00101356	313.181	87.648
M133T204			2.07568	2.78492	0.00101717	133.051	204.215
M225T89			0.943558	0.206032	0.00109308	225.008	88.6995
M95T371			1.77287	3.33135	0.00111213	95.0137	370.97
M337T88			1.61305	0.262692	0.00131195	337.239	88.2285
M381T71			1.46334	0.469484	0.0013791	381.264	70.6185
M199T619			1.91218	1.67289	0.00142434	198.906	618.915
M389T626			1.97546	1.58928	0.00144653	388.851	626.446
M630T639			1.42219	0.532715	0.00147494	629.955	639.26
M745T84			1.44759	0.474836	0.00157528	745.498	84.124
M265T1282			0.907837	0.682138	0.00158181	265.149	1281.92
M143T639			0.929202	0.691126	0.00162021	142.996	639.268
M889T638			1.5068	0.455455	0.00163694	888.932	638.369
M138T84			1.39256	0.45908	0.00166284	138.056	84.4795
M165T68_1			1.56166	0.253532	0.001674	165.04	67.586
M607T639			1.51746	0.442457	0.00177447	607.47	638.611
M345T556			1.89351	2.24673	0.00179705	345.002	555.665
M599T640			1.22803	0.62922	0.00180521	598.954	640.368
M139T625			1.90726	1.41762	0.00187448	138.942	625.449
M159T86_1			1.5152	0.387769	0.00201316	159.065	85.722
M431T639_2			1.32136	0.564788	0.00207931	430.982	639.121
M339T87_2			0.309524	0.498185	0.00208372	339.253	87.397
M314T373			1.86604	3.11563	0.00208675	314.209	373.063
M381T87_2			1.26349	0.607949	0.00220251	381.227	87.433
M330T348			0.745443	0.724175	0.00232533	330.482	348.206
M361T88			1.48807	0.424495	0.00241625	361.239	87.607
M338T88			1.50986	0.325038	0.00243962	338.241	87.949
M766T640			1.10684	0.618052	0.00252364	765.932	639.854
M329T86			1.29271	0.501891	0.00254853	329.176	85.774
M174T73			1.37438	0.484403	0.00259307	174.023	72.891
M125T66			1.38498	0.525801	0.00270237	125.097	65.984
M285T65			1.37115	0.518719	0.00287772	285.17	64.693
M399T87_2			0.953239	0.618011	0.00290237	399.238	87.042
M657T79			1.17997	0.562257	0.00295971	657.443	79.3225
M199T86			1.32421	0.543596	0.00298797	199.098	85.916
M191T763			1.41583	0.459543	0.00299968	191.057	763.357
M720T638			1.18576	0.619393	0.00303917	719.945	637.931
M303T81			1.58148	0.149854	0.00309313	302.985	80.996
M108T89			1.33151	0.448136	0.00313443	108.045	88.8545
M333T88_2			0.868731	0.400449	0.00322093	333.208	87.703
M177T80			1.40584	0.378035	0.00322382	177.019	79.887
M118T68			1.17652	0.535032	0.00324154	118.029	67.9675
M205T627			1.8799	1.55137	0.00335497	204.914	626.609
M493T638_1			1.22102	0.591347	0.00338075	492.99	637.638
M411T638			1.09103	0.668155	0.00338133	410.987	638.316
M313T172			1.36764	0.485969	0.00365586	313.144	171.998
M278T363			0.974835	0.532371	0.00368624	278.477	362.866
M277T515			1.96822	1.95499	0.00369509	277.12	515.264
M373T87_2			1.28771	0.51493	0.00369717	373.222	86.988
M467T88			1.43053	0.46909	0.00369783	467.264	87.506
M701T82			1.1485	0.594012	0.00384698	701.469	82.032
M193T433			2.06812	1.83442	0.00391281	193.014	432.64
M666T63			0.835707	0.782084	0.00395999	666.453	62.5585
M621T349			2.02726	1.69576	0.00399249	621.001	349.087
M521T184			1.58982	0.506713	0.00411348	521.147	184.23
M312T695			1.77096	2.66055	0.00413714	312.002	694.895
M397T76			1.36426	0.459397	0.00418321	397.258	75.677
M621T359			1.54119	0.418317	0.00422088	621.333	359.143
M324T86_1			1.28183	0.520165	0.00429653	324.19	86.005
M317T76			1.45752	0.319884	0.00431434	317.036	76.474
M125T122			2.9283	0.380899	0.00440026	125.036	121.53
M676T361			1.38142	0.446948	0.00442202	675.668	361.226
M321T284			1.15037	0.545163	0.00450965	321.12	284.046
M595T638_1			1.57012	0.444797	0.00467908	594.988	637.581
M250T1227			0.972368	0.588324	0.00476118	249.976	1226.98
M335T86_2			1.36024	0.370179	0.00478216	335.224	86.493
M290T695			1.74654	2.71548	0.00489672	290.021	694.985
M943T360			1.07954	0.587514	0.00491661	942.682	360.425
M141T87_3			1.16318	0.606284	0.00491885	141.092	86.9585
M771T636			1.32564	0.575908	0.0049296	770.946	636.449
M553T638			1.49401	0.474237	0.00496717	553.011	638.06
M885T638			1.51155	0.504394	0.00507177	884.956	638.081
M979T360			1.32883	0.540164	0.00521919	978.683	359.954
M229T81_2			0.348733	0.502235	0.00531554	229.181	81.049
M427T82_2			1.17575	0.583122	0.00535321	427.232	81.837
M299T421			1.87675	1.61348	0.00538517	299.075	420.789
M335T877			1.82203	1.86699	0.00561423	334.88	877.158
M300T365			1.16244	0.610309	0.00569134	299.986	365.166
M845T638_1			0.61764	0.437349	0.00581004	844.965	637.974
M763T638_1			0.573233	0.556676	0.00587076	762.961	637.83
M194T86			1.02975	0.634632	0.0059073	194.082	85.792
M460T915			0.224059	0.492453	0.00593718	460.205	915.068
M943T637_1			1.52962	0.53315	0.00598041	942.938	636.89
M393T87			1.08435	0.633652	0.00598719	393.228	87.069
M877T637			1.54349	0.503756	0.00613559	876.967	636.946
M369T629			1.85518	1.53624	0.00617973	368.919	628.553
M164T84			1.38139	0.520547	0.0062384	164.036	84.296
M473T393			1.77251	1.80592	0.006275	473.327	393.481
M262T390			1.60663	2.47689	0.0064077	262.094	389.534
M361T282			1.05238	0.536731	0.00642888	361.205	282.349
M409T87_2			1.11257	0.637007	0.00643433	409.222	87.029
M167T87_2			0.804606	0.71813	0.00649697	167.108	87.4015
M156T540			1.77401	1.64983	0.00660955	156.053	540.46
M391T87			0.94631	0.588862	0.00662005	391.214	86.553
M363T87_2			0.333672	0.414064	0.00667934	363.254	87.318
M207T66			1.04977	0.616863	0.0067681	207.012	65.744
M624T343			0.758121	0.724053	0.00678797	623.997	342.98
M261T626			2.01855	1.26865	0.00679491	260.88	626.123
M331T87_2			0.265355	0.591995	0.00682116	331.191	86.902
M382T86			1.23736	0.51572	0.00703196	382.224	85.981
M869T639			1.28585	0.621	0.00706243	868.923	638.611
M346T724			1.60533	2.63148	0.00709197	346.055	724.141
M439T87_1			1.05267	0.63405	0.0071148	439.233	87.133
M336T88			1.2552	0.416046	0.00735299	336.227	87.599
M753T638			1.34034	0.574227	0.00747597	752.961	638.039
M329T215			1.16934	0.539566	0.00751788	329.176	214.86
M173T769			2.11283	1.67638	0.00752537	173.057	768.679
M189T360			1.29377	0.537848	0.00760086	189.113	360.486
M855T638			1.2194	0.638655	0.00780629	854.932	637.659
M640T328			0.617159	0.765405	0.00806525	640.333	327.773
M298T388			1.62836	2.32181	0.00809165	298.07	388.327
M315T127			1.0752	0.650859	0.00812069	315.197	126.885
M244T390			1.56461	2.35107	0.00828293	244.083	390.292
M742T75			1.73932	3.75376	0.00832126	742.177	74.749
M413T87			0.986777	0.573516	0.0083939	413.253	86.596
M293T77			0.845226	0.474852	0.00839582	293.18	77.453
M367T626			1.77976	1.34739	0.00855148	366.87	626.025
M431T499			0.257646	0.580895	0.00858606	431.229	499.099
M721T638			1.09542	0.662367	0.00876273	720.949	638.076
M697T638_2			0.691831	0.506877	0.00876484	696.99	638.071
M359T88			1.28145	0.465847	0.00880172	359.222	87.7325
M835T363			1.33591	0.422515	0.00880683	835.344	363.037
M449T87_2			1.16442	0.552209	0.00881841	449.253	87.203
M526T642			1.99689	1.41248	0.00885877	525.928	642.393
M318T87_4			1.16666	0.560367	0.00903133	318.216	86.555
M411T68			1.09642	0.562965	0.00932736	411.237	68.3645
M94T90			1.06972	0.582242	0.00934011	94.0295	89.565
M293T269			1.26713	0.484769	0.00935244	293.055	269.274
M94T330			1.11246	0.670631	0.00937194	94.0296	329.82
M382T347			0.698484	0.737121	0.00937275	382.486	347.222
M995T358			0.838652	0.647477	0.00940608	995.019	358.479
M158T389			2.07318	1.52109	0.00959503	158.046	388.582
M143T258			1.0272	0.650381	0.00960155	143.071	257.851
M479T87_1			1.03902	0.582457	0.00960182	479.264	87.0655
M803T638			1.39526	0.541699	0.00967874	802.952	638.116
M330T79			1.13098	0.451822	0.0100608	330.179	78.736
M519T87			1.127	0.522099	0.0102649	519.294	87.1575
M263T638			1.08691	0.687624	0.0103304	263.013	637.88
M382T75			1.6957	2.57137	0.01034	382.077	75.365
M639T360			1.20382	0.521363	0.0103792	639.001	360.039
M253T168			1.25954	0.557426	0.0104096	253.144	167.733
M345T638			1.46394	0.630322	0.0104227	345.016	637.659
M822T363			0.847065	0.615424	0.0104822	821.671	362.57
M152T84			1.19435	0.557916	0.0105836	152.071	84.4705
M445T73			1.68775	2.22392	0.0107658	445.073	73.14
M365T84			1.33641	0.55366	0.0107794	365.234	84.252
M362T87			1.07047	0.570671	0.0107802	362.241	87.492
M429T363			1.07876	0.554554	0.0108616	428.985	362.685
M825T639			1.0969	0.663112	0.0109714	824.961	639.083
M509T638			1.04798	0.504716	0.0110061	509.021	637.579
M145T130			1.20211	0.50351	0.0113739	145.051	129.817
M143T348			0.709285	0.749482	0.0114625	142.973	348.218
M189T76			1.29148	0.517023	0.0115138	189.113	76.296
M355T209			1.12629	0.437092	0.011545	355.249	209.421
M299T88_1			0.214423	0.627619	0.0115648	299.166	87.8185
M291T638			1.4407	0.46393	0.0116677	291.007	637.613
M337T85_2			1.282	0.488833	0.0116988	337.205	85.4885
M399T84			1.33839	0.41735	0.0117093	399.274	84.166
M156T83			1.07313	0.576999	0.0118662	156.067	83.433
M678T324			0.794969	0.709853	0.0120705	677.665	323.81
M834T359			0.768656	0.675868	0.012099	834.013	358.791
M159T420			0.398904	0.537379	0.0121142	159.03	420.243
M259T435			0.216928	0.412967	0.0121524	259.13	434.592
M361T249			1.0057	0.605132	0.0121746	361.205	249.439
M173T271			1.6713	0.587057	0.0122233	173.119	270.939
M300T388			1.58936	1.90738	0.0122678	300.067	388.016
M367T82			1.2394	0.458974	0.0122914	367.213	81.738
M909T362			0.991477	0.577468	0.0123819	908.678	361.766
M819T638			0.937013	0.649367	0.0123969	818.925	638.067
M555T363			1.30324	0.523626	0.0124414	554.656	363.398
M254T168			0.658435	0.666851	0.012466	254.147	167.605
M197T86			1.12255	0.554787	0.0126378	197.155	85.603
M111T71			1.29784	0.467882	0.012653	110.975	70.911
M300T400			1.88095	1.65752	0.0126637	300.193	400.36
M639T63			1.05281	0.648177	0.0127703	639.431	62.617
M301T86_1			0.987329	0.610093	0.0128211	301.129	86.408
M743T639			1.00647	0.69415	0.012847	742.958	639.403
M754T639			1.17903	0.617307	0.0128793	753.945	638.858
M183T625			1.71676	1.44686	0.0130304	182.932	624.887
M820T362_2			1.07094	0.496049	0.0131527	820.339	362.359
M681T638_1			0.599612	0.598815	0.013179	680.958	638.442
M313T204			1.77763	1.74388	0.0132933	313.239	203.597
M160T417			1.10646	0.481271	0.0133835	160.007	416.646
M349T79			1.33006	0.482707	0.0133855	349.206	78.5065
M305T637			2.78186	0.51201	0.013509	305.024	637.096
M317T87_1			0.793481	0.65292	0.013668	317.123	86.518
M569T637			1.21379	0.591365	0.0137057	568.982	637.231
M395T67			1.25239	0.573045	0.0138794	395.243	66.748
M268T74			1.62546	2.13911	0.0139701	268.002	74.3155
M146T579			1.02979	0.573362	0.0140655	146.046	578.811
M542T637			1.43869	0.506649	0.0142126	541.976	636.659
M813T638_1			1.1943	0.633389	0.0142249	812.936	637.545
M591T638			0.592656	0.489838	0.0143358	591.024	637.752
M553T329			0.793506	0.691058	0.0144072	552.659	329.465
M662T75			1.60257	3.40941	0.014516	662.155	75.365
M607T638			1.26809	0.620517	0.0147909	606.969	638.129
M575T637_1			1.54591	0.455752	0.0148027	574.993	637.416
M379T67			1.05482	0.585138	0.014814	379.249	67.003
M1051T360			0.711078	0.634655	0.0148635	1050.69	360.142
M257T270			0.443335	0.448495	0.0148962	257.078	269.768
M600T355			1.65226	1.70228	0.0149167	600.49	355.08
M127T77			0.891333	0.608608	0.0149194	126.904	76.8725
M245T643			1.22682	0.553881	0.0150869	245.065	642.827
M557T643			0.809655	0.761664	0.0151239	556.943	643.136
M1024T311			1.93688	1.44798	0.0151762	1023.52	311.367
M242T249			1.08967	0.347561	0.015244	242.177	248.712
M277T363			0.943487	0.567795	0.0153229	277.478	362.866
M426T364			1.28157	0.524189	0.0156465	426.322	363.705
M305T70			1.23508	0.492078	0.0156911	305.18	69.6085
M297T190_2			1.04149	0.474159	0.0158438	297.134	189.938
M684T641			0.994194	0.656851	0.0159373	683.928	641.486
M185T85			1.09835	0.676738	0.0160271	185.119	84.578
M469T306			0.576744	0.710618	0.0160354	468.98	306.393
M226T575			1.20028	0.478875	0.0160462	226.012	575.475
M427T638			1.1776	0.575217	0.0161907	427.018	637.687
M772T638			1.13958	0.621676	0.0161974	771.938	637.885
M316T127			0.918857	0.635019	0.0162197	316.2	126.636
M389T79			0.464363	0.33733	0.0162376	389.052	78.91
M383T347			0.788566	0.815117	0.0162517	383.485	346.802
M433T60			0.19707	0.767643	0.0162921	433.225	59.999
M428T365_2			0.911016	0.567712	0.0163699	428.319	364.895
M231T65_1			1.12332	0.591237	0.0164523	231.124	64.8395
M728T359			1.05525	0.568393	0.0164802	728.006	359.111
M124T637			0.744767	0.664443	0.0165628	124.001	636.741
M351T84			0.671965	0.523884	0.0165683	351.221	83.955
M168T69			1.71264	1.92256	0.0166004	168.03	69.476
M287T70			1.24716	0.51888	0.0166242	287.023	70.007
M371T87_2			0.979566	0.643563	0.0168182	371.205	87.1095
M323T86_1			1.1988	0.554519	0.0169687	323.189	86.096
M311T190			0.997821	0.592957	0.0169702	311.113	190.217
M354T365			1.06874	0.555277	0.0171737	353.987	364.683
M347T652			1.79721	1.34747	0.0172523	346.935	651.71
M548T641			0.795119	0.710204	0.0172801	547.951	640.808
M331T1309			0.610931	0.70306	0.0173283	330.919	1309.21
M305T626			1.75718	1.34424	0.0173621	304.87	625.756
M88T499			1.09754	0.522376	0.0174413	88.0401	498.594
M169T87			0.34024	0.589113	0.0175027	169.123	86.962
M1012T362			0.981466	0.614395	0.0175341	1012.02	361.888
M861T638			1.53019	0.391041	0.0176785	860.995	637.545
M154T775			0.839225	0.67566	0.0178383	154.012	774.809
M112T80			1.09522	0.528205	0.0179957	112.04	80.256
M482T363			0.970366	0.623585	0.0180117	481.988	363.101
M367T86_2			0.881126	0.58288	0.0180576	367.285	86.4885
M439T87_2			0.983894	0.605234	0.0181435	439.269	87.054
M763T362			0.741401	0.654158	0.0182111	763.341	362.228
M697T638_1			0.677999	0.715356	0.0182321	696.931	638.188
M517T86			0.829988	0.662844	0.0182835	517.314	85.8105
M525T635			0.977143	0.689079	0.018354	524.994	635.45
M124T120			1.08576	0.664131	0.0185184	124.04	119.831
M155T87			1.07425	0.609983	0.0186107	155.108	86.6785
M165T81			1.32383	0.379937	0.0186303	164.986	80.834
M291T70			1.21342	0.487535	0.0189322	291.164	70.224
M187T85			1.48108	1.53795	0.0189589	187.098	84.753
M599T639			1.15554	0.635455	0.019042	599.454	639.417
M533T640			0.495342	0.706381	0.0190943	532.983	639.544
M350T77			1.22525	0.518922	0.0190957	350.209	76.824
M183T65			1.10293	0.628222	0.0190967	183.103	64.864
M501T327			0.70263	0.74832	0.0193825	500.987	327.125
M381T85_2			1.03653	0.552729	0.0193947	381.191	85.331
M779T637_2			0.588739	0.484105	0.0195349	778.993	637.486
M453T86			1.05647	0.617865	0.0196425	453.284	86.4755
M277T375			1.5508	1.96034	0.0196505	277.093	374.864
M257T86_1			0.915004	0.713333	0.0197282	257.103	86.427
M247T421			0.995785	0.593871	0.0197951	247.119	420.911
M355T179			0.835719	0.622254	0.0198217	355.075	179.315
M227T87_2			0.41127	0.601016	0.0199668	227.166	87.115
M383T87_5			1.04913	0.507342	0.0199786	383.279	86.93
M313T120			0.356069	0.721241	0.0200339	313.181	120.357
M249T87			0.82584	0.66499	0.0201502	249.186	86.504
M234T87			0.934752	0.632069	0.0202375	234.077	87.244
M587T330			0.899501	0.664748	0.0203312	587.329	330.286
M582T75			1.58495	3.14596	0.0204538	582.132	75.09
M232T86			1.09626	0.599824	0.0204962	232.061	86.381
M926T361			0.780293	0.606984	0.0204991	925.68	361.09
M652T640			0.939067	0.661909	0.0205915	651.934	640.48
M557T192			1.32096	0.445518	0.020682	557.342	192.12
M724T639			1.07869	0.627184	0.0209906	723.938	639.231
M503T87_2			1.03781	0.622053	0.0209906	503.3	86.543
M615T639			0.569054	0.616103	0.0211147	614.986	638.619
M397T87_2			0.898975	0.653949	0.0211563	397.222	87.3855
M131T88			1.05008	0.622803	0.0211804	131.035	87.7555
M131T464			0.60347	0.744711	0.0212462	131.071	463.964
M331T1264			0.677221	0.685666	0.021284	330.919	1264.11
M438T365			0.852322	0.652196	0.0212939	438.485	365.468
M363T79			1.14453	0.502357	0.0213757	363.218	79.06
M343T188			1.50143	0.436458	0.0213823	343.151	188.054
M223T637			1.98224	0.535813	0.0213985	223.021	636.897
M534T638_2			1.48656	0.376433	0.0214569	534.491	637.64
M127T638			0.817386	0.665251	0.0215982	127.001	637.867
M663T946			1.09914	0.508473	0.021687	663.2	946.091
M157T88			0.995835	0.620865	0.0221107	157.124	88.039
M871T315			0.71222	0.705093	0.0221469	870.678	314.983
M200T77			1.23494	0.393286	0.0221521	200.003	77.069
M525T73			0.93195	0.683413	0.0221554	525.364	72.802
M158T88			0.983377	0.609968	0.0222715	158.127	88.211
M431T652			1.81093	1.23541	0.0223218	430.918	651.669
M533T363			0.590814	0.654841	0.0223969	532.995	362.639
M403T85			1.05863	0.621411	0.0224179	403.14	85.4565
M417T204			1.13508	0.418747	0.0225802	417.212	204.197
M217T388			0.879271	0.545037	0.0228502	217.145	387.684
M191T88			0.601549	0.602412	0.0230558	191.056	88.1175
M335T79			1.24991	0.472328	0.0231229	335.19	78.757
M260T1258			0.803081	0.646681	0.0233507	259.921	1258.07
M449T594			1.95663	1.18963	0.0236587	448.846	593.915
M213T58			1.6025	1.96989	0.0238383	213.015	57.7015
M322T81			1.0962	0.369459	0.023998	322.178	80.6135
M415T87_2			0.969303	0.658665	0.0240277	415.27	87.305
M330T215			0.970471	0.533691	0.0240806	330.179	214.861
M83T88			0.867168	0.602926	0.0244201	83.0132	88.226
M529T643			0.720129	0.73847	0.0244532	528.93	642.808
M255T272			0.789066	0.704223	0.0244668	255.122	272.209
M168T701			0.948924	0.598797	0.0244842	167.998	701.353
M168T765			0.967107	0.677136	0.0245357	168.028	764.904
M574T638			0.802854	0.687377	0.0245418	573.954	637.633
M315T765			0.212759	0.531011	0.0246513	315.081	764.725
M221T86			1.05199	0.572541	0.0247988	221.082	86.356
M767T365			1.20715	0.4735	0.0248052	766.67	364.911
M451T642			0.732629	0.764367	0.0248576	450.979	641.518
M297T373			0.789509	0.639918	0.0252355	297.111	373.438
M305T126			1.08435	0.482544	0.0253002	305.161	126.492
M411T364_1			1.21028	0.493883	0.0253777	411.317	363.709
M673T636			0.341774	0.635774	0.0256985	672.97	636.442
M145T88			1.19478	0.526624	0.0257123	145.05	87.642
M337T765			1.06666	0.621911	0.0257274	337.063	764.926
M964T363_1			0.817373	0.537697	0.0257326	963.677	363.096
M278T188			1.06785	0.522903	0.025834	278.063	187.807
M243T237			0.969066	0.629714	0.0259154	243.124	236.728
M141T98			0.817865	0.669112	0.0259252	140.919	98.2985
M304T87			1.12009	0.574205	0.026023	304.185	87.374
M111T67			1.00756	0.617392	0.0262154	111.081	66.537
M782T330_2			0.802323	0.73171	0.0262629	782.341	329.702
M519T358			1.15527	0.479434	0.0265503	519.32	357.902
M225T202			0.726931	0.673029	0.0266104	225.111	202.199
M613T77			0.945197	0.582398	0.026692	613.417	77.157
M141T299			0.653224	0.786544	0.0272702	140.976	299.079
M288T144			0.934964	0.647602	0.0273576	288.051	143.744
M734T639			1.03519	0.67563	0.0274242	733.937	638.618
M199T748			0.928498	0.79177	0.02754	199.023	747.872
M169T66			1.08009	0.610646	0.027766	169.087	65.9325
M163T133			1.21863	0.360791	0.0278461	163.007	133.131
M643T643			0.781512	0.771905	0.027887	642.924	642.692
M413T191			0.987794	0.643535	0.0279053	413.191	191.003
M164T81			1.03162	0.57077	0.0281205	164.072	81.465
M623T365			0.926333	0.695347	0.0281556	622.665	364.63
M413T71			1.02353	0.646195	0.0282786	413.199	70.832
M998T310			0.685006	0.646429	0.0285089	998.016	310.188
M657T637_1			1.40288	0.390444	0.0286352	656.997	637.461
M329T310			0.938959	0.581603	0.0287449	329.234	309.651
M283T75			0.947096	0.544509	0.0288624	283.155	74.781
M319T86			0.849641	0.485888	0.0290906	319.229	86.4105
M459T87_1			1.12325	0.631671	0.0291165	459.238	87.414
M661T362_1			0.910946	0.562635	0.0294418	660.663	361.66
M343T86_2			0.269592	0.519299	0.0294527	343.228	85.919
M108T266			0.981927	0.693021	0.0296772	108.045	265.527
M464T326			0.59922	0.764774	0.0298581	464.32	326.336
M437T65			0.57617	1.47498	0.0301794	437.241	64.864
M165T689			0.918362	0.678532	0.0304662	165.041	688.517
M483T184			1.43011	0.443722	0.0304669	483.171	184.473
M1033T362			0.965404	0.618779	0.0305025	1033.02	361.883
M245T86_2			0.927613	0.63502	0.0305315	245.139	85.928
M221T624			1.78279	1.21278	0.030656	220.888	623.806
M224T130			1.72239	1.48908	0.0306797	224.041	130.354
M374T652			1.13671	0.486342	0.0306984	374.042	651.819
M181T87_1			0.855806	0.569882	0.0311212	181.087	86.577
M649T636			0.411875	0.5097	0.0311789	649.009	636.374
M483T361			1.02117	0.563908	0.0313208	483.319	360.523
M365T311			0.990673	0.572817	0.0314326	365.211	311.219
M324T86_2			0.957626	0.655011	0.031835	324.218	86.014
M477T86			0.938881	0.675432	0.0318751	477.321	86.35
M947T359			1.02223	0.490049	0.0319369	947.009	358.925
M575T637_2			1.45155	0.329371	0.0319557	575.494	637.263
M319T83			1.08596	0.542087	0.0320616	319.082	82.9255
M306T237			0.848227	0.724935	0.0320651	306.119	236.77
M927T638			0.597554	0.353886	0.0322778	926.967	637.849
M392T363_2			1.05193	0.582486	0.0324124	392.317	363.44
M299T390			1.93206	1.43585	0.0324475	299.223	389.525
M515T362			0.857746	0.64028	0.0324502	514.661	362.033
M1009T637			0.45784	0.318673	0.0333169	1008.97	637.233
M525T75			1.51098	2.09909	0.0333621	525.094	74.815
M319T66			0.952459	0.607002	0.0334066	319.196	66.102
M241T182			0.80989	0.574035	0.0334348	241.083	181.757
M258T1278			1.58751	1.3165	0.0335017	257.925	1278.26
M500T365			1.11524	0.517203	0.0335617	500.321	365.202
M168T160			0.848355	0.753477	0.0335979	168.103	160.257
M604T364			0.982558	0.622977	0.0340362	604.331	364.352
M377T47			1.43898	1.88117	0.0342472	376.969	46.603
M338T62			0.962492	0.631844	0.0344204	338.164	62.369
M767T642			0.703946	0.699248	0.0344868	766.918	641.978
M329T642			0.796921	0.831323	0.0346606	328.984	641.784
M181T641			0.87743	0.8396	0.035187	181.01	640.954
M493T87_3			0.84971	0.682727	0.0352138	493.314	86.641
M225T237			0.970894	0.689263	0.0352984	225.113	237.241
M387T637			2.72368	0.411289	0.0353089	387.026	637.025
M695T307			1.77313	1.23066	0.035385	694.666	306.971
M731T365			1.20803	0.497216	0.0353878	731.334	364.581
M289T88_2			0.496711	0.490843	0.0354379	289.166	87.6515
M560T643			0.729508	0.776352	0.0354987	559.931	643.191
M649T351			1.6626	1.43288	0.035521	649.499	351
M248T644			0.644878	0.741665	0.0356899	247.985	643.779
M919T637			1.37135	0.487115	0.0357652	918.98	636.96
M335T131			0.995523	0.488606	0.0357823	335.223	131.295
M269T79			0.333175	0.579228	0.0358491	269.139	79.2435
M481T365			0.776106	0.718097	0.0359619	481.322	364.926
M277T184			0.931767	0.559905	0.0360463	277.06	184.025
M385T630			1.58819	1.27754	0.0361601	384.95	629.706
M407T86_2			0.956584	0.603988	0.0361758	407.243	86.386
M153T710			1.02025	0.657409	0.0362089	152.986	710.032
M739T637_2			1.19236	0.352667	0.0363339	739	637.406
M207T791			1.13341	0.571107	0.0363627	207.052	790.718
M605T330			0.713242	0.765497	0.036379	604.997	329.728
M521T85			0.973877	0.59067	0.0364321	521.382	85.313
M589T640			0.943736	0.714233	0.0364496	588.952	640.33
M551T328			0.570547	0.771589	0.036899	551.328	328.287
M299T638			1.61819	1.31739	0.0369816	299.006	637.671
M365T73			1.54076	1.90918	0.0373569	365.051	73.403
M520T646			1.81889	1.31188	0.0374098	519.924	646.214
M705T641			0.689551	0.772154	0.0375121	704.918	641.273
M980T307			0.704582	0.631746	0.037652	980.013	307.369
M916T358			0.749176	0.71127	0.0378189	915.515	357.914
M277T708			0.856353	0.544158	0.0378577	277.087	708.111
M409T88_2			0.966126	0.695188	0.0378909	409.259	88.061
M284T181			0.809804	0.523861	0.0380358	284.088	181.019
M328T86			0.852779	0.601442	0.0380964	328.294	86.479
M252T90			0.878105	0.542813	0.0382753	252.074	90.066
M773T638			0.741284	0.720676	0.0383568	772.926	638.005
M1105T361			0.724786	0.676515	0.0385621	1104.52	360.838
M758T308			0.751386	0.733172	0.0386716	757.503	307.506
M196T132			1.3548	2.27621	0.0388479	196.011	131.623
M462T364			1.07137	0.511391	0.0389098	462.323	364.337
M321T74_2			1.3203	0.55194	0.0393213	321.211	74.0285
M553T88			0.914322	0.707963	0.0394798	553.372	87.599
M315T671			0.71453	0.792228	0.0396747	315.044	670.99
M217T799			0.989582	0.53914	0.0397265	217.083	799.296
M98T82			1.09628	0.492919	0.0397743	98.0242	81.562
M522T305			0.62756	0.715288	0.0398904	521.984	305.3
M259T1361			1.29533	1.51311	0.0401974	258.922	1361.3
M179T172			1.07672	0.589126	0.0403001	179.092	171.769
M596T308			0.796408	0.778586	0.0404053	596.496	308.057
M445T362_1			0.959083	0.583799	0.0406182	444.655	362.38
M751T362			0.676146	0.644336	0.0406461	750.999	362.192
M287T88_2			1.05509	0.635827	0.0406596	287.113	87.648
M403T635			0.883501	0.686242	0.0409671	403	635.459
M485T636			0.540154	0.50343	0.0412754	485.002	636.258
M307T79_2			1.19353	0.496503	0.0415685	307.195	78.716
M657T362			0.86773	0.614694	0.0416165	657.334	362.014
M656T637			0.629191	0.741376	0.0417773	655.957	637.22
M239T64_2			0.991572	0.70175	0.0419127	239.129	64.14
M435T601			1.77553	1.27088	0.0420978	434.797	600.961
M313T87_1			0.866681	0.685795	0.0424003	313.093	86.584
M874T308			0.62198	0.688081	0.0424101	874.008	308.036
M138T386			1.61806	1.40385	0.0426797	137.987	385.592
M465T87_1			0.923696	0.567722	0.042718	465.249	87.13
M387T87_2			1.04076	0.620242	0.0428212	387.238	86.902
M591T363			0.889114	0.540088	0.0430012	590.657	362.951
M251T87			0.783218	0.697741	0.0430811	251.165	87.244
M941T355			0.608785	0.701523	0.0431568	941.018	354.641
M212T1340			1.64243	1.28748	0.0432578	212.076	1339.54
M124T141			0.946844	0.736047	0.0432887	124.04	141.446
M126T85			0.918061	0.672729	0.0433024	126.019	84.722
M371T819			1.69176	1.65811	0.0433253	371.157	818.816
M653T577			0.56948	0.707163	0.0433572	652.854	576.792
M616T637_2			1.38817	0.317314	0.043541	616.494	637.212
M895T637_1			0.979869	0.681455	0.0435947	894.939	637.142
M445T69			2.04706	1.3818	0.0438557	445.187	68.962
M273T372			1.53635	1.7901	0.0441691	273.062	372.204
M874T358			0.875363	0.558636	0.0442234	874.34	357.796
M119T828			1.00623	0.843241	0.0442858	118.942	827.629
M605T363			1.02411	0.624843	0.0443194	604.997	363.418
M180T86			0.925718	0.654475	0.0446001	180.066	85.949
M201T353			1.42832	1.75854	0.0446523	201.035	352.611
M481T363			1.20388	0.529554	0.0447117	480.656	363.04
M171T281			0.947672	0.730159	0.0448548	171.103	280.648
M62T1271			1.67371	1.38384	0.0449047	61.9884	1270.74
M655T640			1.64746	1.37642	0.0450116	654.92	639.732
M283T624			1.73253	1.19066	0.0450451	282.888	624.295
M645T583			0.426862	0.686941	0.04507	644.8	583.231
M147T493			0.987035	0.662475	0.0451021	147.066	493.463
M595T354			0.470511	0.658239	0.045127	595.497	354.401
M604T361			0.87866	0.598218	0.0451684	603.666	360.874
M197T64			1.02171	0.678952	0.0452336	197.118	64.349
M199T353			1.38186	1.83279	0.0452986	199.038	352.953
M299T615			1.71652	1.33417	0.0453709	298.862	615.284
M588T329			0.649626	0.80588	0.0456193	587.995	328.578
M657T637_2			1.41838	0.255498	0.0457141	657.496	637.226
M277T1259			1.63636	1.35995	0.0460384	276.932	1258.82
M491T363			0.764992	0.60712	0.0465402	490.989	363.068
M532T363			0.981777	0.635388	0.0465832	532.328	362.866
M111T351			1.62375	1.57971	0.0465863	111.009	350.697
M62T71			4.05778	1.80626	0.0466967	61.9883	70.859
M303T629			1.71921	1.30866	0.0467542	302.948	628.828
M603T637			1.16791	0.584717	0.046868	602.974	637.154
M872T307			0.605996	0.704494	0.0470318	872.011	307.22
M425T644			1.86518	1.21806	0.047035	424.947	644.329
M1051T329			0.975085	0.850366	0.0470682	1051.35	329.491
M565T87_3			0.960109	0.677511	0.047189	565.373	86.766
M298T243			0.61509	0.676928	0.0472343	298.07	243.456
M267T736			1.07613	0.661976	0.0473178	267.073	735.529
M1015T330_2			0.543742	0.767504	0.0474972	1015.35	329.627
M541T310			0.758689	0.707135	0.0476079	541.495	309.856
M233T37			0.471272	0.747057	0.0476588	233.155	37.486
M155T138			0.689703	0.72331	0.0477229	155.108	138.025
M588T363			0.748973	0.617257	0.047742	587.995	362.911
M327T796			1.05774	0.670228	0.0477944	327.094	795.827
M782T357			0.520503	0.643969	0.0483671	782.008	356.647
M570T363			1.11936	0.545955	0.0485128	569.661	363.103
M120T82			1.00052	0.487879	0.0486159	119.976	81.978
M121T177			0.95132	0.578519	0.0486732	121.066	177.454
M393T363			0.672018	0.679085	0.0487555	392.984	362.951
M411T366			0.84958	0.668269	0.0490842	410.985	365.528
M550T360			0.789959	0.66709	0.0491532	549.996	359.709
M871T308			0.683651	0.714722	0.0493615	871.344	307.64
M740T632			1.48258	1.63599	0.0494749	740.421	632.379
M493T87_4			0.709163	0.659076	0.0495994	493.351	86.68
M331T348			0.610106	0.782266	0.0497515	331.48	347.961
M273T104			0.646552	0.651574	0.0498682	272.824	103.803
M561T638			0.905293	0.694136	0.0498925	560.976	637.87
M257T82			0.980392	0.519842	0.0499306	257.24	82.27
M747T361			1.03294	0.554606	0.0500085	747.005	360.98
M341T183			0.727068	0.58424	0.0501227	341.085	183.315
M197T60			1.55012	1.58314	0.0502059	197.009	59.7815
M535T365			1.10045	0.52855	0.0503838	534.991	364.675
M363T273			1.87389	1.28263	0.0504005	363.202	273.385
M331T276			0.861636	0.654088	0.0504703	331.191	275.693
M461T87_2			0.946418	0.523235	0.0505329	461.362	87.15
M218T529			0.95466	0.457252	0.0505343	218.104	529.175
M446T330			0.464143	0.771	0.0506844	445.987	329.826
M299T87			0.937412	0.650419	0.0506885	299.113	86.594
M117T618			1.69341	1.32591	0.0509163	116.96	618.35
M224T87			0.673639	0.671795	0.0509757	224.093	86.709
M551T637			1.38165	0.335254	0.0510877	551.032	637.029
M379T362			0.639327	0.652897	0.051132	379.49	361.988
M262T244			0.774254	0.539323	0.0512196	262.094	243.917
M443T87_2			0.938958	0.646247	0.0515935	443.265	87.336
M146T765			0.722514	0.572863	0.0518243	146.046	764.804
M128T638			0.838384	0.642641	0.0519185	127.996	638.136
M484T745			0.41069	1.71041	0.0520681	484.242	745.2
M451T87_3			0.84688	0.633588	0.0521992	451.269	87.041
M285T146			0.978808	0.679153	0.0522904	285.207	146.148
M113T375			1.7485	1.28287	0.0524804	112.985	375.385
M583T648			1.65108	1.22627	0.0525926	582.909	648.319
M509T87_2			0.837847	0.700972	0.0526673	509.31	87.078
M425T88			0.726796	0.671683	0.0526763	425.254	87.778
M464T363_1			0.998572	0.57446	0.052762	463.654	362.827
M132T775			0.849222	0.600891	0.0529367	132.03	774.868
M225T171			0.549541	0.711949	0.0529869	225.113	170.505
M251T82_2			0.828333	0.666835	0.0534929	251.131	81.9145
M302T74			1.37371	2.14246	0.0535036	302.055	73.6895
M462T74			1.42449	2.51293	0.0536965	462.099	74.195
M393T66			0.907377	0.641109	0.0537012	393.228	65.6405
M649T307			0.497308	0.709939	0.0540561	648.501	306.745
M463T87_2			0.847681	0.706632	0.0541593	463.268	86.997
M139T595			0.868661	0.594638	0.0541733	139.051	594.702
M154T73			1.029	0.524315	0.0541991	153.996	73.454
M327T362			0.575651	0.743219	0.0542008	327.486	362.344
M173T86			0.938148	0.602017	0.05443	173.045	86.464
M1015T360			0.930477	0.579407	0.0544829	1014.68	360.223
M391T874			1.40714	2.2306	0.0545555	390.9	873.798
M755T636			0.287655	0.626188	0.0545994	754.973	636.442
M928T362			0.858009	0.60402	0.0546172	927.676	362.036
M145T43			1.42629	2.33615	0.0546388	144.964	43.203
M946T362_2			0.942899	0.577027	0.0546623	946.012	361.736
M818T360			0.83423	0.580093	0.0546716	817.675	360.492
M199T87_2			0.953354	0.692813	0.0547091	199.134	86.9585
M385T308			0.647556	0.592709	0.0548429	385.481	308.168
M1185T360			0.851198	0.625998	0.0548973	1184.52	360.19
M355T309			0.616578	0.7265	0.0549236	354.986	308.617
M215T86_2			1.06714	0.650875	0.0549985	215.129	86.356
M690T640			0.751377	0.743382	0.0552278	689.934	639.816
M469T84			0.815349	0.622445	0.0552366	469.33	84.085
M433T311			0.672558	0.669637	0.0553021	433.492	311.408
M117T475			0.944194	0.700155	0.0553824	117.056	475.115
M143T98			0.746364	0.657162	0.0554238	142.917	98.2305
M535T85			0.776852	0.632674	0.0555103	535.363	85.331
M565T87_2			0.835559	0.706315	0.0555167	565.336	87.24
M359T62			1.10304	0.505129	0.0555272	359.046	62.3265
M563T87_2			0.870079	0.722005	0.0557175	563.357	86.609
M157T381			0.906938	0.644778	0.0557601	157.051	380.928
M383T87_4			0.925895	0.684434	0.0558282	383.228	87.128
M498T363			1.11741	0.549759	0.0558928	497.659	363.031
M480T365			0.659087	0.688918	0.0559076	479.991	364.911
M657T363			1.09625	0.587617	0.0560793	656.669	363.169
M567T636			1.27881	0.471883	0.056297	567.006	636.363
M821T637			1.36148	0.309385	0.056434	821.003	637.346
M256T83_2			1.00054	0.561614	0.0565895	256.237	82.673
M833T637			1.35186	0.29311	0.0567644	832.983	637.389
M562T638			1.01075	0.676088	0.0567671	561.973	637.519
M507T77			1.05961	0.426583	0.0569406	507.406	76.9605
M138T83			0.742313	0.692548	0.0569602	138.02	83.202
M347T63			0.831569	0.58959	0.057389	347.223	63.353
M502T75			1.41108	2.4717	0.0574142	502.109	74.815
M930T362			0.850112	0.636794	0.0574314	929.675	362.019
M501T634			0.686911	0.671836	0.0577337	500.976	634.034
M981T330_2			0.732687	0.770233	0.0578687	981.346	329.75
M215T608			0.939874	0.668818	0.0580203	215.129	608.097
M469T637			1.35017	0.328019	0.0580476	469.029	637.069
M691T361			0.807729	0.69559	0.0581521	691.338	361.405
M786T329			0.740009	0.73981	0.0582542	785.669	329.128
M347T71			1.01802	0.610441	0.0582877	347.189	70.655
M183T86_2			0.220206	0.696863	0.0583585	183.139	86.3175
M696T358			0.974022	0.523215	0.0584414	695.665	357.893
M102T765			0.940858	0.585349	0.0587315	102.056	764.861
M223T428			1.36121	1.72275	0.0587396	223.083	427.704
M589T329			0.562191	0.791429	0.0587727	589.326	329.034
M163T258			0.939837	0.696425	0.0590884	163.061	258.212
M111T70			1.35438	0.242107	0.0591055	110.958	70.0175
M693T362_2			0.979432	0.580273	0.0595267	693.336	361.637
M161T611			1.66378	1.3788	0.0595298	160.95	611.471
M128T765			0.924457	0.601718	0.0595524	128.035	764.906
M124T395			0.944681	0.750892	0.0596513	124.04	394.569
M383T87_2			0.690824	0.71563	0.0598135	383.133	87.227
M239T64_1			1.16409	0.337324	0.0599971	239.059	63.517
M953T579			1.90601	1.37379	0.0600001	952.718	578.745
M277T421			0.768011	1.38437	0.0601891	277.093	420.541
M697T308			0.743398	0.800176	0.0602257	696.664	307.57
M179T365			0.680518	0.695922	0.0602931	178.95	364.64
M257T64			0.963195	0.666383	0.0603291	257.139	64.404
M140T83			0.860668	0.647255	0.0603706	140.035	83.265
M355T88_1			0.945507	0.638638	0.0604443	355.103	87.7765
M782T361			0.855097	0.618216	0.0604778	781.674	361.26
M606T329_2			0.84732	0.821384	0.0606258	606.328	329.238
M345T648			1.35493	2.02277	0.0609465	344.959	647.912
M1017T306			0.497619	0.665684	0.0609881	1017.35	306.34
M426T362			0.923863	0.62124	0.0610243	425.657	362.28
M295T591			1.64689	1.30534	0.0610267	294.96	590.591
M787T639			0.945798	0.744682	0.0611853	786.921	639.389
M521T87_2			0.8615	0.704875	0.0612107	521.309	87.041
M813T636			1.33006	0.355677	0.061221	813.015	636.346
M115T752			0.99202	0.686111	0.0613473	115.004	751.931
M143T89_2			0.638516	0.619239	0.061399	143.108	88.901
M144T69			1.3056	0.110815	0.0614409	144.045	68.549
M216T609			0.910643	0.700277	0.0617964	216.133	608.667
M731T636			1.32259	0.380926	0.0618395	731.011	636.374
M703T355			0.475595	0.68701	0.0620892	702.503	355.307
M282T739			1.29903	1.97596	0.0622392	282.085	738.602
M945T360			0.517974	0.664304	0.0623262	945.345	360.39
M459T87_3			0.766379	0.71023	0.0623799	459.345	86.9255
M585T360			0.603173	0.67037	0.0624062	585.332	359.897
M175T876			0.941507	0.73047	0.0624712	175.025	876.192
M461T87_1			0.882939	0.713392	0.0625146	461.325	87.2405
M141T364			0.945169	0.632671	0.0627299	140.976	364.459
M301T364			0.902022	0.57635	0.0627519	300.984	363.673
M161T77			1.1012	0.547789	0.0630307	160.992	77.052
M249T671			0.816238	0.771379	0.0633202	249.073	671.43
M972T358			0.700826	0.73816	0.0633843	971.514	357.96
M304T179			0.889577	0.602521	0.0634088	304.079	178.638
M137T86			1.09484	0.513837	0.0635256	136.991	85.92
M449T86			0.795411	0.593534	0.0637327	449.289	86.066
M160T536			0.829231	0.582162	0.0639626	160.062	536.456
M500T348_2			0.714685	0.807346	0.0639817	500.321	347.752
M242T81			0.88328	0.477432	0.0640234	242.14	80.9375
M800T361			0.79202	0.606844	0.0640688	800.009	361.017
M259T1209			1.63752	1.38309	0.0642303	258.922	1209.33
M297T79			1.14042	0.420609	0.0642776	297.28	79.22
M903T637_2			1.3271	0.284944	0.0646706	903.007	637.494
M497T362			0.670087	0.656663	0.0646871	496.993	361.853
M479T362_1			1.04765	0.536105	0.0648486	478.659	361.703
M270T857			1.41757	1.57001	0.0649536	270.158	856.535
M337T1253			1.35991	1.53746	0.0653357	336.899	1252.76
M406T308			0.611299	0.745661	0.0653644	405.992	307.704
M383T79			0.825365	0.723331	0.0654874	383.079	78.6225
M251T346			0.809672	0.789101	0.0658162	250.977	345.569
M275T307			0.532899	0.658442	0.0659203	275.481	306.869
M363T81			1.09446	0.516435	0.0660372	363.183	81.4385
M188T440			1.55388	1.52081	0.0661212	188.02	440.079
M1052T360			0.784628	0.601398	0.0662857	1052.02	359.876
M835T330			0.845719	0.858429	0.0663821	835.344	329.695
M275T361			0.709028	0.514555	0.0664039	275.481	361.253
M291T132			0.956911	0.594803	0.066549	291.145	132.352
M222T427			0.65416	0.662332	0.0674373	222.077	427.365
M155T66			0.98121	0.651318	0.0674722	155.071	66.01
M201T202			0.601954	0.762661	0.0675051	201.15	202.007
M229T271			0.758085	0.706143	0.0675774	229.145	270.903
M492T362			0.444952	0.704047	0.0677498	492.486	361.865
M801T363			0.841038	0.637113	0.0678562	801.34	363.065
M689T637			0.746215	0.702033	0.0682172	688.942	636.777
M766T364_2			0.517248	0.691404	0.0683195	766.336	364.327
M328T329			1.2097	0.900594	0.0683857	328.485	328.673
M143T89_1			0.90843	0.711194	0.0684079	143.035	88.666
M625T365_1			1.06528	0.56042	0.0684698	624.662	364.909
M389T1337			0.860638	0.705009	0.0684974	389.291	1336.52
M927T355			0.668902	0.634281	0.0685468	927.011	355.497
M359T78			0.971515	0.617205	0.0686101	359.186	77.888
M750T361			0.616124	0.642888	0.068717	749.668	361.031
M269T271			0.905969	0.657735	0.0689885	269.106	271.249
M784T308_1			0.659364	0.654546	0.0689897	783.671	307.788
M625T330			0.56662	0.744331	0.0691767	625.326	329.806
M366T60			0.861144	0.676439	0.0694691	366.196	60.088
M461T342			0.601263	0.79867	0.0696302	460.992	341.73
M113T85			0.771286	0.688471	0.0697014	112.985	84.81
M276T81			0.569948	0.66277	0.0702228	276.124	80.736
M275T223			1.5296	1.51417	0.0703314	275.077	222.97
M1050T359			0.554093	0.646973	0.070435	1050.02	358.636
M237T614			1.7239	1.30334	0.0704708	236.862	614.31
M495T88			0.897154	0.63457	0.0706648	495.331	87.607
M447T87			0.725566	0.70264	0.0707778	447.31	87.141
M535T329			0.403961	0.770102	0.0709148	534.991	328.53
M124T362			0.695083	0.680991	0.0712558	123.949	361.974
M680T62			0.800046	0.805912	0.0715718	680.468	62.0365
M307T82			1.16297	0.415982	0.0715938	307.159	82.451
M241T87_2			0.320562	0.710343	0.0717345	241.181	87.108
M729T362_2			0.887807	0.615017	0.0717596	729.337	362.496
M507T86			0.822172	0.683979	0.0720068	507.331	86.3975
M589T365			0.783505	0.708962	0.0722464	588.66	365.212
M166T179			0.898016	0.630903	0.072269	166.087	179.369
M387T66			0.727539	0.703591	0.0723583	387.18	66.241
M196T64			1.64594	1.422	0.0724167	196.026	64.4295
M220T1297			0.650652	0.758469	0.0727576	220.147	1297.31
M321T81			0.87302	0.631121	0.0727713	321.175	81.019
M217T873			1.49754	1.42707	0.0729701	216.929	873.428
M253T140			0.712002	0.657134	0.0729979	252.937	140.19
M447T362			1.01225	0.584472	0.0732354	446.652	362.216
M225T87_1			0.929688	0.625176	0.0732906	225.124	87.1245
M832T83			0.795785	0.698185	0.0733589	831.57	83.464
M206T351			0.125265	0.68282	0.0737969	206.083	351.444
M403T87_2			0.801147	0.687113	0.0738576	403.269	87.356
M213T87_2			0.318113	0.66737	0.0739212	213.15	87.3075
M265T1238			0.589486	0.66523	0.0739537	265.148	1237.77
M693T254			1.43377	1.47286	0.0742353	693.392	254.367
M784T348			0.561478	0.808078	0.0743758	783.672	348.392
M159T232			0.872577	0.764618	0.0752157	159.103	231.549
M237T269			0.568168	0.768337	0.0753091	237.098	269.075
M413T362			0.56031	0.716884	0.0755184	412.981	361.738
M191T385			0.837039	0.623574	0.0756804	191.057	385.032
M540T309			1.75475	1.40492	0.0756956	540.497	308.726
M323T86_2			0.913716	0.574234	0.0757517	323.259	85.981
M288T182			0.600665	0.718786	0.0759396	288.085	181.818
M776T639			0.714455	0.723305	0.0762448	775.928	639.097
M500T366			0.725866	0.645588	0.0765812	499.656	365.5
M542T75			1.38386	2.34803	0.0769899	542.121	74.7775
M328T362			0.811887	0.591015	0.0770694	328.485	361.806
M146T71			1.24935	0.124266	0.0771543	146.061	71.238
M502T364			0.629122	0.617338	0.0771894	502.318	363.877
M591T635			0.694106	0.742219	0.0771933	590.967	635.389
M343T256			0.88441	0.678137	0.0772678	343.08	256.195
M297T56			1.20674	2.85006	0.0772819	297.152	56.1
M252T138			0.747037	0.521217	0.0774126	252.074	138.466
M1079T361			0.779886	0.643086	0.0775392	1079.02	361.316
M335T223			1.52544	1.43562	0.0777236	335.099	223.356
M482T331			0.672104	0.776051	0.0777586	481.988	330.894
M361T79			0.7565	0.513085	0.0777879	361.165	78.705
M650T308			0.683677	0.763641	0.0778716	650.497	307.979
M245T86_1			0.8936	0.6154	0.0779875	245.103	86.174
M417T1290			0.604425	0.689	0.0780845	417.322	1289.81
M229T82			0.927946	0.636179	0.078287	229.035	82.113
M319T89			0.714598	0.68796	0.0783397	319.133	89.162
M331T307			0.569474	0.627683	0.0785196	331.48	307.06
M171T299			0.853127	0.600954	0.0786667	171.103	298.709
M144T575			0.435528	0.687412	0.0796773	143.97	575.493
M145T427			1.63423	1.30836	0.0798906	145.05	426.607
M202T114			0.926364	0.580977	0.0800506	202.018	113.579
M818T361			0.922441	0.532728	0.080184	818.343	360.625
M213T136			0.753833	0.620352	0.0801904	213.15	135.822
M217T539			0.768905	0.734695	0.0804255	217.004	538.95
M171T1312			1.16759	0.904023	0.0806054	171.139	1312.27
M679T308			0.50461	0.710575	0.0809196	678.997	307.758
M537T87_3			0.765395	0.706991	0.0809941	537.378	87.365
M311T76			0.845892	0.474047	0.0810517	311.296	76.264
M731T364			0.645597	0.693217	0.0810837	730.502	364.32
M265T1339			0.637196	0.748888	0.0812861	265.148	1338.88
M521T637			0.660119	0.723089	0.0814624	520.971	636.542
M606T362_2			1.00877	0.58879	0.0815948	606.329	362.486
M197T76			0.817206	0.587523	0.0817526	196.911	75.742
M428T69			1.7569	1.32368	0.0817843	428.172	68.862
M765T362_1			0.927405	0.610108	0.0818621	764.673	362.442
M498T365_2			0.824437	0.60861	0.0820213	498.325	364.895
M241T111			0.577112	0.671686	0.0820377	240.972	111.317
M557T650			1.53444	1.28047	0.082108	556.885	649.962
M355T86			1.01161	0.449027	0.0822111	355.321	86.3485
M1056T349			1.59466	1.29494	0.0825104	1056.01	349.477
M253T88_2			0.911267	0.738701	0.0826269	253.145	87.6945
M97T88			0.97027	0.664401	0.0826534	97.0291	87.593
M517T365_1			0.964389	0.612756	0.0828744	516.658	364.909
M385T649			0.530086	0.805605	0.082944	384.95	648.779
M445T330			0.698872	0.738791	0.0833633	445.321	329.512
M822T362			0.738316	0.61691	0.0833759	822.336	361.731
M547T75			0.790821	0.710605	0.0834307	547.363	74.879
M627T363			0.910526	0.572456	0.0837251	626.658	363.081
M698T637_2			1.35561	0.286255	0.0840348	698.498	637.267
M297T152			1.01629	0.59341	0.0841101	297.098	152.279
M929T362			0.730319	0.718686	0.0842352	929.009	361.681
M1194T354			0.731109	0.686685	0.0842699	1194.02	353.827
M784T366			0.861274	0.594515	0.0843234	783.673	365.552
M445T362_2			0.883814	0.699317	0.084532	445.321	361.972
M1052T357			0.566396	0.689908	0.0845484	1052.35	356.843
M422T575			0.933412	0.672092	0.0846023	421.964	575.258
M587T327			0.584691	0.71622	0.0846814	586.663	326.772
M379T86_1			0.923054	0.67415	0.084736	379.213	85.792
M305T641			0.834577	0.412971	0.0850567	305.06	641.011
M281T85_1			0.909077	0.648966	0.0850587	281.103	85.15
M407T87_1			0.708249	0.684341	0.0850825	407.207	86.555
M746T360			0.628738	0.646049	0.08526	746.339	360.083
M729T362_1			0.621443	0.64213	0.0859875	728.672	361.793
M455T637			1.14131	0.504756	0.0859909	455.011	636.802
M606T362_1			0.638709	0.639293	0.0860831	605.662	362.432
M263T283			1.64647	1.32366	0.0864135	263.077	283.115
M377T86_2			0.898076	0.469069	0.0864718	377.234	86.162
M622T356			0.535006	0.626132	0.0864916	622	355.653
M201T147			1.00142	0.63458	0.0865638	201.114	147.311
M1013T360_1			0.609338	0.66711	0.08727	1012.69	360.212
M310T269			0.776682	0.613437	0.0881126	310.116	268.7
M301T340			0.9443	0.587802	0.0882057	301.017	340.057
M88T364			0.767261	0.638917	0.088336	87.9723	364.311
M486T361			0.520241	0.650077	0.0883995	486.495	360.526
M273T660			0.975205	0.853713	0.0884523	272.922	659.521
M79T105			0.583484	0.70236	0.0885019	78.9187	105.479
M155T619			1.59243	1.3954	0.0886323	154.916	619.068
M376T64			0.638112	0.792122	0.0887629	376.177	63.867
M642T365			0.973896	0.595506	0.0891623	642.33	364.924
M339T757			0.871852	0.580655	0.0894394	339.094	756.677
M715T637			1.26643	0.253465	0.0895695	715.038	637.436
M631T638			0.600651	0.773416	0.0897811	630.958	637.845
M143T1352			1.46568	1.30042	0.089788	143.108	1351.74
M321T635			0.414659	0.767574	0.0898092	320.997	635.071
M171T192			1.04385	0.526824	0.0900589	171.103	191.565
M218T133			0.987626	0.5795	0.0902046	218.013	132.582
M874T330			0.713829	0.804745	0.0902647	874.008	329.677
M177T89			0.912456	0.73435	0.0902786	177.04	88.869
M309T169			0.885028	0.452373	0.090368	309.207	168.505
M303T61			0.772252	0.772707	0.0903855	303.199	60.9575
M233T615			1.50045	1.23864	0.0905444	232.893	615.283
M209T671			0.824296	0.750266	0.0905895	209.08	671.211
M737T639			0.553337	0.803017	0.0907603	736.922	639.347
M409T361			0.598942	0.743127	0.0909601	409.32	360.745
M492T588			1.67346	1.30108	0.0914466	491.86	587.514
M407T313			0.867818	0.676736	0.0915375	406.99	312.825
M175T166			0.954326	0.503363	0.0916485	175.098	166.335
M386T363			0.787705	0.608565	0.091787	386.48	363.091
M652T577			0.551798	0.700745	0.0928074	651.869	576.603
M249T65			0.758488	0.679643	0.093159	249.152	64.967
M444T327			0.309746	0.807146	0.0931629	443.989	327.059
M198T347			0.557814	0.801494	0.0933818	197.974	346.57
M1012T360			0.70629	0.653063	0.0934642	1012.26	360.15
M280T185			0.952074	0.477961	0.093739	280.059	185.315
M139T138			1.26702	1.65067	0.0939359	139.004	138.229
M599T609			1.79691	1.2544	0.094038	598.732	608.59
M163T104			0.591705	0.731821	0.09418	162.841	104.141
M748T362			0.731771	0.613282	0.0942594	747.671	361.51
M481T331			0.305306	0.812296	0.0943629	481.322	330.827
M321T60			0.730647	0.588424	0.0944132	321.174	60.352
M271T82_1			0.911518	0.670208	0.094501	271.118	81.858
M199T150			0.861333	0.675008	0.094722	199.134	150.299
M678T638			0.962324	0.713495	0.0949953	677.954	637.508
M145T166			1.35874	1.65244	0.0953914	145.014	166.485
M767T361			0.969141	0.609543	0.0956708	767.336	361.206
M185T293			0.860632	0.598482	0.0958364	185.023	293.493
M322T190			0.611204	0.638964	0.0959139	322.114	189.871
M265T437			1.55464	1.42709	0.096257	265.12	436.874
M222T456			0.919607	0.540132	0.0965184	222.135	455.914
M678T363			0.705082	0.713525	0.0967087	678.331	362.84
M908T358			0.737735	0.593617	0.0967488	908.012	358.149
M413T826			0.875957	0.856572	0.0969806	412.844	825.778
M162T84			0.607165	0.625318	0.0971306	162.02	83.914
M136T89			0.953759	0.572786	0.0974279	136.04	88.9675
M981T330_1			0.795023	0.834156	0.0975149	980.68	329.993
M353T780			0.792436	0.604964	0.0978193	353.06	779.872
M291T62_1			1.55004	0.775954	0.0979655	291.2	62.019
M411T364_2			0.470197	0.674426	0.0979977	411.484	364.305
M358T87			0.60679	0.707956	0.0980593	358.223	87.277
M524T808			1.55456	1.56462	0.0981643	524.247	808.467
M661T362_2			0.859719	0.645223	0.0981764	661.328	361.591
M797T637			1.24805	0.23843	0.0990121	797.042	637.378
M499T329			0.722249	0.757279	0.099445	498.99	329.45
M321T74_1			0.854993	0.727228	0.0997579	321.062	73.6685
M377T86_1			0.997068	0.242326	0.0998207	377.199	85.967
M985T637			1.2511	0.255061	0.099822	985.008	637.157
M695T330_2			0.744423	0.744689	0.0999856	695.333	329.791
M785T347			0.209465	0.809938	0.100046	785.005	347.246
M879T637			1.24017	0.258508	0.100236	879.045	637.389
M499T364_1			0.788434	0.684061	0.10027	498.657	363.71
M831T69			1.50543	1.53224	0.100461	831.361	68.871
M343T206			0.934358	0.606466	0.100779	343.212	205.72
M744T79			0.674222	0.718811	0.100869	743.518	78.879
M517T365_3			0.969073	0.634057	0.100911	517.323	365.2
M211T84_2			0.859801	0.710349	0.100998	211.171	84.4645
M633T637_2			1.24599	0.302062	0.101059	633.036	637.029
M149T190_3			6.23665	0.519897	0.101245	149.061	190.447
M361T72			0.931181	0.739926	0.101305	361.202	72.268
M443T635			0.337133	0.783157	0.101327	442.992	635.08
M177T873			1.39142	1.65898	0.101613	176.936	872.862
M195T127			0.989963	0.660647	0.102178	194.997	126.922
M265T88			0.763608	0.600187	0.102416	265.181	87.7325
M225T64			0.908952	0.773899	0.102636	225.149	63.583
M159T618			0.619349	0.652266	0.102698	159.078	618.261
M444T363			0.942636	0.624081	0.102763	443.99	363.126
M114T88			0.853928	0.697161	0.102856	114.019	88.4915
M672T640			0.804432	0.778916	0.102971	671.943	639.804
M239T742			1.16378	1.78331	0.103085	239.078	741.803
M226T216			1.20685	1.73817	0.103211	226.036	216.022
M333T63			0.720564	0.70281	0.10339	333.211	63.469
M963T360			0.716388	0.646931	0.103666	963.014	360.039
M1156T357			0.452877	0.694172	0.103763	1156.03	356.838
M479T638			0.860908	0.737602	0.104138	478.974	638.469
M961T637			1.24654	0.199935	0.104197	961.048	637.098
M624T366			0.661424	0.656901	0.104305	623.997	365.516
M239T196			0.770501	0.65251	0.104309	238.921	196.268
M1080T359			0.56442	0.776222	0.104345	1079.52	358.563
M1013T360_2			0.902686	0.62164	0.104427	1013.35	359.709
M97T871			1.4009	1.4775	0.105521	96.9696	870.589
M279T186			0.753754	0.627169	0.105619	279.057	185.708
M695T365_1			0.839437	0.659883	0.105766	694.668	364.651
M106T141			0.824375	0.711532	0.105892	106.03	141.059
M429T169			0.615119	0.701463	0.105987	429.05	168.789
M331T765			0.826821	0.585337	0.106327	331.055	764.747
M159T64			0.999401	0.343841	0.106607	159.064	63.556
M803T640			0.490161	0.65661	0.107095	802.892	639.643
M611T875			1.17881	2.08189	0.10723	610.8	875.26
M262T433			1.1713	1.89397	0.107366	262.094	433.414
M229T863			1.7532	1.28941	0.107389	229.012	863.114
M343T88			0.808408	0.744301	0.108011	343.285	88.21
M549T589			1.71126	1.181	0.108112	548.822	589.047
M210T238			1.17585	1.80975	0.108745	210.041	238.225
M163T591			1.01792	0.577327	0.108745	163.061	591.242
M161T726			0.882638	0.57847	0.108753	161.046	725.928
M491T590			1.7219	1.20221	0.108798	490.857	589.507
M215T181_2			0.650644	0.714229	0.108908	215.166	180.971
M271T65			0.718303	0.741578	0.108936	271.155	64.653
M245T134			1.44512	1.51897	0.108966	245.013	134.099
M496T362			0.74837	0.642198	0.108974	496.327	362.416
M259T83			0.964381	0.671274	0.109152	259.155	82.731
M195T104			1.78465	1.19137	0.109154	194.929	104.088
M147T198			1.41317	1.55063	0.110163	147.045	198.496
M694T362			0.587523	0.663573	0.110167	693.67	362.267
M315T826			0.662708	0.834521	0.110188	314.877	825.673
M623T644			0.75873	0.829539	0.110377	622.915	643.682
M676T362			0.778983	0.618815	0.110398	676.334	361.793
M141T152			0.675121	0.680672	0.11093	141.092	151.848
M608T362_1			0.879935	0.573103	0.111311	607.66	361.624
M141T68			0.983242	0.624649	0.111899	141.055	68.4605
M358T652			0.978773	0.590932	0.111936	358.01	652.069
M747T637_1			1.19249	0.438854	0.11198	746.986	636.727
M157T115			0.727322	0.744541	0.112066	157.124	114.986
M253T608			0.800586	0.748213	0.112162	253.085	608.098
M840T358			0.548254	0.578428	0.112318	840.005	357.753
M145T987			0.862339	0.664279	0.112343	145.098	987.463
M607T328			0.716853	0.768328	0.112458	606.993	327.828
M837T363			0.83102	0.611888	0.112543	836.676	362.846
M171T205			0.957909	0.736437	0.112725	171.103	204.852
M327T88			0.852505	0.674815	0.112762	327.218	87.874
M425T363			0.764224	0.685175	0.112949	424.991	363.108
M158T63			1.00038	0.305469	0.113128	158.061	63.33
M1047T309			1.56774	1.24658	0.113406	1047.02	308.804
M483T327			0.551874	0.727378	0.113516	482.654	327.115
M287T628			1.46213	1.29188	0.113644	286.917	627.551
M581T644			1.60833	1.24526	0.113673	580.904	643.783
M357T175			1.15111	0.439788	0.113891	357.166	174.787
M226T581			0.71012	0.655849	0.114256	226.049	581.128
M396T766			1.43445	1.74746	0.114909	396.189	765.919
M171T81			0.782668	0.67707	0.114985	171.066	81.036
M330T724			0.396488	1.65318	0.115063	330.081	724.077
M381T637			0.446709	0.804283	0.115193	381.007	636.904
M640T362			0.80392	0.682914	0.115217	640.333	362.442
M198T75			0.738744	0.600068	0.115252	197.914	75.008
M531T890			0.98306	0.680062	0.115577	531.157	889.578
M139T49			0.650147	0.767491	0.116225	138.94	48.952
M391T190			1.14044	0.364293	0.116366	391.151	189.874
M215T86_1			1.03045	0.643774	0.116484	215.093	86.124
M217T170			1.49582	1.43139	0.116523	217.018	170.254
M1067T637			1.2679	0.270154	0.116593	1067.01	637.109
M457T183			0.77618	0.650242	0.116608	457.254	182.844
M552T362			0.859378	0.606103	0.116727	551.994	361.842
M401T87_2			0.897976	0.716918	0.116995	401.253	87.097
M81T106			0.44604	0.73056	0.117453	80.9166	105.502
M337T62			0.917101	0.689178	0.117457	337.205	62.244
M188T754			0.7262	0.581235	0.117518	188.057	754.471
M117T52			0.653988	0.721316	0.117629	116.958	51.52
M293T62			0.776824	0.778658	0.117971	293.197	61.6455
M315T87			0.955269	0.681841	0.11803	315.108	87.349
M184T765			0.636611	0.726593	0.118094	184.002	765.018
M382T329			0.60694	0.822066	0.11819	382.486	328.709
M175T80			1.00184	0.681004	0.118439	175.097	79.977
M302T345			0.949047	0.855759	0.118582	301.983	344.666
M801T328_2			0.616458	0.832176	0.118685	801.34	328.24
M185T86_2			0.47807	0.706141	0.118708	185.155	85.603
M289T62			0.751504	0.775063	0.118817	289.184	62.2315
M201T85_2			1.03991	0.642623	0.118837	201.15	85.193
M779T637_1			0.615389	0.809257	0.118894	778.934	636.978
M261T374			0.243021	0.781575	0.119447	261.135	373.92
M155T449			1.55557	1.46756	0.119465	155.01	448.914
M994T353			1.38431	1.25886	0.119685	994.022	352.812
M175T872			1.4617	1.32496	0.120478	174.947	872.495
M183T189			1.36044	1.65166	0.121341	183.03	189.205
M497T601			1.75867	1.20025	0.121698	496.797	600.699
M95T92			0.640208	0.799002	0.121763	94.9802	92.065
M126T364			0.66647	0.698264	0.1218	125.946	363.666
M101T187_2			2.17726	0.656806	0.122214	101.061	187.219
M289T81			0.692922	0.693814	0.122278	289.071	81.2325
M203T474			0.911034	0.491395	0.12249	203.083	474.183
M302T180			0.52869	0.648114	0.122774	302.107	179.783
M159T342			0.258426	0.753503	0.122777	159.103	341.592
M389T86_2			0.539869	0.726914	0.122898	389.253	86.331
M187T227			0.441375	0.75133	0.122964	187.134	226.655
M217T370			1.7753	1.19023	0.122967	217.028	369.702
M825T285			1.45613	1.39467	0.123087	825.472	284.918
M1026T308			0.558636	0.736411	0.123155	1025.51	308.37
M679T349			0.582017	0.57807	0.123228	678.997	348.886
M337T576			0.494867	0.734729	0.123273	336.971	576.183
M114T377			1.4294	1.2847	0.123461	113.989	376.653
M337T420			0.516701	1.344	0.123467	337.114	420.329
M505T87_1			0.787728	0.76809	0.12417	505.316	86.606
M909T355			1.57855	1.32072	0.124256	909.344	354.594
M488T645			0.587492	0.779871	0.12466	487.929	645.493
M251T83			0.598538	0.633035	0.124982	251.202	83.078
M920T358			0.74913	0.635688	0.125097	919.508	357.735
M311T87_1			0.958517	0.690104	0.125172	311.113	86.641
M1032T359			0.5125	0.66066	0.126318	1031.69	359.193
M704T309			0.837635	0.791988	0.126719	704.5	308.842
M455T87_2			0.894932	0.720563	0.126852	455.265	87.15
M433T363			0.700823	0.760407	0.127184	433.492	363.411
M466T644			0.636791	0.765388	0.127259	465.947	644.04
M639T641			0.754772	0.804369	0.127476	638.947	640.519
M590T363			0.660055	0.659919	0.127586	589.991	362.8
M861T637			0.813091	0.76239	0.127909	860.937	637.386
M129T142			0.555787	0.726148	0.127991	129.092	141.561
M587T363			0.876016	0.638297	0.128191	587.329	363.065
M793T594			1.97652	1.15052	0.128212	792.72	594.465
M271T127			1.76682	1.23556	0.129072	271.228	127.179
M946T362_1			0.767361	0.598535	0.129416	945.511	361.902
M101T537			0.690973	0.740058	0.129455	101.024	537.212
M436T328			1.7255	1.16762	0.129644	436.488	328.294
M235T170_2			1.05672	0.514786	0.129876	235.155	169.541
M157T215			0.795615	0.689131	0.130634	157.087	214.898
M147T371			0.691016	0.704886	0.130663	147.066	371.271
M287T338			1.0378	0.524933	0.130819	287.056	337.819
M479T87_2			0.78177	0.734993	0.130828	479.299	86.909
M1035T361			0.784882	0.66547	0.13096	1035.01	361.072
M890T61			0.755883	0.719659	0.131128	889.628	60.653
M535T650			1.71243	1.18537	0.131159	534.903	649.644
M998T361			0.426738	0.723915	0.131665	997.682	361.373
M311T75			0.958278	0.579157	0.132011	310.903	74.9565
M678T308			0.812067	0.804704	0.13217	677.998	307.927
M306T344			0.447169	0.771484	0.132465	305.977	343.856
M297T803			0.937467	0.7599	0.132642	297.083	803.462
M782T362			0.801922	0.634182	0.132857	782.341	362.216
M311T56			0.70285	2.97919	0.132895	311.169	55.762
M661T326			0.592348	0.799691	0.133019	660.663	326.339
M380T308			0.562582	0.730511	0.133051	380.489	308.244
M637T638_2			0.682679	0.788563	0.133065	636.992	638.12
M678T364			0.606376	0.661093	0.13307	677.665	364.32
M677T640			1.5354	1.27727	0.133346	676.927	640.412
M1103T359			0.570361	0.700081	0.133533	1103.02	359.392
M353T278			0.884697	0.477198	0.134127	353.234	278.237
M537T361			0.631467	0.637195	0.134256	536.988	360.797
M281T647			1.47344	1.29407	0.134321	280.968	646.907
M325T78			0.886198	0.482283	0.134347	325.312	77.648
M1017T357			0.532303	0.68837	0.134409	1017.01	357.069
M430T362			0.937064	0.594929	0.134606	429.65	361.978
M265T1373			0.734663	0.713517	0.134813	265.148	1372.82
M661T640			0.783734	0.798493	0.134882	660.954	640.324
M786T307			0.645659	0.728802	0.135213	785.669	307.31
M221T628			1.54029	1.25345	0.135327	220.945	627.849
M484T364			0.592046	0.706734	0.135625	483.984	364.308
M455T644			0.743957	0.811595	0.13563	454.943	644.364
M165T82			0.882911	0.726486	0.135758	165.056	82.1015
M519T86			0.806488	0.730262	0.136359	519.331	85.8895
M316T456			1.65905	1.36084	0.136438	316.188	456.442
M513T359			0.4576	0.743017	0.13654	512.997	359.329
M996T351			0.614455	0.738348	0.137041	996.019	351.075
M299T286			1.52077	1.23288	0.137198	299.054	286.231
M217T826			1.15212	0.894645	0.137335	216.91	825.932
M642T641			0.726672	0.767736	0.137416	641.935	640.954
M977T576			0.414576	0.758658	0.137457	976.772	576.042
M159T104			0.489398	0.732924	0.137651	158.845	103.939
M384T366			0.919973	0.644905	0.138097	384.483	365.551
M204T117			0.567366	0.645963	0.138296	204.034	117.274
M211T62			0.55373	0.696542	0.138505	211.134	62.348
M317T86			0.742287	0.707492	0.13907	317.09	86.391
M733T328			0.622079	0.829699	0.139542	732.666	327.717
M782T74			1.31416	2.04725	0.139876	782.189	74.488
M618T977			1.12359	1.85643	0.140107	618.21	976.668
M175T373			1.58692	1.28665	0.140205	175.025	372.977
M351T87			0.841101	0.698127	0.140343	351.108	87.203
M331T208			0.774862	0.677285	0.140519	331.191	207.677
M174T740			0.659558	0.732308	0.140547	174.089	740.25
M381T307			0.720764	0.693606	0.14076	381.487	307.407
M223T63			1.01332	0.482017	0.1412	223.027	62.874
M835T321			0.703035	0.81487	0.141545	834.678	321.233
M198T308			0.640673	0.626102	0.142154	197.973	307.541
M554T363			0.606654	0.658975	0.142537	553.991	363.1
M141T713			0.862577	0.310275	0.142619	140.983	712.562
M283T86			0.795756	0.744668	0.142987	283.082	86.392
M979T362			0.643981	0.623411	0.143013	979.349	361.574
M694T361			0.406799	0.779147	0.143299	694.002	360.955
M142T61			0.892511	0.607758	0.143325	141.996	60.765
M572T344			0.599189	0.568484	0.14344	571.992	343.989
M674T309			0.424288	0.737337	0.14353	674.004	308.594
M402T642			0.691105	0.804707	0.14353	401.961	642.03
M180T38			0.398042	0.795752	0.143539	179.989	37.793
M601T904			1.37895	1.34402	0.144002	601.139	904.459
M343T81			0.939423	0.667826	0.144296	343.049	80.9525
M188T73			1.24086	1.70256	0.144509	187.98	73.395
M717T578			0.515371	0.761912	0.144653	716.826	577.8
M327T643			0.904134	0.701091	0.144654	327.067	643.23
M259T238			1.45302	1.3866	0.144658	259.083	238.151
M258T1244			0.535065	0.736504	0.144749	257.925	1243.65
M275T87_3			0.883804	0.684164	0.145106	275.15	87.33
M295T563			1.62883	1.1921	0.145357	294.903	563.435
M373T637			0.756628	0.640679	0.145567	373.01	637.479
M407T193			0.834032	0.644963	0.145592	407.145	193.198
M127T87			0.873569	0.798685	0.145735	127.04	87.4045
M659T326			0.475204	0.788928	0.145837	658.665	325.617
M383T63			0.48992	0.745303	0.146048	383.152	63.127
M255T87_1			0.987202	0.686079	0.146313	255.088	86.504
M229T84			0.859071	0.722104	0.146371	229.108	83.519
M245T732			0.719454	0.663101	0.146384	245.115	732.207
M304T61_2			0.630862	0.81435	0.14657	304.244	60.513
M121T71			0.777793	0.583203	0.146654	121.029	71.4
M948T360			0.652604	0.643996	0.146697	948.008	360.046
M156T727			1.02049	0.532359	0.146792	156.064	726.949
M239T87_2			0.912081	0.760203	0.147074	239.165	87.3955
M247T86			0.946183	0.668661	0.147304	247.082	85.981
M427T87_2			0.842481	0.721741	0.14747	427.269	87.0855
M93T68			0.832023	0.413823	0.147949	93.0343	68.2225
M658T324			0.831694	0.837305	0.148147	657.999	324.445
M982T358			0.548041	0.599964	0.14838	982.012	358.286
M551T363			0.915109	0.62463	0.148557	551.328	363.445
M608T362_2			0.369746	0.693817	0.148623	608.326	361.91
M406T357			0.420604	0.718076	0.148732	405.992	356.61
M525T585			1.3957	1.28532	0.148876	524.844	584.664
M297T122			1.59743	1.30149	0.149128	297.244	121.906
M697T348			0.635167	0.744953	0.149144	696.665	347.811
M141T322			0.626743	0.717326	0.149945	140.976	321.934
M787T579			1.61939	1.24307	0.150122	787.281	578.738
M385T347			0.98263	0.850969	0.150222	385.481	347.418
M653T62			0.836573	0.827331	0.15026	653.44	62.416
M325T55			0.7115	2.20852	0.15027	325.184	55.355
M285T170			0.513922	0.695945	0.150544	285.207	170.114
M461T88			0.650494	0.772311	0.150689	461.253	87.663
M573T309			1.35932	1.31927	0.150879	572.989	308.88
M266T429			0.14452	0.674461	0.150976	266.09	428.769
M129T763			1.1524	1.50286	0.151603	129.019	762.684
M215T415			0.799305	0.587526	0.151972	215.14	414.741
M805T363_2			0.530414	0.744466	0.15202	805.334	363.15
M263T55			1.41565	1.36444	0.152267	262.88	55.103
M251T470			0.696214	0.638768	0.152662	251.104	469.688
M79T874			1.33731	1.36862	0.15289	78.9592	874.237
M842T361			0.519892	0.759018	0.153421	842.002	360.798
M170T652			0.928178	0.618569	0.153808	170.044	652.292
M435T329			1.07296	0.891647	0.15389	435.489	329.322
M229T86			0.95897	0.740701	0.154015	229.145	85.773
M305T662			0.546276	0.769965	0.154164	305.088	661.649
M609T575			0.465012	0.76452	0.154205	608.91	574.909
M441T59			0.793515	0.839967	0.154565	441.188	59.191
M321T190			0.641326	0.645902	0.154677	321.111	190.478
M111T449			1.64994	1.28479	0.154717	111.02	449.108
M1049T360_1			0.635668	0.727409	0.154777	1048.69	359.861
M643T327			0.6215	0.808582	0.155152	642.995	326.794
M243T87			1.00018	0.6168	0.15562	243.088	86.831
M380T58			0.637456	0.808494	0.156009	380.211	58.4025
M169T125			0.481437	0.761195	0.156239	169.123	125.16
M261T87_1			0.919494	0.752949	0.156527	261.098	87.26
M519T188			0.756235	0.648114	0.156694	519.149	188.027
M87T43			0.903953	9.69556	0.156972	87.0031	43.271
M676T350			1.32759	1.31769	0.157107	676.001	349.599
M675T355			0.615277	0.674816	0.157242	675.004	355.125
M323T88			0.773051	0.576112	0.157485	323.114	87.5095
M85T124			0.641283	0.67224	0.157709	85.0291	124.317
M492T307			0.370479	0.675672	0.158	492.486	307.14
M297T87_1			0.933412	0.767741	0.158062	297.098	86.588
M471T86			0.619884	0.724395	0.158319	471.308	86.055
M148T528			0.768657	0.59501	0.158386	148.044	528.354
M693T362_1			0.794572	0.716436	0.15865	692.671	362.332
M159T826			0.842833	0.865569	0.158741	158.96	826.065
M275T87_2			0.803833	0.68784	0.158914	275.113	86.617
M292T652			0.909474	0.616482	0.159675	292.039	652.217
M251T312			0.388229	0.745276	0.159958	250.977	311.884
M803T361_2			0.833475	0.620327	0.160092	803.337	361.442
M274T882			0.710315	0.52326	0.160119	274.141	882.144
M781T277			1.39538	1.33912	0.160176	781.444	276.632
M867T576			0.639035	0.803943	0.160357	866.789	576.354
M208T765_2			0.629023	0.797099	0.160571	208.047	764.882
M117T59			0.844612	0.814077	0.160725	116.907	59.418
M239T81			0.967974	0.691842	0.160813	239.057	81.1305
M293T875			1.26848	1.63054	0.160846	292.924	874.889
M103T754			0.869101	0.793727	0.160934	103.004	754.141
M275T248			0.400205	0.776281	0.161216	275.15	247.999
M768T942			1.12	1.53952	0.161486	768.243	941.665
M513T875			1.27362	1.55935	0.161609	512.823	875.493
M410T348			0.867443	0.861156	0.162155	409.986	348.054
M941T577_1			0.648719	0.676682	0.162411	940.808	576.75
M737T266			1.3635	1.36	0.162616	737.418	266.408
M233T86			0.84654	0.740859	0.162857	233.066	86.492
M486T81			0.821526	0.72804	0.162982	486.33	81.143
M410T63			0.979582	0.853806	0.163099	410.221	63.21
M123T79			0.933588	0.459146	0.163424	123.045	78.777
M339T55			1.04228	2.0232	0.16357	339.2	54.987
M430T364			0.625387	0.660625	0.163616	430.316	364.205
M279T104			0.550624	0.771909	0.163658	278.818	104.3
M149T293			0.683047	0.600047	0.163701	149.046	292.518
M369T87_2			0.603537	0.70168	0.163818	369.263	87.388
M980T361			0.700913	0.660343	0.163856	980.015	361.11
M89T551			0.751983	0.80502	0.16402	89.0243	551.332
M284T737			0.777429	0.629683	0.164338	284.137	736.609
M273T713			1.5441	1.50921	0.164471	273.121	712.85
M364T85			0.76556	0.793744	0.16459	364.216	85.41
M257T205			0.616071	0.75546	0.164629	257.176	205.432
M341T87_2			0.824576	0.737272	0.164917	341.233	87.091
M570T330			0.88128	0.870154	0.165093	570.327	329.728
M435T575			0.824837	0.655522	0.16597	434.947	574.968
M405T112			0.703042	0.799493	0.166009	405.022	111.776
M119T607			0.581066	0.755653	0.166339	119.035	606.948
M139T59			0.936761	0.65303	0.166637	139.005	59.186
M118T670			0.954462	0.635477	0.167046	118.051	670.326
M488T307			0.658028	0.744571	0.167997	488.492	306.951
M131T740			0.605594	0.752764	0.168043	131.083	740.334
M159T402			0.681231	0.691675	0.168058	159.03	401.552
M275T104			0.487051	0.754887	0.168059	274.822	103.863
M429T87_3			0.726423	0.712704	0.168113	429.286	87.164
M106T178			0.442703	0.695612	0.168314	106.073	178.225
M111T282			1.19728	1.38739	0.168391	111.031	281.829
M464T362			0.820463	0.660045	0.169038	464.32	362.344
M623T364			0.815571	0.693167	0.169419	623.331	364.316
M341T57			0.620592	0.730857	0.169604	340.971	56.847
M151T468			1.32079	1.44022	0.169685	151.061	468.012
M167T333			1.28254	1.59634	0.169762	167.035	332.778
M161T206			0.641162	0.433051	0.169866	161.082	206.28
M119T199			1.48236	1.41771	0.170085	119.05	198.601
M766T364_1			0.713487	0.707249	0.170724	766.005	364.311
M419T59			0.651418	0.833255	0.170925	419.208	58.718
M128T581			0.630654	0.665185	0.171017	128.071	581.042
M208T129			0.440143	0.718784	0.171061	208.047	129.095
M569T364			0.627214	0.712146	0.171066	568.996	364.31
M707T575			0.465262	0.805553	0.171736	706.887	574.942
M101T608			0.951872	0.781186	0.171756	101.024	607.524
M239T615			1.59012	1.19856	0.172011	238.86	614.532
M507T87_1			0.829954	0.817529	0.172512	507.294	86.553
M293T107			0.628163	0.594475	0.172721	293.212	106.951
M735T958			0.896728	0.739773	0.172734	735.221	957.835
M279T82			0.977563	0.638644	0.172785	279.088	82.207
M309T78			0.823911	0.242604	0.172922	309.28	78.1565
M251T453			0.638336	0.654521	0.172989	251.104	452.567
M429T328			0.774959	0.784278	0.173037	428.985	327.506
M917T311			0.70401	0.749298	0.173135	916.511	310.639
M253T88_1			0.925249	0.701944	0.173432	253.073	87.629
M837T330			0.633157	0.808247	0.173657	837.34	329.688
M647T579			0.648273	0.74057	0.173744	646.799	578.869
M572T362			0.270498	0.695986	0.173851	571.659	361.982
M387T1357			1.58805	1.19848	0.173956	387.004	1356.78
M429T631			1.42181	1.27975	0.174015	428.939	630.771
M511T647			0.880124	0.868555	0.174816	510.943	646.615
M325T87_3			0.868999	0.767364	0.174915	325.201	87.2605
M848T577			0.399672	0.74443	0.174944	847.828	576.585
M781T359			0.664846	0.760583	0.174984	781.01	358.658
M343T383			0.830097	0.71551	0.175122	343.213	382.799
M231T479			0.723185	0.627917	0.175188	231.135	479.343
M243T535			0.753811	0.798563	0.175488	243.161	534.796
M149T375			0.552099	0.723139	0.176112	149.061	374.744
M312T190			0.585917	0.693769	0.17624	312.114	189.886
M472T56			0.641052	0.650552	0.177205	471.99	56.384
M555T362			0.383211	0.695644	0.177333	555.321	362.207
M173T92			0.697692	0.709865	0.177475	172.957	92.2245
M203T202_1			0.632515	0.652059	0.177767	203.129	201.615
M421T86			0.735397	0.692091	0.178004	421.223	86.399
M180T1369			1.38229	1.26787	0.17809	179.989	1369.4
M219T63			0.799251	0.73729	0.178178	218.997	62.7015
M251T339			0.968686	0.576757	0.178526	251.079	338.6
M448T361			0.55168	0.794716	0.17861	447.983	360.809
M551T87_2			0.898911	0.795793	0.178864	551.357	87.159
M331T1350			0.825788	0.752803	0.17898	330.919	1350.1
M353T765			0.679568	0.782695	0.179578	353.038	764.681
M947T363_2			0.514191	0.743062	0.179589	947.342	362.957
M412T366			0.761322	0.698519	0.179759	411.983	366.121
M329T87_3			0.719654	0.75274	0.18006	329.27	86.747
M475T654			0.531118	0.758467	0.180647	474.881	653.528
M167T707			0.765017	0.737763	0.181017	167.044	706.578
M174T260			0.931337	0.381821	0.181061	174.056	259.714
M127T172			0.57808	0.80332	0.181069	127.076	171.946
M97T370			1.3466	1.37742	0.181236	97.0294	370.105
M130T260			0.922828	0.394802	0.18165	130.066	259.749
M73T363			0.507792	0.745189	0.181883	72.9429	362.929
M235T444			0.736198	0.624217	0.182213	235.109	444.147
M549T577			0.455098	0.753196	0.182224	548.899	576.676
M313T84			0.7645	0.721441	0.182276	313.129	84.14
M337T1203			0.788396	0.822988	0.182516	336.899	1203.41
M115T427			0.892905	0.779591	0.182878	115.04	427.053
M727T591			1.61456	1.15581	0.182976	726.745	590.856
M335T86_1			0.883394	0.713789	0.183062	335.113	86.083
M315T215			0.936771	0.447609	0.183064	315.119	215.01
M124T84			0.835751	0.737293	0.183402	124.04	84.3325
M337T828			1.18998	0.885331	0.183543	336.859	828.202
M255T185			0.734306	0.733162	0.183804	255.124	184.601
M201T499			0.77999	0.632731	0.183822	201.125	498.662
M119T72			0.717694	0.675181	0.18404	119.05	71.635
M140T361			1.43245	1.4425	0.184305	139.985	361.275
M200T364			0.693115	0.654641	0.184572	199.97	363.506
M277T514			1.48289	1.23292	0.184578	277.094	513.952
M221T78			0.819111	0.761473	0.184994	221.119	78.132
M344T394			1.49817	1.24848	0.185576	344.219	394.284
M213T497			1.55723	1.29564	0.185975	213.125	496.779
M352T61			0.866351	0.747464	0.187045	352.18	61.25
M568T357			0.688546	0.699032	0.187124	568.329	357.158
M603T891			0.913889	0.713266	0.187131	603.178	891.093
M428T365_1			0.737715	0.650976	0.187241	427.654	364.759
M237T60			1.51641	1.28385	0.187309	237.04	59.615
M379T86_2			0.763227	0.767447	0.187361	379.249	85.801
M185T99			0.70114	0.782696	0.187408	184.823	99.0875
M594T309			0.624792	0.748178	0.18756	594.499	309.176
M303T71			0.877178	0.750195	0.187573	303.018	71.364
M1001T579			1.46545	1.24374	0.187583	1000.71	578.857
M196T365			0.802192	0.716736	0.187643	195.977	365.355
M839T329			0.549944	0.84981	0.187892	838.673	329.11
M1187T362			0.791407	0.737508	0.187952	1187.02	362.459
M293T87			1.02092	0.503677	0.18835	293.213	87.164
M246T189			0.438359	0.731507	0.188433	246.05	189.348
M367T87_1			0.862616	0.74858	0.188443	367.102	87.3855
M259T692			0.733363	0.664458	0.189207	259.131	692.306
M671T581			1.42427	1.21571	0.189294	670.835	581.13
M210T139			1.211	1.41862	0.189478	210.026	139.053
M485T81			0.812519	0.759405	0.189797	485.327	80.627
M873T361			0.465509	0.708893	0.189803	872.677	360.673
M255T87_3			0.370341	0.794662	0.189804	255.197	87.1505
M447T57			0.443614	0.812211	0.190104	447.142	56.671
M554T329			0.927604	0.875358	0.190154	553.991	329.366
M801T361			0.661371	0.678074	0.190764	800.675	361.241
M231T459			0.753672	0.691444	0.190773	231.135	459.208
M1137T577			0.5938	0.668401	0.19089	1136.76	577.167
M179T62			1.53153	1.25347	0.190908	179.035	61.9125
M199T877			1.30121	1.39273	0.191322	198.918	876.572
M622T307			0.625839	0.804781	0.19156	621.999	307.435
M125T70			1.20071	1.52219	0.192199	124.984	69.966
M264T52			1.02938	1.67863	0.192579	264.305	51.734
M603T362			0.55595	0.713859	0.192657	602.999	362.31
M311T88			0.568953	0.76823	0.192935	311.223	88.219
M607T365			0.868994	0.690267	0.192967	606.994	364.739
M493T328			1.65721	1.19132	0.19302	493.484	328.145
M150T421			0.513291	0.7836	0.19351	150.042	421.231
M999T310			0.894927	0.823298	0.193586	999.014	309.929
M353T308			0.763991	0.80328	0.194029	352.989	308.098
M403T214_2			0.894941	0.751617	0.194756	403.233	214
M313T87_2			0.559766	0.725681	0.19506	313.275	86.6565
M587T877			1.08445	1.87872	0.195279	586.854	877.262
M489T876			0.901079	0.741844	0.195623	489.146	876.378
M228T214			0.613956	0.697154	0.195791	228.07	214.317
M531T596			1.83712	1.12429	0.195899	530.791	595.981
M197T604			1.52284	1.21874	0.195946	196.926	604.167
M332T365			0.678008	0.720518	0.196333	332.478	365.209
M148T87			0.707835	0.739132	0.196888	148.04	87.318
M466T327			0.793309	0.876045	0.196898	465.985	327.438
M466T361			0.518432	0.721541	0.196994	465.985	360.813
M624T644			0.595413	0.827812	0.197259	623.916	644.159
M229T163			0.657059	0.760697	0.197523	229.181	162.744
M135T827			0.856048	0.847681	0.197582	134.916	827.334
M1024T356			0.609065	0.740769	0.197624	1023.52	356.093
M519T663			0.69372	0.823302	0.197768	518.86	662.841
M106T44			0.925576	0.505492	0.197928	105.96	44.011
M225T84_2			0.140508	0.686108	0.19812	225.186	83.663
M455T870			1.37092	1.40215	0.198157	455.237	870.193
M556T639			1.53101	1.2249	0.198325	555.937	639.193
M257T490			0.557096	0.721891	0.198387	257.176	489.554
M401T55			1.16671	1.46414	0.198466	401.122	54.528
M874T361			0.556282	0.688792	0.198565	874.009	361.205
M489T87_1			0.749755	0.750258	0.198581	489.321	86.504
M201T87			0.898427	0.723603	0.198603	201.077	87.1225
M225T134			0.888946	0.307516	0.198854	224.866	134.447
M293T85			0.72787	0.715984	0.199352	293.103	84.961
M195T879			1.09026	1.58496	0.19976	194.947	878.588
M321T624			1.64076	1.14316	0.200136	320.844	623.562
M893T883			1.20023	1.46782	0.200141	893.414	882.63
M416T364			0.7349	0.72215	0.200231	415.977	364.306
M837T356			0.588367	0.698229	0.20025	837.009	356.404
M907T357			0.521886	0.753136	0.200349	906.682	357.359
M755T307			1.72285	1.1873	0.200356	754.508	307.411
M491T86_2			0.819844	0.79519	0.200418	491.3	86.041
M515T326			0.509972	0.848668	0.200644	514.661	326.214
M587T361			0.723031	0.707706	0.200738	586.664	361.224
M729T634			0.630601	0.851258	0.200986	728.934	633.934
M309T86			1.55675	1.20821	0.201098	309.244	86.35
M803T330			0.566301	0.821084	0.20231	802.671	329.627
M327T87_2			0.596969	0.598814	0.202367	327.253	87.356
M230T794			0.676824	0.677363	0.202879	230.104	793.549
M1016T306			0.308956	0.767481	0.203058	1016.02	306.462
M305T81_2			0.750285	0.750223	0.204132	305.104	81.236
M297T788			0.660076	0.687959	0.204145	297.083	787.892
M392T429			1.10284	1.38349	0.204371	392.12	429.037
M517T643_1			0.783151	0.87188	0.204574	516.951	642.756
M306T309			0.55337	0.776714	0.204587	305.977	309.428
M427T365			0.799432	0.66382	0.205103	426.988	364.863
M152T655			1.23975	1.39942	0.20517	152.044	655.489
M597T600			1.78637	1.13299	0.205223	596.758	599.896
M799T362			0.893133	0.693441	0.20532	798.677	361.959
M369T652			0.668569	0.855586	0.205407	368.919	651.721
M911T360			1.25544	1.35651	0.205502	910.675	359.655
M437T307			0.463405	0.820196	0.205515	437.486	306.981
M324T85			0.819268	0.428088	0.205619	324.262	85.3045
M698T325			0.792637	0.826898	0.206203	697.997	324.584
M512T357			0.689473	0.810661	0.206393	511.998	356.626
M514T357			0.5216	0.80977	0.206653	513.996	356.794
M273T189			0.561936	0.713116	0.207135	273.11	188.541
M1018T362			0.46479	0.695152	0.207135	1018.01	361.845
M473T103			0.58526	0.707623	0.207244	472.723	103.219
M843T577_1			0.546036	0.702031	0.207407	842.831	576.6
M511T877			1.12249	1.56848	0.207408	510.859	877.467
M197T132			0.720116	0.792321	0.207686	197.022	131.667
M750T354			0.770183	0.643998	0.207689	750.333	353.822
M583T61			0.240016	0.825131	0.207877	583.407	61.3625
M537T608			1.65256	1.16934	0.207973	536.731	608.206
M461T365			0.61465	0.78215	0.208451	460.992	364.924
M297T190_1			0.843241	0.711468	0.208659	297.097	190.221
M301T179			0.553863	0.732508	0.20887	301.104	179.224
M325T87_1			0.855057	0.746564	0.208902	325.092	86.929
M275T84			0.789747	0.479932	0.209029	275.202	84.262
M153T86			0.852513	0.73356	0.209071	153.055	85.7895
M1034T361			0.770568	0.69449	0.209252	1034.35	361.096
M231T87			0.927718	0.641817	0.209853	231.087	87.4635
M119T60			0.846645	0.836464	0.209891	118.904	59.557
M115T169			4.3812	0.617225	0.210392	115.077	168.808
M644T353			0.464469	0.721196	0.210624	643.66	353.37
M640T363			0.399383	0.745337	0.210662	639.666	363.182
M189T662			1.20487	0.902993	0.210696	188.94	661.882
M304T366			0.842727	0.735061	0.2115	303.98	365.73
M659T324			0.59447	0.849226	0.211563	659.332	324.37
M875T330			0.782827	0.858468	0.211577	874.673	330.33
M634T577			0.401626	0.784365	0.212534	633.855	576.61
M872T360_1			0.391349	0.737858	0.212629	872.011	359.554
M203T561			0.673857	0.685441	0.212645	203.104	560.758
M1048T309			0.667503	0.84464	0.212724	1048.02	308.509
M263T80			0.919365	0.677427	0.21312	263.093	79.5305
M383T306			0.317025	0.744853	0.213662	383.484	306.312
M243T112			0.431143	0.762773	0.213979	242.97	111.81
M788T365			1.49924	1.33692	0.214007	787.998	365.449
M281T83			0.908938	0.715077	0.214175	281.067	82.532
M351T667			1.49236	1.2311	0.214285	350.896	667.014
M248T340			0.871211	0.706939	0.215185	248.015	339.756
M810T63			1.16364	1.39739	0.215487	809.52	63.436
M1016T360			0.713448	0.755362	0.215523	1016.02	360.458
M409T362			0.665859	0.729321	0.21557	408.655	362.383
M217T86			0.43529	0.743429	0.216037	217.107	86.319
M659T362			0.672032	0.756808	0.216063	658.666	361.739
M242T704			1.38569	1.3204	0.216133	242.115	703.62
M570T643			0.857491	0.862412	0.216474	569.932	642.584
M190T383			0.845995	0.559615	0.216875	190.055	383.326
M377T209			0.861937	0.421904	0.216875	377.136	208.668
M652T63			0.820192	0.837957	0.217249	652.436	62.6515
M315T193			0.745766	0.774214	0.217359	315.254	193.205
M391T363			0.830017	0.8234	0.217455	390.987	363.453
M475T646			1.06203	0.896113	0.21779	474.94	646.394
M187T542			0.71801	0.664198	0.21825	187.109	541.899
M189T46			0.68749	2.86868	0.218509	188.986	45.562
M1014T362			0.707542	0.697246	0.218512	1014.02	361.731
M171T193			1.20952	1.42045	0.218531	171.03	193.315
M199T85			0.441162	0.780099	0.218694	199.171	85.4255
M219T87			0.937258	0.754564	0.219145	219.087	87.029
M187T87			0.899512	0.761782	0.21933	187.061	86.675
M115T168			0.891746	0.598027	0.219615	114.715	168.346
M493T789			1.01308	1.79964	0.219669	493.242	789.247
M423T87_1			0.761609	0.791231	0.21971	423.238	87.029
M659T364			0.714728	0.682053	0.219926	659.332	364.339
M178T103			0.484448	0.798226	0.219964	177.869	103.488
M271T87			0.92471	0.71931	0.220473	271.082	87.4275
M327T212			0.833439	0.694624	0.220706	327.218	211.827
M509T82			0.860974	0.767755	0.220758	509.111	82.255
M379T55			1.30905	1.31726	0.221215	379.139	55.45
M145T715			0.739202	0.832711	0.221589	145.014	715.436
M325T61			0.808615	0.828638	0.22175	325.126	61.493
M397T63			0.29184	0.78572	0.222298	397.351	62.781
M1049T360_2			0.717733	0.73428	0.222329	1049.35	359.517
M277T79_1			0.882837	0.695863	0.222445	277.038	78.658
M841T580			0.70918	0.816527	0.222674	840.753	579.958
M198T727			0.89567	0.555781	0.223024	198.075	726.912
M399T814			0.852714	0.774529	0.223067	399.115	813.889
M186T176			0.815393	0.780226	0.223296	186.121	176.26
M85T1322			0.985569	0.875972	0.223495	85.0042	1322.17
M553T362			0.813693	0.631699	0.223989	552.659	362.122
M460T361			0.594871	0.774238	0.224012	459.993	361.065
M755T352			0.530842	0.764658	0.22406	754.508	352.191
M376T104			0.465196	0.738269	0.224282	375.77	103.56
M503T905			0.139813	0.763965	0.224473	503.162	904.595
M569T62			0.734153	0.763894	0.224523	569.391	62.056
M418T558			0.513293	0.706775	0.224628	417.938	558.223
M375T613			1.56251	1.1694	0.224776	374.774	613.261
M542T339			0.912257	0.721581	0.224841	542.01	339.308
M1002T358			0.491066	0.7391	0.22497	1002.01	358.162
M428T329			0.481194	0.855134	0.225658	428.319	328.948
M507T642			0.728426	0.835386	0.225659	506.949	642.068
M303T79_3			0.786029	0.274761	0.225661	303.233	79.26
M743T583			1.42292	1.24274	0.225964	742.777	582.829
M197T628			1.61734	1.14452	0.225991	196.984	627.99
M293T169			0.468773	0.692603	0.226205	293.124	169.201
M644T360			0.685159	0.708513	0.226307	644.326	359.924
M443T648			1.54819	1.1824	0.226451	442.933	647.893
M762T633			1.00871	1.4781	0.226595	762.403	632.775
M499T649			0.746997	0.840271	0.227776	498.926	648.665
M315T62			0.819131	0.820649	0.227896	315.16	62.327
M489T327			0.738318	0.844733	0.227925	489.491	327.237
M870T359			0.557236	0.772672	0.228066	870.014	358.62
M357T87_1			0.79265	0.790069	0.228376	357.118	87.38
M112T825			0.744985	0.867584	0.228571	111.947	825.482
M320T557			0.568997	0.738946	0.228917	319.961	557.354
M392T363_1			0.523553	0.845443	0.229315	391.652	363.169
M300T309			0.410839	0.829282	0.229368	299.986	309.208
M749T362			0.305983	0.768442	0.230071	749.003	362.331
M471T821			0.89972	0.796861	0.230267	471.136	820.952
M567T358			0.54262	0.766833	0.230356	566.999	357.662
M162T56			0.777149	0.154349	0.230358	161.987	55.611
M222T557			0.58952	0.734966	0.230548	221.985	557.311
M731T329_1			0.920104	0.872342	0.230687	730.669	328.578
M237T83_2			0.896729	0.736707	0.231053	237.077	82.778
M186T338			0.661265	0.656697	0.231066	186.114	337.778
M293T75			0.903408	0.63831	0.231433	293.033	75.066
M760T355			0.535797	0.749085	0.231481	760.499	355.282
M240T83_1			1.36442	1.27511	0.231751	240.052	83.4045
M311T154			0.95683	0.681107	0.231915	311.114	153.924
M223T640			0.580814	0.573395	0.231926	223.056	640.272
M283T195_1			0.900048	0.650695	0.232281	283.119	195.403
M705T354_2			1.2658	1.27199	0.232479	705.498	353.984
M488T62			0.275884	0.844057	0.232529	488.238	62.058
M369T88_2			0.703495	0.787939	0.232578	369.3	87.607
M413T203			0.376888	0.815221	0.232586	413.037	202.684
M669T580			1.565	1.14154	0.232843	668.827	579.734
M121T383			1.47724	1.26714	0.233109	121.029	382.783
M151T406			0.62924	1.40032	0.233205	151.026	405.6
M573T586			1.37985	1.1877	0.233221	572.859	585.708
M353T88			0.880232	0.78018	0.233334	353.123	87.5205
M179T73			0.892433	0.741861	0.233362	179.072	73.423
M313T194			0.502297	0.749712	0.233582	313.129	193.631
M130T514			0.49921	0.613565	0.233687	130.087	513.985
M315T642			1.4648	1.18319	0.233807	314.966	642.24
M157T623			0.415899	0.705991	0.233971	156.991	623.034
M141T642			0.557587	0.497006	0.234365	141.052	642.056
M177T748			0.940675	0.805437	0.234426	177.041	747.964
M130T373_2			1.45894	1.26843	0.234803	130.087	372.632
M339T576			0.393356	0.828713	0.234904	338.929	576.021
M287T88_3			0.852898	0.810424	0.235107	287.222	87.648
M734T577			0.51184	0.792808	0.235109	733.816	577.2
M725T642			0.50439	0.800967	0.235146	724.929	641.519
M489T877			1.12071	1.74127	0.236059	488.877	877.447
M457T85			0.666013	0.793673	0.236138	457.33	85.265
M169T61			1.43597	1.25236	0.236307	169.014	60.624
M177T82			0.946074	0.654205	0.237434	176.986	81.7265
M188T203			0.821825	0.650434	0.237494	188.072	203.084
M202T689			1.39239	1.40388	0.23764	202.084	688.557
M552T329			0.54283	0.808851	0.237862	551.994	329.403
M273T87_1			0.923928	0.705502	0.237868	273.098	87.135
M99T642			0.608361	0.89236	0.238021	99.0062	642.035
M179T674			0.999296	1.51239	0.238031	179.056	674.481
M413T571			1.28021	1.23113	0.238694	412.956	571.144
M384T306			0.620155	0.726922	0.238943	384.483	306.086
M877T363			0.57287	0.757322	0.239026	877.335	362.51
M331T87_1			0.906508	0.759599	0.239208	331.103	87.25
M445T328			0.821456	0.810529	0.239576	444.655	327.957
M759T310			1.40891	1.28545	0.239911	758.501	309.929
M925T588			1.66095	1.1591	0.240196	924.691	587.532
M223T131			1.18679	1.35104	0.24042	223.082	131.238
M429T826			0.759215	0.852588	0.240522	428.816	825.574
M213T830			0.821389	0.576722	0.24078	213.017	830.424
M176T65			1.23058	1.24584	0.240977	175.981	64.5215
M363T398			1.11027	1.44272	0.242192	363.107	397.573
M337T443			0.416232	1.24091	0.24234	337.114	442.736
M439T362			0.881627	0.714117	0.243145	439.483	362.207
M135T249			0.741145	0.831137	0.243509	135.066	248.566
M203T459			0.836859	0.776921	0.243606	202.988	459.345
M150T83			0.710189	0.801332	0.243938	150.056	83.447
M517T308			0.30913	0.78054	0.244063	516.99	308.163
M303T87_1			0.893816	0.786209	0.244093	303.109	86.9815
M147T419			0.880361	0.740289	0.244094	147.03	418.881
M475T832			1.41748	1.28709	0.244567	475.166	831.641
M379T658			0.969449	0.866731	0.244713	378.886	658.331
M285T845			0.49996	0.758626	0.244977	285.132	844.987
M133T396			0.530235	0.742086	0.245068	133.051	396.07
M103T373			1.23509	1.32723	0.245589	103.04	372.977
M549T86			0.717893	0.776113	0.245656	549.342	86.264
M641T362			0.840445	0.680277	0.245718	640.998	361.793
M327T87_3			0.596533	0.719491	0.245864	327.29	86.518
M396T68			0.872794	0.738568	0.246184	396.205	68.278
M243T86			0.936019	0.774694	0.246455	243.16	86.055
M116T727			0.967801	0.554716	0.246881	116.072	726.901
M322T475			0.492253	0.791593	0.247038	322.061	475.406
M543T362			0.672314	0.71599	0.247453	543.493	361.996
M130T120			0.590407	0.767665	0.247636	130.059	119.511
M261T87_2			0.664553	0.808694	0.247645	261.134	86.588
M241T83_1			0.870196	0.785403	0.247745	241.144	83.176
M241T767			0.733338	0.62016	0.247808	241.012	767.003
M516T559			0.500926	0.716228	0.248795	515.915	558.937
M640T584			1.4005	1.21218	0.248982	639.809	583.618
M517T196			1.24673	1.33886	0.249249	517.286	196.091
M141T640			0.383222	0.783373	0.249509	140.573	639.948
M207T80			0.905097	0.72845	0.249873	207.067	79.951
M263T1365			0.850381	0.877582	0.250309	262.989	1364.53
M519T888			0.759723	0.720013	0.250323	519.157	888.13
M513T649			0.882035	0.874113	0.250649	512.921	648.906
M191T193			1.11197	1.33077	0.250913	191.02	192.837
M417T1343			1.49582	1.14024	0.251851	417.322	1343.13
M333T84			0.894683	0.747068	0.251882	333.097	83.5275
M384T348			0.92164	0.882653	0.251889	384.483	347.531
M213T87_1			0.868737	0.798644	0.252032	213.077	86.507
M493T362			0.838787	0.730735	0.252522	493.484	361.846
M501T88			0.526663	0.805349	0.25262	501.284	87.591
M92T241			0.907875	0.544094	0.252844	92.0583	240.664
M837T328			1.57191	1.14254	0.253053	836.676	328.397
M247T365			0.779421	0.722199	0.253324	246.983	364.943
M509T636			0.602107	0.845895	0.253545	508.964	636.182
M401T87_1			0.854364	0.792288	0.253737	401.218	86.804
M1036T358			0.581997	0.767343	0.253883	1036.35	358.284
M220T36			1.3826	1.15372	0.253885	220.147	36.098
M374T103			0.455312	0.759797	0.254122	373.773	103.402
M469T355			1.31486	1.25061	0.254356	468.981	354.693
M265T411			0.52714	0.804129	0.254405	265.12	411.237
M474T558			0.530782	0.747791	0.254963	473.904	558.25
M247T82			0.634447	0.762364	0.255448	247.118	82.154
M455T58			0.646929	0.825258	0.255498	455.204	57.613
M351T193			1.28535	1.20146	0.255689	351.229	193.231
M199T199			1.29413	1.23844	0.256214	199.038	198.937
M680T362			0.730936	0.798582	0.256314	679.662	361.739
M209T136			0.334274	0.748331	0.256538	209.068	136.003
M767T330			0.784563	0.841325	0.256611	766.67	330.122
M516T308			0.49458	0.81602	0.256738	515.993	308.349
M269T88			0.633371	0.803965	0.256741	269.213	87.566
M393T85_2			0.701181	0.670125	0.25679	393.191	84.63
M385T314			0.697158	0.796587	0.256813	385.016	313.971
M244T578			0.353807	0.769003	0.256915	244.023	578.328
M242T112			0.689638	0.845901	0.257839	241.975	112.407
M367T62			0.637282	0.703815	0.258521	367.215	61.652
M205T670			0.615376	0.824433	0.258697	204.914	669.915
M662T363			0.36073	0.773209	0.259891	661.994	363.143
M438T362			1.46975	1.22792	0.260036	437.985	362.151
M451T577			0.688648	0.796382	0.260667	450.922	576.732
M300T191			0.838038	0.292809	0.260695	300.132	190.944
M245T191			0.395272	0.774377	0.261248	245.049	190.548
M227T85			0.881342	0.774375	0.261766	227.093	85.426
M443T361			0.593178	0.710082	0.261957	443.324	361.394
M414T132			0.49194	0.691238	0.262197	414.126	131.798
M227T213_2			0.718711	0.703089	0.262816	227.068	213.254
M944T307			1.4424	1.17872	0.263159	944.012	307.296
M389T590			1.2511	1.21862	0.264756	388.911	589.637
M567T641			1.52464	1.17516	0.264882	566.928	641.457
M164T475			0.470003	0.763455	0.264957	164.072	475.267
M323T130			0.853669	0.726315	0.264992	323.099	130.31
M666T43			0.0996732	0.676406	0.265068	666.06	42.74
M259T923			0.963292	1.52524	0.265418	259.023	923.405
M149T190_1			0.798991	0.614224	0.265727	148.591	189.888
M251T687			0.894799	0.820403	0.265912	251.078	687.455
M189T203			0.712922	0.76757	0.266213	189.075	203.084
M119T539			0.601135	0.838178	0.266231	119.035	539.114
M266T246			0.475293	0.591162	0.266345	266.089	245.924
M1039T577_1			0.549199	0.709867	0.26661	1038.78	576.6
M236T335			0.807469	0.74252	0.266795	236.093	334.93
M544T308			0.62778	0.836191	0.267043	544.491	308.056
M803T329			0.464815	0.847926	0.267301	803.337	328.897
M745T577			0.509164	0.750523	0.267452	744.854	576.952
M261T107			1.35053	1.26917	0.267641	261.044	107.38
M665T645			0.817225	0.857828	0.268345	664.913	644.912
M341T803			0.905172	0.803184	0.268427	341.109	802.987
M229T573			0.523839	0.787628	0.26846	229.144	573.178
M303T651			0.688865	0.86095	0.268628	302.948	650.924
M278T557			1.46452	1.16606	0.269725	277.95	557.126
M455T654			0.741341	0.862587	0.269829	454.88	654.164
M503T660			0.949228	0.869263	0.269908	502.886	659.554
M276T364			0.526286	0.73523	0.270528	276.48	363.659
M731T638			0.710905	0.807173	0.270796	730.935	638.087
M154T282			1.1613	1.26381	0.270986	154.037	281.672
M143T1266			1.54108	1.21049	0.271625	143.108	1266.21
M207T662			0.45385	0.833947	0.271872	206.95	662.321
M643T362			0.75537	0.69977	0.272195	642.995	362.459
M923T586			1.48965	1.19134	0.272464	922.701	586.1
M163T428			0.973309	1.3693	0.273069	163.061	427.924
M461T86			0.832177	0.824258	0.273188	461.288	85.886
M253T82			0.456283	0.623107	0.27321	253.218	82.3025
M586T362			0.425366	0.76381	0.273556	585.998	361.903
M307T84			0.893892	0.67487	0.273775	307.082	83.823
M1106T360_1			0.543548	0.7553	0.273855	1105.52	360.339
M336T1215			0.814575	0.799226	0.274184	335.902	1214.71
M257T87			0.896235	0.769981	0.274543	257.067	87.164
M945T362			0.623799	0.719219	0.274798	944.512	362.404
M465T51			0.319844	0.618357	0.275266	465.304	51.377
M269T87_1			0.801588	0.804238	0.275374	269.067	86.883
M761T638			0.786103	0.856197	0.276001	760.945	637.813
M571T360			0.662741	0.712602	0.276159	570.993	360.134
M277T72			0.697592	0.71683	0.276189	277.109	72.2435
M251T365			1.43737	1.13907	0.2769	250.977	365.216
M447T326			0.67457	0.807463	0.277386	446.652	325.688
M215T85			0.87528	0.674956	0.277429	215.056	85.193
M534T362			0.74338	0.715289	0.277604	534.326	361.629
M563T188_2			0.540865	0.595934	0.27824	563.306	188.166
M117T511			0.312779	0.824156	0.278422	117.056	511.447
M382T70			0.871224	0.75052	0.278435	382.19	69.649
M437T330			0.836595	0.88861	0.27899	437.486	329.569
M203T84			0.898802	0.741788	0.279176	203.129	83.575
M553T331			0.852826	0.846745	0.279195	553.325	330.664
M407T361			0.551334	0.833911	0.279406	406.99	360.698
M516T362			0.592824	0.787425	0.279486	516.326	361.678
M597T61			0.256953	0.853203	0.279621	597.423	60.756
M300T348			0.877365	0.885977	0.280005	299.986	347.516
M329T329			0.657704	0.811145	0.280281	329.483	329.204
M535T87_2			0.738463	0.788464	0.280453	535.326	86.76
M979T576			0.538263	0.833869	0.280697	978.764	576.21
M143T126			0.50291	0.689478	0.280953	143.108	125.648
M331T826			0.848814	0.885492	0.281057	330.848	825.724
M299T191			0.882414	0.271433	0.281346	299.129	191.035
M244T545			0.695823	0.686477	0.281607	244.131	545.449
M180T104			0.547805	0.833923	0.281799	179.867	103.754
M230T163			0.625023	0.7768	0.281983	230.184	162.653
M835T362			0.593927	0.752579	0.282181	834.678	361.71
M598T832			0.212399	1.57272	0.282252	598.26	831.971
M438T307			0.650176	0.734075	0.282278	438.484	306.889
M382T645			0.654567	0.795083	0.282456	381.966	645.282
M384T330			0.65692	0.873252	0.283032	384.483	329.696
M590T642			0.800385	0.839247	0.283551	589.94	642.091
M369T57			1.32803	1.25292	0.285237	369.174	57.436
M207T58			1.30927	1.30386	0.285637	207.03	58.3875
M207T722			0.970322	0.727222	0.285643	207.051	721.581
M570T62			0.701327	0.784973	0.28584	570.393	61.861
M147T475			0.54824	0.807787	0.285899	147.045	475.465
M331T366			0.555691	0.828457	0.286216	331.48	365.651
M367T256			0.865005	0.744689	0.2867	367.124	256.311
M199T201			0.862982	0.837575	0.286895	199.134	201.458
M389T925			0.514713	0.704524	0.28729	389.168	925.035
M483T362			0.638356	0.696032	0.287409	482.654	361.971
M143T316			0.397415	0.769056	0.287614	142.973	315.685
M384T363			0.605735	0.796261	0.287755	383.983	363.445
M353T364			0.69435	0.77867	0.288337	352.989	364.341
M1001T366			0.484819	0.816666	0.288807	1001.01	365.794
M947T363_1			0.785363	0.728534	0.288954	946.509	362.784
M181T47			1.16189	1.48481	0.289536	181.014	47.445
M426T325			0.45158	0.820803	0.290248	426.322	325.253
M277T607			0.974509	0.710191	0.290667	277.033	606.948
M1049T307_1			0.847	0.855132	0.290756	1049.02	306.606
M173T315			0.776907	0.844314	0.291821	173.005	314.912
M374T88			0.687301	0.869583	0.291874	374.219	88.001
M491T348			0.408953	0.641606	0.292176	491.488	348.302
M522T356			1.33664	1.21574	0.292461	521.984	356.127
M385T647			0.874313	0.843175	0.292779	385.134	647.371
M702T356			1.42215	1.19374	0.292845	701.505	355.631
M255T82			0.915672	0.764138	0.292941	255.051	81.664
M312T263			0.456865	0.767896	0.293039	312.254	263.217
M341T640			0.601144	0.862161	0.293222	340.99	640.229
M353T577			0.708761	0.818105	0.293225	352.945	577.308
M221T496			0.662148	0.715639	0.293674	221.093	496.173
M71T364			0.603426	0.775205	0.294715	70.9457	364.336
M253T87_2			0.850343	0.812624	0.294859	253.181	87.2745
M331T1290			1.16931	1.18002	0.29503	330.919	1290.13
M410T825			0.673384	0.803105	0.295469	409.885	825.119
M290T62			0.622498	0.84177	0.295644	290.273	61.674
M217T503			0.750888	0.88335	0.29603	217.004	502.685
M429T154			0.206583	0.783568	0.296703	429.234	153.591
M281T356			0.736497	0.713522	0.297065	281.146	355.626
M943T359			0.636735	0.805088	0.297077	943.348	359.249
M1186T362			0.384891	0.79362	0.297557	1186.02	362.315
M471T810			0.783393	0.76083	0.297559	471.173	810.465
M998T354			1.38208	1.19009	0.297647	998.017	353.617
M211T573			1.29011	1.18993	0.297796	210.962	573.437
M337T87			0.831083	0.802167	0.298236	337.093	87.2005
M199T65			0.827375	0.838646	0.29858	199.007	65.282
M487T330			0.982471	0.920985	0.298622	487.494	329.984
M531T52			0.661046	1.67159	0.29883	531.303	51.508
M335T601			1.71966	1.13626	0.300257	334.839	601.271
M285T187			0.531033	0.782652	0.300758	285.071	187.123
M357T88_2			0.895271	0.826493	0.301063	357.263	87.724
M587T659			0.995238	0.896549	0.301089	586.869	658.586
M271T452			0.643042	0.803729	0.301254	271.192	452.42
M405T60			0.15744	0.872779	0.301898	405.192	59.8215
M598T309			0.791099	0.838279	0.301919	598.493	308.793
M228T283			0.548531	0.620247	0.302436	228.161	282.638
M143T574			0.762972	0.859332	0.302555	142.975	574.363
M508T566			0.764133	0.711881	0.303243	507.979	566.269
M417T661			1.63529	1.10688	0.303402	416.841	660.78
M195T825			0.39309	0.856499	0.303522	194.928	825.467
M167T808			0.451466	0.754861	0.304391	166.957	807.612
M149T128			0.642284	0.721551	0.304759	149.003	127.602
M875T328			0.852025	0.890511	0.304762	875.339	328.157
M87T215			1.68022	0.755924	0.304988	87.0453	215.215
M152T276			0.847081	1.85579	0.304998	152.083	276.18
M523T825			0.62654	0.826492	0.305124	522.882	825.391
M250T1329			0.789012	0.831834	0.305604	249.976	1329.01
M536T329			0.667152	0.83574	0.305929	535.657	328.524
M235T202			0.743589	0.772581	0.306199	235.119	202.255
M275T63_1			0.879145	0.836772	0.307968	275.023	63.378
M415T203			0.411143	0.7716	0.308362	415.035	202.542
M475T85			0.682235	0.794423	0.308382	475.305	85.472
M391T825			0.635143	0.810694	0.308707	390.862	825.177
M277T62			1.50093	0.789087	0.30929	277.185	62.36
M231T191			1.32342	1.20786	0.309572	231.063	191.246
M151T617			1.35627	1.14508	0.309802	150.947	617.346
M802T361			1.2464	1.20466	0.310092	802.337	361.371
M515T341			0.493043	0.793349	0.3103	514.994	341.182
M1185T361			0.658725	0.788957	0.310755	1185.02	361.072
M357T364			0.598538	0.830951	0.310829	357.482	363.767
M447T645			1.42503	1.12643	0.311493	446.927	644.915
M329T206			0.734681	0.64825	0.311681	329.133	206.31
M163T59			0.771645	0.864974	0.312027	162.894	58.8845
M305T74			0.641726	0.802454	0.312288	305.142	73.983
M77T92			1.07988	0.914221	0.312742	76.9697	92.317
M652T307			0.716587	0.870498	0.312787	652.494	306.848
M354T198			0.436368	0.762012	0.312887	354.236	198.056
M695T330_1			1.65796	1.1427	0.313515	694.668	330.301
M407T78			0.93223	0.771421	0.31373	407.08	78.12
M258T1210			1.17038	1.20902	0.314032	257.925	1209.74
M293T825			0.170609	0.833082	0.31414	292.895	825.177
M255T577			0.560859	0.856827	0.314481	254.968	577.131
M926T360			0.48986	0.750921	0.314953	926.346	360.064
M187T172			0.856115	0.762955	0.315134	187.098	172.366
M759T639			0.623091	0.869948	0.315679	758.927	639.075
M655T74			0.681282	0.828875	0.315947	655.463	74.423
M263T1332			1.81581	1.13233	0.315947	262.989	1331.66
M679T365			0.589362	0.785788	0.316113	678.997	365.489
M177T257			0.895916	0.796968	0.316167	177.041	257.319
M760T310			1.47459	1.14511	0.316346	760.498	309.545
M183T141			0.834822	0.813179	0.316455	183.007	141.23
M446T365			0.510749	0.820947	0.316613	445.987	364.909
M283T168			0.773746	0.762594	0.316695	283.119	168.225
M262T458			0.963705	1.41516	0.316791	262.026	457.831
M146T70			0.639101	0.741123	0.317054	146.025	70.0825
M291T82_2			0.864283	0.790823	0.317833	291.087	82.048
M443T630			1.34274	1.17367	0.31798	442.933	629.793
M623T353			0.668506	0.809976	0.31814	622.998	352.647
M412T343			1.32183	0.895377	0.318202	411.983	342.822
M663T68			1.23523	1.13548	0.318412	663.356	67.5605
M131T470			0.695994	0.794485	0.318837	131.035	469.65
M145T316			0.465156	0.820483	0.319089	144.97	315.536
M159T88_1			0.928049	0.791709	0.319475	159.03	87.579
M692T361			0.584014	0.765483	0.319551	692.004	360.566
M604T324			0.709902	0.796765	0.319558	604.33	323.885
M221T130			0.764009	0.800189	0.319805	221.067	129.66
M409T348			0.900675	0.876705	0.319814	408.988	347.666
M411T363			0.597996	0.820131	0.32008	410.652	363.065
M570T103			0.512641	0.739107	0.320101	569.676	103.061
M750T577			0.446169	0.806212	0.320603	749.85	577.322
M276T652			0.85003	0.735121	0.320839	276.008	652.433
M308T309			0.589662	0.851337	0.321067	307.974	309.111
M696T330			0.805576	0.896368	0.32118	695.999	329.569
M279T502			1.38115	1.19741	0.321311	279.109	502.005
M660T363			0.832472	0.757057	0.321325	659.998	363.091
M183T100			0.913395	0.849201	0.321871	182.825	99.969
M359T79			0.772294	0.76519	0.321875	359.15	78.736
M601T872			1.15928	1.32542	0.323115	601.139	872.414
M147T763			1.07373	1.25776	0.32331	147.03	763.149
M113T59			1.20719	1.1743	0.323482	112.632	58.614
M231T157			0.55452	0.76207	0.323681	231.135	157.331
M890T309			1.57768	1.12798	0.323708	890.012	309.094
M225T80			0.673084	0.617235	0.323924	225.041	79.8485
M329T87_1			0.939064	0.834232	0.324675	329.087	87.294
M765T362_2			0.772695	0.721564	0.325286	765.339	362.247
M559T51			0.297904	1.5737	0.325356	559.333	50.9445
M435T644			1.05166	0.908081	0.325743	434.948	644.261
M769T360			0.355137	0.779715	0.326148	769.331	359.849
M458T743			0.126196	0.781261	0.326388	458.061	742.527
M1026T358			0.570379	0.837596	0.326422	1025.51	358.297
M787T312			0.817203	0.843959	0.326541	787.001	312.024
M408T825			0.614077	0.818166	0.326756	407.889	825.294
M369T809			0.932104	0.843648	0.327509	369.104	808.638
M553T365			0.781654	0.761523	0.327685	553.325	365.223
M187T86			0.930872	0.770895	0.327783	187.134	86.137
M283T84			0.839576	0.772688	0.327905	283.119	84.1155
M295T201			0.596668	0.846631	0.328052	295.155	201.244
M227T123			0.878695	0.862787	0.328413	227.166	122.987
M304T347			0.647583	0.845419	0.328464	303.98	346.545
M383T190			0.650729	0.782956	0.328737	383.108	189.917
M753T825			0.609753	0.800133	0.328799	752.871	825.126
M309T53			1.13898	1.26761	0.329718	309.174	52.74
M417T1367			0.570302	0.75765	0.330245	417.322	1366.82
M917T363			0.586457	0.790125	0.330425	917.012	363.44
M611T60			0.294549	0.851483	0.33078	611.439	59.763
M397T640			0.860024	0.848919	0.331068	396.971	639.646
M325T86			0.618251	0.737964	0.331072	325.275	86.0515
M161T771			0.617821	0.775976	0.331365	161.046	770.808
M275T407			0.649287	0.491067	0.33151	275.104	406.585
M295T85			0.85762	0.757583	0.33182	295.119	85.183
M227T462			0.732451	0.797863	0.33183	227.141	461.763
M1032T361			1.40106	1.20504	0.332016	1032.35	360.967
M569T308			0.551128	0.829825	0.332102	568.995	307.916
M116T565			0.433964	0.623807	0.332578	116.072	565.361
M355T87_3			0.484869	0.727125	0.332639	355.248	87.3825
M419T79			0.670693	0.680082	0.333729	419.17	78.594
M259T125			1.21132	1.25279	0.334813	259.083	124.511
M173T87_1			0.928309	0.76445	0.334867	173.118	86.657
M297T766			0.862949	0.816511	0.334983	297.083	765.608
M304T312			0.544288	0.845375	0.335147	303.98	311.947
M327T360			1.42118	1.24211	0.33571	327.135	360.184
M243T440			0.504449	0.853193	0.335913	243.018	439.548
M385T69			0.808125	0.803004	0.335959	385.166	68.766
M981T306			0.69808	0.805242	0.33685	981.345	306.495
M290T214			0.712557	0.771637	0.336917	290.063	214.287
M193T597			0.789279	0.885742	0.337483	192.958	597.386
M135T240			0.772592	0.573276	0.337538	135.045	239.668
M546T308			0.8468	0.857398	0.337627	546.487	308.379
M642T362			0.608894	0.767527	0.337737	641.664	361.851
M503T845			0.929659	0.781642	0.337961	503.162	844.738
M166T79			0.555121	0.707107	0.338722	166.051	79.254
M176T512			0.527915	0.643381	0.33903	176.093	511.699
M202T540			0.611685	0.449449	0.339204	202.029	539.534
M417T202			0.455202	0.854452	0.339327	417.032	202.238
M735T578			1.50755	1.14697	0.340353	734.81	577.605
M243T82_2			0.768362	0.753264	0.340869	243.124	82.234
M305T60			1.56864	0.860522	0.340905	305.216	60.342
M841T348			0.406673	0.750506	0.341508	840.669	348.09
M438T329			0.859311	0.899274	0.341661	438.485	329.226
M185T271			0.854075	0.854393	0.341892	185.082	270.558
M568T353			0.662325	0.816367	0.341938	567.997	352.815
M357T797			0.905228	0.817549	0.341995	357.104	797.264
M185T176_2			0.839519	0.852034	0.342099	185.118	176.362
M117T311			0.667593	0.733513	0.342303	117.056	311.25
M91T239			0.727898	0.690607	0.342474	91.0551	239.174
M231T745			0.606343	0.792017	0.342574	231.099	744.641
M231T241			0.624715	0.747808	0.343051	231.033	240.772
M251T79			0.541722	0.502114	0.343185	251.093	79.22
M333T364			0.51982	0.791957	0.343268	333.477	363.683
M359T308			0.665254	0.839627	0.343514	358.98	308.204
M512T309			0.608902	0.838961	0.343534	511.999	309.043
M181T79			0.832325	0.733909	0.343807	181.014	78.705
M373T67			0.583689	0.720616	0.343889	373.259	67.2855
M376T558			0.576387	0.80621	0.344246	375.928	557.641
M281T274			1.00378	1.34521	0.344837	281.089	273.512
M197T87			0.914069	0.821138	0.345397	197.082	86.738
M506T825			0.60988	0.82337	0.345721	505.856	824.977
M149T66			0.752567	0.739102	0.346143	149.06	66.466
M123T672			0.770362	0.849515	0.346218	122.967	672.051
M1055T345			0.516666	0.728856	0.346708	1055.01	345.277
M453T77			0.871578	0.798327	0.346922	453.085	77.015
M1031T363			0.790671	0.778036	0.346957	1031.02	362.784
M465T345			0.866877	0.887598	0.346999	464.987	345.048
M748T363			0.604349	0.77279	0.347642	748.337	362.685
M323T81_2			0.827805	0.739263	0.347791	323.077	80.655
M357T344			0.682548	0.660382	0.348369	357.142	343.767
M435T340			0.89646	0.761899	0.349127	435.005	340.022
M307T79_1			0.712092	0.79222	0.349151	307.119	79.2105
M237T701			0.943713	0.855691	0.34922	237.062	700.58
M534T329			1.07736	0.909004	0.349432	534.325	329.364
M339T87_1			0.863644	0.829347	0.349961	339.108	87.244
M573T352			0.619937	0.782645	0.350143	572.99	352.485
M311T143			0.711677	0.835516	0.350512	311.223	142.695
M249T556			0.909903	1.81349	0.350647	249.022	555.705
M187T671			0.413233	0.800455	0.350771	187.098	671.218
M216T181			0.483587	0.816002	0.350806	216.169	181.092
M500T330			0.699868	0.876613	0.350974	499.656	329.526
M695T62			0.714895	0.869036	0.351111	695.485	62.0465
M638T578			0.891849	0.875191	0.351497	637.822	578.279
M163T72			0.547192	0.794435	0.3515	163.04	71.907
M172T57			1.1368	0.919939	0.351536	171.968	56.7665
M199T657			0.82587	0.857805	0.352363	198.965	657.37
M330T422			1.08938	1.28351	0.352735	330.204	421.813
M155T79			0.820435	0.774928	0.352901	155.035	78.6935
M447T365			0.472242	0.807329	0.353442	447.318	365.2
M503T909			0.797702	0.735453	0.353917	503.199	908.588
M398T86			0.618431	0.816673	0.35397	398.219	86.471
M97T825			0.941744	0.901796	0.354121	96.9602	825.47
M350T47			1.31433	1.16541	0.354204	350.125	46.7825
M85T230			0.634984	0.57434	0.354269	85.0657	229.794
M619T649			0.942019	0.905286	0.354482	618.886	649.007
M277T104			0.460163	0.830913	0.354629	276.82	103.919
M1050T311			0.836177	0.874682	0.355187	1050.02	310.733
M621T308			0.725835	0.864015	0.355274	621.001	307.846
M281T257			0.937864	0.897469	0.355998	281.015	257.297
M273T214			0.721551	0.838421	0.356364	273.072	213.78
M621T825			0.608607	0.808471	0.356576	620.85	825.262
M145T362			0.56944	0.823101	0.35667	144.97	362.456
M215T218			1.1431	1.26276	0.356733	215.033	217.786
M167T86			0.894146	0.752992	0.357036	167.071	85.528
M693T329			0.862565	0.899413	0.357442	693.336	328.819
M231T84			0.834997	0.799643	0.357839	231.16	83.663
M299T112			0.61451	0.871492	0.359396	299.165	111.609
M383T623			1.4949	1.07446	0.35995	382.844	623.171
M210T653			0.86229	0.772103	0.360352	210.036	652.667
M103T537			0.258359	0.867072	0.360642	103.04	537.337
M429T175			1.23543	1.23649	0.360956	429.234	175.188
M310T1309			0.425576	0.79006	0.361408	310.141	1309.07
M143T366			0.645282	0.851977	0.36142	142.973	365.551
M730T308			0.587507	0.841306	0.361973	730.003	307.709
M245T709			0.450272	0.753536	0.362179	245.115	709.466
M258T702			0.680989	0.728146	0.362908	258.183	702.282
M133T246			0.665779	0.51239	0.36307	133.033	245.835
[truncated: 1,440 more rows]

## Sheet: Correlation-pos
	D-Pipecolinic acid	Creatine	Ribothymidine	12-oxo-ETE	Nitrosobenzene	Isovaleric acid	Phe-Tyr	Imidazole	Ile-Glu	2(1H)-Pyridinone	20-Hydroxyarachidonic acid	L-Aspartate	Cytosine	Adipic acid	Pantothenate	Glutaraldehyde	DL-3-Aminoisobutyric acid	L-Carnitine	Ethyl 3-hydroxybutyrate	Thymine	(3-Carboxypropyl)trimethylammonium cation	N-Phenylacetamide	N-Acetylneuraminic acid	Pro-Arg	L-Alanine	Thymidine	Pro-Gln
D-Pipecolinic acid	1	0.212539	-0.154815	-0.255587	-0.136295	-0.0181116	0.170468	0.207952	-0.248914	0.00637918	-0.250507	-0.121534	0.263633	0.435402	-0.169119	-0.0772012	0.278785	0.286606	-0.0557326	-0.289193	-0.230955	0.13728	0.396283	0.033293	0.186631	-0.0897899	0.1418
Creatine	0.212539	1	-0.661952	-0.463998	-0.260766	-0.136138	0.243562	0.480919	-0.58641	0.00903882	-0.553115	-0.343963	0.599848	0.178023	-0.48087	-0.291237	0.389194	0.719344	-0.407096	-0.50587	-0.438837	0.222306	0.548887	0.00100937	0.85014	-0.553935	0.214243
Ribothymidine	-0.154815	-0.661952	1	0.713421	0.230646	0.131601	0.166755	-0.359931	0.74201	0.0854992	0.620318	0.560054	-0.305396	-0.431631	0.749663	0.257237	-0.219572	-0.428523	0.125479	0.725537	0.633733	-0.0472488	-0.311199	0.180744	-0.463008	0.818288	-0.0258852
12-oxo-ETE	-0.255587	-0.463998	0.713421	1	0.103964	0.15349	0.116779	-0.38184	0.57821	-0.050411	0.609941	0.514814	-0.259825	-0.370473	0.58717	0.173712	-0.0571451	-0.272166	0.087396	0.723759	0.485989	-0.0169955	-0.284919	0.0335042	-0.364325	0.595254	-0.20046
Nitrosobenzene	-0.136295	-0.260766	0.230646	0.103964	1	0.491678	-0.18635	-0.186353	0.213438	0.4458	-0.168495	0.197603	-0.369402	0.0912634	0.0967892	0.502828	-0.366848	-0.235	0.502041	-0.0176458	-0.0561973	-0.329116	-0.0993515	-0.0903907	-0.228163	0.09165	-0.261923
Isovaleric acid	-0.0181116	-0.136138	0.131601	0.15349	0.491678	1	-0.213405	-0.153553	0.208572	0.508722	-0.114026	0.260557	-0.218493	0.495328	-0.0452078	0.752783	-0.270766	0.141855	0.68159	-0.243652	-0.105574	-0.211082	-0.0547634	-0.0410995	-0.207866	-0.131381	-0.207143
Phe-Tyr	0.170468	0.243562	0.166755	0.116779	-0.18635	-0.213405	1	-0.0071365	0.0814018	-0.082098	0.108107	0.369726	0.298114	-0.204319	0.170192	-0.285171	0.461444	0.303692	-0.404926	0.238854	0.227015	0.495221	0.358494	0.585565	0.327646	0.216869	0.412193
Imidazole	0.207952	0.480919	-0.359931	-0.38184	-0.186353	-0.153553	-0.0071365	1	-0.27549	-0.25642	-0.507241	-0.40264	0.351367	0.22349	-0.290914	-0.141261	0.203317	0.364342	-0.292131	-0.218332	-0.188217	0.169681	0.170592	0.0711832	0.499943	-0.339788	0.409894
Ile-Glu	-0.248914	-0.58641	0.74201	0.57821	0.213438	0.208572	0.0814018	-0.27549	1	0.147264	0.421219	0.606247	-0.283657	-0.321431	0.657089	0.160375	-0.09595	-0.259666	0.101366	0.58906	0.639512	0.00141504	-0.353291	0.268	-0.397793	0.597353	-0.0109681
2(1H)-Pyridinone	0.00637918	0.00903882	0.0854992	-0.050411	0.4458	0.508722	-0.082098	-0.25642	0.147264	1	-0.331667	0.06964	0.0520985	0.14482	0.0214649	0.340279	-0.235792	0.168522	0.350901	-0.255692	-0.0976234	-0.137591	-0.127752	-0.291675	-0.0311045	-0.214329	-0.365545
20-Hydroxyarachidonic acid	-0.250507	-0.553115	0.620318	0.609941	-0.168495	-0.114026	0.108107	-0.507241	0.421219	-0.331667	1	0.354386	-0.305565	-0.396154	0.50987	-0.0375656	-0.116085	-0.353351	0.00207094	0.581435	0.405037	0.0783899	-0.271261	0.11013	-0.451864	0.589622	-0.101396
L-Aspartate	-0.121534	-0.343963	0.560054	0.514814	0.197603	0.260557	0.369726	-0.40264	0.606247	0.06964	0.354386	1	0.0869711	-0.368359	0.705091	0.224078	0.138387	-0.165023	0.174127	0.541706	0.731657	0.0105663	0.148696	0.46216	-0.111338	0.557803	0.174975
Cytosine	0.263633	0.599848	-0.305396	-0.259825	-0.369402	-0.218493	0.298114	0.351367	-0.283657	0.0520985	-0.305565	0.0869711	1	-0.00515707	0.0386474	-0.358066	0.300793	0.582119	-0.4111	-0.059189	0.118786	0.123519	0.427877	0.00771573	0.658667	-0.182342	0.218722
Adipic acid	0.435402	0.178023	-0.431631	-0.370473	0.0912634	0.495328	-0.204319	0.22349	-0.321431	0.14482	-0.396154	-0.368359	-0.00515707	1	-0.499422	0.241087	-0.173153	0.403487	0.30951	-0.581819	-0.585418	-0.128241	0.100594	-0.0950723	-0.0244652	-0.531625	-0.108342
Pantothenate	-0.169119	-0.48087	0.749663	0.58717	0.0967892	-0.0452078	0.170192	-0.290914	0.657089	0.0214649	0.50987	0.705091	0.0386474	-0.499422	1	-0.00215284	-0.101667	-0.272656	-0.0458621	0.712898	0.841249	-0.0753485	-0.10815	0.189838	-0.21405	0.745845	0.0862535
Glutaraldehyde	-0.0772012	-0.291237	0.257237	0.173712	0.502828	0.752783	-0.285171	-0.141261	0.160375	0.340279	-0.0375656	0.224078	-0.358066	0.241087	-0.00215284	1	-0.105814	-0.14439	0.848717	-0.125534	-0.00266685	-0.149525	0.0376172	0.0548275	-0.335728	0.0131566	0.0283112
DL-3-Aminoisobutyric acid	0.278785	0.389194	-0.219572	-0.0571451	-0.366848	-0.270766	0.461444	0.203317	-0.09595	-0.235792	-0.116085	0.138387	0.300793	-0.173153	-0.101667	-0.105814	1	0.268204	-0.28007	-0.105519	0.0916835	0.659699	0.649119	0.557974	0.403858	-0.133793	0.660159
L-Carnitine	0.286606	0.719344	-0.428523	-0.272166	-0.235	0.141855	0.303692	0.364342	-0.259666	0.168522	-0.353351	-0.165023	0.582119	0.403487	-0.272656	-0.14439	0.268204	1	-0.259953	-0.455871	-0.331695	0.230278	0.478829	0.0382594	0.562887	-0.560124	0.0698896
Ethyl 3-hydroxybutyrate	-0.0557326	-0.407096	0.125479	0.087396	0.502041	0.68159	-0.404926	-0.292131	0.101366	0.350901	0.00207094	0.174127	-0.4111	0.30951	-0.0458621	0.848717	-0.28007	-0.259953	1	-0.204501	-0.0373721	-0.259734	-0.144666	-0.100623	-0.400576	-0.0628594	-0.187705
Thymine	-0.289193	-0.50587	0.725537	0.723759	-0.0176458	-0.243652	0.238854	-0.218332	0.58906	-0.255692	0.581435	0.541706	-0.059189	-0.581819	0.712898	-0.125534	-0.105519	-0.455871	-0.204501	1	0.710808	-0.0818157	-0.336681	0.191277	-0.333714	0.790765	0.00252207
(3-Carboxypropyl)trimethylammonium cation	-0.230955	-0.438837	0.633733	0.485989	-0.0561973	-0.105574	0.227015	-0.188217	0.639512	-0.0976234	0.405037	0.731657	0.118786	-0.585418	0.841249	-0.00266685	0.0916835	-0.331695	-0.0373721	0.710808	1	-0.0518674	-0.191831	0.304164	-0.175114	0.658611	0.20934
N-Phenylacetamide	0.13728	0.222306	-0.0472488	-0.0169955	-0.329116	-0.211082	0.495221	0.169681	0.00141504	-0.137591	0.0783899	0.0105663	0.123519	-0.128241	-0.0753485	-0.149525	0.659699	0.230278	-0.259734	-0.0818157	-0.0518674	1	0.449463	0.610732	0.255389	-0.0430627	0.634939
N-Acetylneuraminic acid	0.396283	0.548887	-0.311199	-0.284919	-0.0993515	-0.0547634	0.358494	0.170592	-0.353291	-0.127752	-0.271261	0.148696	0.427877	0.100594	-0.10815	0.0376172	0.649119	0.478829	-0.144666	-0.336681	-0.191831	0.449463	1	0.454265	0.547505	-0.226014	0.575897
Pro-Arg	0.033293	0.00100937	0.180744	0.0335042	-0.0903907	-0.0410995	0.585565	0.0711832	0.268	-0.291675	0.11013	0.46216	0.00771573	-0.0950723	0.189838	0.0548275	0.557974	0.0382594	-0.100623	0.191277	0.304164	0.610732	0.454265	1	0.0625184	0.224132	0.796971
L-Alanine	0.186631	0.85014	-0.463008	-0.364325	-0.228163	-0.207866	0.327646	0.499943	-0.397793	-0.0311045	-0.451864	-0.111338	0.658667	-0.0244652	-0.21405	-0.335728	0.403858	0.562887	-0.400576	-0.333714	-0.175114	0.255389	0.547505	0.0625184	1	-0.290431	0.32271
Thymidine	-0.0897899	-0.553935	0.818288	0.595254	0.09165	-0.131381	0.216869	-0.339788	0.597353	-0.214329	0.589622	0.557803	-0.182342	-0.531625	0.745845	0.0131566	-0.133793	-0.560124	-0.0628594	0.790765	0.658611	-0.0430627	-0.226014	0.224132	-0.290431	1	0.115791
Pro-Gln	0.1418	0.214243	-0.0258852	-0.20046	-0.261923	-0.207143	0.412193	0.409894	-0.0109681	-0.365545	-0.101396	0.174975	0.218722	-0.108342	0.0862535	0.0283112	0.660159	0.0698896	-0.187705	0.00252207	0.20934	0.634939	0.575897	0.796971	0.32271	0.115791	1

## Sheet: Correlation-neg
	Allantoin	Hydroxyisocaproic acid	Hydroxyphenyllactic acid	L-Glutamine	Ribothymidine	Thymine	Maleic acid	D-Mannitol	N-Acetyl-L-alanine	Phthalic acid Mono-2-ethylhexyl Ester	Acetyl-DL-Valine	3-Aminosalicylic acid	2-Oxoadipic acid	Mevalonic acid	alpha-D-Glucose 1-phosphate	L-Rhamnose	Palmitic acid	Acamprosate	Monomethyl glutaric acid	3-Methylphenylacetic acid	N-Acetylneuraminic acid	2-(4-Hydroxyphenyl)ethanol	Behenic acid	L-Pyroglutamic acid	D-Quinovose	Maltitol
Allantoin	1	-0.420355	0.238436	0.904515	-0.587052	-0.527862	0.388326	0.448232	-0.355543	-0.615622	-0.194129	-0.560289	-0.552695	-0.438739	0.378496	0.236878	-0.423712	0.357751	-0.292268	-0.361027	0.45491	-0.592702	-0.395134	-0.0984126	0.384109	0.350445
Hydroxyisocaproic acid	-0.420355	1	-0.41027	-0.423379	0.526694	0.614744	-0.220837	-0.268917	0.700568	0.414637	0.490432	0.430576	0.518776	0.298335	-0.017788	-0.221994	0.399287	-0.376524	0.435176	0.648811	-0.0630929	0.543191	0.286805	0.386522	-0.0862205	-0.144664
Hydroxyphenyllactic acid	0.238436	-0.41027	1	0.162322	-0.312621	-0.200881	0.388933	0.399206	-0.373095	-0.326641	-0.0752513	-0.236937	-0.499043	-0.259831	0.333433	0.700019	-0.258853	0.237283	-0.422478	-0.271809	0.311166	-0.227262	-0.0845725	-0.171415	0.443472	0.0520321
L-Glutamine	0.904515	-0.423379	0.162322	1	-0.549785	-0.435902	0.254417	0.407342	-0.347505	-0.539404	-0.154768	-0.576744	-0.429319	-0.422272	0.358012	0.120778	-0.276948	0.438692	-0.387827	-0.428037	0.484257	-0.561652	-0.275621	0.000830282	0.26631	0.355413
Ribothymidine	-0.587052	0.526694	-0.312621	-0.549785	1	0.612908	-0.364634	-0.530386	0.609786	0.258447	0.459227	0.241449	0.455304	0.481471	-0.20392	-0.32912	0.226792	-0.506912	0.345019	0.285136	-0.43901	0.401579	0.194641	0.0774097	-0.312568	-0.432825
Thymine	-0.527862	0.614744	-0.200881	-0.435902	0.612908	1	-0.43756	-0.445409	0.743968	0.283982	0.694239	0.155197	0.677355	0.175484	0.0831709	-0.217691	0.540454	-0.651126	0.220747	0.385695	-0.186463	0.478344	0.621296	0.487084	-0.257061	-0.574643
Maleic acid	0.388326	-0.220837	0.388933	0.254417	-0.364634	-0.43756	1	0.54962	-0.24552	-0.285269	-0.240025	-0.102529	-0.631043	0.0669401	0.205817	0.388264	-0.527402	0.421953	0.182907	0.111584	0.329092	-0.280626	-0.404002	-0.138086	0.459521	0.427194
D-Mannitol	0.448232	-0.268917	0.399206	0.407342	-0.530386	-0.445409	0.54962	1	-0.204476	-0.302929	-0.143102	-0.235758	-0.371142	-0.259401	0.44959	0.691232	-0.349693	0.343778	-0.223869	-0.231213	0.800016	-0.357055	-0.293675	0.211863	0.753591	0.49308
N-Acetyl-L-alanine	-0.355543	0.700568	-0.373095	-0.347505	0.609786	0.743968	-0.24552	-0.204476	1	0.344861	0.698188	0.275179	0.469739	0.380456	0.0269604	-0.0914392	0.296588	-0.551247	0.381733	0.49211	-0.0801708	0.508322	0.328313	0.539985	0.010472	-0.254039
Phthalic acid Mono-2-ethylhexyl Ester	-0.615622	0.414637	-0.326641	-0.539404	0.258447	0.283982	-0.285269	-0.302929	0.344861	1	0.0535663	0.816327	0.380515	0.280054	-0.250774	-0.240335	0.702669	-0.268895	0.3298	0.395282	-0.196525	0.663051	0.539958	0.197796	-0.391764	-0.0891255
Acetyl-DL-Valine	-0.194129	0.490432	-0.0752513	-0.154768	0.459227	0.694239	-0.240025	-0.143102	0.698188	0.0535663	1	0.0367554	0.197789	0.1215	0.171502	0.137284	0.276816	-0.444521	0.00269137	0.0899185	0.0150173	0.234981	0.348889	0.417735	0.164354	-0.382982
3-Aminosalicylic acid	-0.560289	0.430576	-0.236937	-0.576744	0.241449	0.155197	-0.102529	-0.235758	0.275179	0.816327	0.0367554	1	0.21957	0.49001	-0.35146	-0.216614	0.533797	-0.213746	0.530099	0.434795	-0.166521	0.684599	0.458374	0.120415	-0.335323	-0.0838714
2-Oxoadipic acid	-0.552695	0.518776	-0.499043	-0.429319	0.455304	0.677355	-0.631043	-0.371142	0.469739	0.380515	0.197789	0.21957	1	0.0372385	-0.0575129	-0.404477	0.586781	-0.541841	0.267804	0.300329	-0.156909	0.444552	0.460092	0.427479	-0.343961	-0.352644
Mevalonic acid	-0.438739	0.298335	-0.259831	-0.422272	0.481471	0.175484	0.0669401	-0.259401	0.380456	0.280054	0.1215	0.49001	0.0372385	1	-0.574984	-0.271652	-0.0731836	-0.143196	0.649141	0.347768	-0.307587	0.231708	-0.00413663	0.187911	-0.193311	-0.0273987
alpha-D-Glucose 1-phosphate	0.378496	-0.017788	0.333433	0.358012	-0.20392	0.0831709	0.205817	0.44959	0.0269604	-0.250774	0.171502	-0.35146	-0.0575129	-0.574984	1	0.418036	0.145825	-0.0950809	-0.483012	-0.103297	0.355317	-0.0149799	0.0945273	0.220544	0.330662	0.0555249
L-Rhamnose	0.236878	-0.221994	0.700019	0.120778	-0.32912	-0.217691	0.388264	0.691232	-0.0914392	-0.240335	0.137284	-0.216614	-0.404477	-0.271652	0.418036	1	-0.320777	0.20956	-0.396712	-0.189491	0.46922	-0.17983	-0.202442	0.0334172	0.851031	0.149786
Palmitic acid	-0.423712	0.399287	-0.258853	-0.276948	0.226792	0.540454	-0.527402	-0.349693	0.296588	0.702669	0.276816	0.533797	0.586781	-0.0731836	0.145825	-0.320777	1	-0.403742	0.0372129	0.161844	-0.0551171	0.585724	0.85311	0.350045	-0.519579	-0.359423
Acamprosate	0.357751	-0.376524	0.237283	0.438692	-0.506912	-0.651126	0.421953	0.343778	-0.551247	-0.268895	-0.444521	-0.213746	-0.541841	-0.143196	-0.0950809	0.20956	-0.403742	1	-0.213797	-0.108597	0.343761	-0.321144	-0.337024	-0.45746	0.253425	0.414916
Monomethyl glutaric acid	-0.292268	0.435176	-0.422478	-0.387827	0.345019	0.220747	0.182907	-0.223869	0.381733	0.3298	0.00269137	0.530099	0.267804	0.649141	-0.483012	-0.396712	0.0372129	-0.213797	1	0.556908	-0.151578	0.215853	0.0869283	0.131432	-0.22131	0.0140541
3-Methylphenylacetic acid	-0.361027	0.648811	-0.271809	-0.428037	0.285136	0.385695	0.111584	-0.231213	0.49211	0.395282	0.0899185	0.434795	0.300329	0.347768	-0.103297	-0.189491	0.161844	-0.108597	0.556908	1	-0.186039	0.524344	0.285814	0.0415861	-0.0929543	-0.0535099
N-Acetylneuraminic acid	0.45491	-0.0630929	0.311166	0.484257	-0.43901	-0.186463	0.329092	0.800016	-0.0801708	-0.196525	0.0150173	-0.166521	-0.156909	-0.307587	0.355317	0.46922	-0.0551171	0.343761	-0.151578	-0.186039	1	-0.223365	0.00996435	0.36637	0.554956	0.365833
2-(4-Hydroxyphenyl)ethanol	-0.592702	0.543191	-0.227262	-0.561652	0.401579	0.478344	-0.280626	-0.357055	0.508322	0.663051	0.234981	0.684599	0.444552	0.231708	-0.0149799	-0.17983	0.585724	-0.321144	0.215853	0.524344	-0.223365	1	0.573248	0.0778466	-0.37984	-0.30499
Behenic acid	-0.395134	0.286805	-0.0845725	-0.275621	0.194641	0.621296	-0.404002	-0.293675	0.328313	0.539958	0.348889	0.458374	0.460092	-0.00413663	0.0945273	-0.202442	0.85311	-0.337024	0.0869283	0.285814	0.00996435	0.573248	1	0.248248	-0.457309	-0.521312
L-Pyroglutamic acid	-0.0984126	0.386522	-0.171415	0.000830282	0.0774097	0.487084	-0.138086	0.211863	0.539985	0.197796	0.417735	0.120415	0.427479	0.187911	0.220544	0.0334172	0.350045	-0.45746	0.131432	0.0415861	0.36637	0.0778466	0.248248	1	0.178485	0.0632692
D-Quinovose	0.384109	-0.0862205	0.443472	0.26631	-0.312568	-0.257061	0.459521	0.753591	0.010472	-0.391764	0.164354	-0.335323	-0.343961	-0.193311	0.330662	0.851031	-0.519579	0.253425	-0.22131	-0.0929543	0.554956	-0.37984	-0.457309	0.178485	1	0.304587
Maltitol	0.350445	-0.144664	0.0520321	0.355413	-0.432825	-0.574643	0.427194	0.49308	-0.254039	-0.0891255	-0.382982	-0.0838714	-0.352644	-0.0273987	0.0555249	0.149786	-0.359423	0.414916	0.0140541	-0.0535099	0.365833	-0.30499	-0.521312	0.0632692	0.304587	1

## Sheet: KEGG Enrichment
Pathway_Hierarchy1	Pathway_Hierarchy2	Map_ID	Map.Name	Test	TestAll	Ref	RefAll	Test_per	Ref_per	Over_Under	P value	FDR	richFactor
Organismal Systems	Digestive system	map04974	Protein digestion and absorption	4	25	47	3394	16	1.3848	over	0.000330134	0.0155163	0.0851064
Metabolism	Amino acid metabolism	map00250	Alanine, aspartate and glutamate metabolism	3	25	28	3394	12	0.824985	over	0.00102464	0.0190138	0.107143
Metabolism	Nucleotide metabolism	map00240	Pyrimidine metabolism	4	25	66	3394	16	1.94461	over	0.00121365	0.0190138	0.0606061
Human Diseases	Cancers: Overview	map05230	Central carbon metabolism in cancer	3	25	37	3394	12	1.09016	over	0.00232616	0.0273324	0.0810811
Genetic Information Processing	Translation	map00970	Aminoacyl-tRNA biosynthesis	3	25	52	3394	12	1.53212	over	0.00615136	0.0578227	0.0576923
Metabolism	Amino acid metabolism	map00220	Arginine biosynthesis	2	25	23	3394	8	0.677666	over	0.0119895	0.0885918	0.0869565
Environmental Information Processing	Membrane transport	map02010	ABC transporters	4	25	128	3394	16	3.77136	over	0.0131945	0.0885918	0.03125
Metabolism	Metabolism of cofactors and vitamins	map00770	Pantothenate and CoA biosynthesis	2	25	28	3394	8	0.824985	over	0.0175152	0.0978039	0.0714286
Organismal Systems	Digestive system	map04978	Mineral absorption	2	25	29	3394	8	0.854449	over	0.0187284	0.0978039	0.0689655
Metabolism	Metabolism of other amino acids	map00410	beta-Alanine metabolism	2	25	32	3394	8	0.94284	over	0.0225743	0.106099	0.0625
Metabolism	Amino acid metabolism	map00260	Glycine, serine and threonine metabolism	2	25	50	3394	8	1.47319	over	0.0514459	0.189314	0.04
Organismal Systems	Nervous system	map04724	Glutamatergic synapse	1	25	8	3394	4	0.23571	over	0.0574883	0.189314	0.125
Metabolism	Carbohydrate metabolism	map00051	Fructose and mannose metabolism	2	25	54	3394	8	1.59104	over	0.0590376	0.189314	0.037037
Metabolism	Lipid metabolism	map01040	Biosynthesis of unsaturated fatty acids	2	25	54	3394	8	1.59104	over	0.0590376	0.189314	0.037037
Metabolism	Metabolism of cofactors and vitamins	map00760	Nicotinate and nicotinamide metabolism	2	25	55	3394	8	1.62051	over	0.0609939	0.189314	0.0363636
Organismal Systems	Nervous system	map04727	GABAergic synapse	1	25	9	3394	4	0.265174	over	0.0644472	0.189314	0.111111
Metabolism	Amino acid metabolism	map00270	Cysteine and methionine metabolism	2	25	62	3394	8	1.82675	over	0.0752952	0.204234	0.0322581
Genetic Information Processing	Folding, sorting and degradation	map04122	Sulfur relay system	1	25	11	3394	4	0.324101	over	0.0782173	0.204234	0.0909091
Metabolism	Metabolism of other amino acids	map00471	D-Glutamine and D-glutamate metabolism	1	25	12	3394	4	0.353565	over	0.0850291	0.210335	0.0833333
Metabolism	Amino acid metabolism	map00350	Tyrosine metabolism	2	25	78	3394	8	2.29817	over	0.111419	0.261835	0.025641
Organismal Systems	Excretory system	map04964	Proximal tubule bicarbonate reclamation	1	25	17	3394	4	0.500884	over	0.11837	0.264923	0.0588235
Metabolism	Energy metabolism	map00910	Nitrogen metabolism	1	25	19	3394	4	0.559811	over	0.131377	0.280669	0.0526316
Metabolism	Metabolism of other amino acids	map00430	Taurine and hypotaurine metabolism	1	25	22	3394	4	0.648203	over	0.150543	0.307631	0.0454545
Organismal Systems	Endocrine system	map04922	Glucagon signaling pathway	1	25	26	3394	4	0.766058	over	0.175466	0.341383	0.0384615
Metabolism	Metabolism of other amino acids	map00450	Selenocompound metabolism	1	25	27	3394	4	0.795522	over	0.181587	0.341383	0.037037
Metabolism	Carbohydrate metabolism	map00010	Glycolysis / Gluconeogenesis	1	25	31	3394	4	0.913377	over	0.205635	0.371725	0.0322581
Metabolism	Lipid metabolism	map00561	Glycerolipid metabolism	1	25	35	3394	4	1.03123	over	0.229004	0.390082	0.0285714
Metabolism	Carbohydrate metabolism	map00500	Starch and sucrose metabolism	1	25	37	3394	4	1.09016	over	0.240439	0.390082	0.027027
Metabolism	Metabolism of other amino acids	map00480	Glutathione metabolism	1	25	38	3394	4	1.11962	over	0.246096	0.390082	0.0263158
Organismal Systems	Digestive system	map04977	Vitamin digestion and absorption	1	25	39	3394	4	1.14909	over	0.251712	0.390082	0.025641
Metabolism	Lipid metabolism	map00062	Fatty acid elongation	1	25	40	3394	4	1.17855	over	0.257288	0.390082	0.025
Metabolism	Carbohydrate metabolism	map00650	Butanoate metabolism	1	25	42	3394	4	1.23748	over	0.26832	0.394096	0.0238095
Metabolism	Metabolism of terpenoids and polyketides	map00900	Terpenoid backbone biosynthesis	1	25	45	3394	4	1.32587	over	0.284575	0.394924	0.0222222
Metabolism	Carbohydrate metabolism	map00052	Galactose metabolism	1	25	46	3394	4	1.35533	over	0.289915	0.394924	0.0217391
Metabolism	Amino acid metabolism	map00340	Histidine metabolism	1	25	47	3394	4	1.3848	over	0.295217	0.394924	0.0212766
Metabolism	Lipid metabolism	map00061	Fatty acid biosynthesis	1	25	50	3394	4	1.47319	over	0.310897	0.394924	0.02
Metabolism	Lipid metabolism	map00071	Fatty acid degradation	1	25	50	3394	4	1.47319	over	0.310897	0.394924	0.02
Metabolism	Amino acid metabolism	map00310	Lysine degradation	1	25	52	3394	4	1.53212	over	0.321164	0.397229	0.0192308
Metabolism	Carbohydrate metabolism	map00040	Pentose and glucuronate interconversions	1	25	55	3394	4	1.62051	over	0.336289	0.405271	0.0181818
Metabolism	Carbohydrate metabolism	map00630	Glyoxylate and dicarboxylate metabolism	1	25	61	3394	4	1.79729	over	0.365574	0.42955	0.0163934
Metabolism	Amino acid metabolism	map00330	Arginine and proline metabolism	1	25	77	3394	4	2.26871	over	0.437729	0.501787	0.012987
Metabolism	Amino acid metabolism	map00380	Tryptophan metabolism	1	25	81	3394	4	2.38656	over	0.454497	0.508604	0.0123457
Metabolism	Metabolism of cofactors and vitamins	map00130	Ubiquinone and other terpenoid-quinone biosynthesis	1	25	90	3394	4	2.65174	over	0.490488	0.532137	0.0111111
Metabolism	Nucleotide metabolism	map00230	Purine metabolism	1	25	92	3394	4	2.71067	over	0.498171	0.532137	0.0108696
Metabolism	Carbohydrate metabolism	map00520	Amino sugar and nucleotide sugar metabolism	1	25	108	3394	4	3.18209	over	0.555752	0.580452	0.00925926
Environmental Information Processing	Signaling molecules and interaction	map04080	Neuroactive ligand-receptor interaction	1	25	130	3394	4	3.83029	over	0.624663	0.638243	0.00769231
Organismal Systems	Digestive system	map04976	Bile secretion	1	25	175	3394	4	5.15616	under	0.73507	0.73507	0.00571429
