# Supplementary material for: Characteristics of menstrual cycle disorder and saliva metabolomics of young women in a high-temperature environment
Source: Front Physiol. 2023 Jan 13;13:994990. doi: 10.3389/fphys.2022.994990 (PMC9880290; doi:10.3389/fphys.2022.994990)
Supplement: Supplementary file 3 [file Table1.xlsx]

## Sheet: sample POS HD vs CD
name	adduct	description	VIP	Fold change	p-value	m/z	rt(s)
M85T172	(M+H-H2O)+	Isovaleric acid	2.12665	0.565556	1.6053e-07	85.0636	171.805
M130T544	(M+H)+	D-Pipecolinic acid	2.59814	2.76238	6.18828e-06	130.085	544.208
M120T272	(M+H-H2O)+	Tyramine	1.70462	0.569512	0.000158681	120.08	271.889
M96T92	(M+H)+	2(1H)-Pyridinone	1.73679	0.714497	0.000171098	96.043	91.8685
M272T867	(M+H)+	Pro-Arg	1.91776	3.5328	0.000678649	272.171	867.452
M244T701	(M+H)+	Pro-Gln	2.04018	1.8491	0.0027636	244.128	700.835
M70T585	(M+H-2H2O)+	2-Amino-2-methyl-1,3-propanediol	1.73847	3.05358	0.00332434	70.0642	585.346
M116T585	(M+H)+	D-Proline	1.71987	3.54487	0.00334211	116.07	585.331
M134T452	(M+H)+	Oxindole	1.78466	0.658048	0.00384505	134.059	452.291
M108T138	(M+H)+	Nitrosobenzene	1.56012	0.721705	0.00486389	108.043	137.857
M192T65	(M+H)+	Diethyltoluamide	1.37646	0.551045	0.00489336	192.137	65.157
M321T88	(M+H)+	20-Hydroxyarachidonic acid	1.62505	0.571897	0.00568421	321.241	88.208
M164T427	(M+CH3COO+2H)+	DL-3-Aminoisobutyric acid	1.81809	3.15001	0.00643979	164.091	427.375
M161T737	(M+H-H2O)+	L-Gulonic gamma-lactone	1.61293	0.724108	0.00808326	161.043	736.692
M231T520	(2M+Na)+	DL-a-Hydroxybutyric acid	1.78901	0.758758	0.0138478	231.083	520.416
M195T78	(2M+Na)+	4-Hydroxybutanoic acid lactone	1.29748	1.5759	0.0167153	195.064	78.112
M261T429	(M+H)+	Ile-Glu	1.5755	0.623954	0.02172	261.144	429.311
M261T272	(M-H+2Na)+	Val-Val	1.65934	1.45291	0.0222367	261.122	271.802
M173T731	(M+H)+	Glycylproline	1.60713	3.02527	0.0225456	173.091	730.93
M133T122	(M+H)+	Ethyl 3-hydroxybutyrate	1.41881	0.742481	0.0239959	133.085	121.995
M319T126	(M+H)+	12-oxo-ETE	1.31522	0.602247	0.0262539	319.226	125.624
M184T932	(M+H)+	Phosphorylcholine	1.03949	3.38636	0.0277566	184.072	932.445
M303T512	(M+H)+	Phe-His	1.51939	1.47393	0.0365832	303.144	511.815
M162T671	(M+H)+	L-Carnitine	1.42027	0.710884	0.040513	162.111	671.248
M215T494	(M+H)+	Val-Pro	1.76836	1.47686	0.0433904	215.138	494.076
M189T741	(M+H)+	N.alpha.-Acetyl-L-lysine	1.20109	0.728307	0.0462952	189.122	741.402
M376T498	(M+H-H2O)+	(-)-Tylocrebrine	1.35809	1.8219	0.0497607	376.185	498.387
M310T717	(M+H)+	N-Acetylneuraminic acid	1.3223	3.17776	0.053794	310.112	717.027
M151T123_2	(M+CH3COO+2H)+	2-Ethoxyethanol	1.93034	0.836716	0.0559047	151.095	123.073
M522T904	(M+NH4)+	Raffinose	1.1655	0.768537	0.0614131	522.201	903.933
M138T537	(M+H)+	Anthranilic acid (Vitamin L1)	1.23922	1.4995	0.0617072	138.054	536.923
M338T64	(M+H)+	Erucamide	1.14004	1.46378	0.0633815	338.341	63.5035
M144T139	(M+NH4)+	Thymine	1.04011	0.716267	0.0645358	144.076	139.319
M137T346	(M+H)+	Hypoxanthine	1.15122	1.53546	0.0742447	137.045	345.897
M268T430	(M+H)+	Deoxyguanosine	1.41381	1.52555	0.0746054	268.103	430.455
M222T491	(M+H)+	N-Acetyl-D-glucosamine	1.25569	2.54085	0.085842	222.096	491.185
M72T518	(M+H)+	Pyrrolidine	1.00306	0.644137	0.0892521	72.0797	518.462
M153T293	(M+NH4)+	N-Phenylacetamide	1.3192	1.32523	0.0899746	153.101	293.139
M244T807	(M+H)+	Lys-Pro	1.22478	1.90147	0.0957292	244.164	807.33
M646T367			2.70391	3.60008	7.86517e-12	646.399	367.203
M602T360			0.887682	3.82484	1.41968e-11	602.373	360.115
M158T65			2.51983	0.402919	2.76693e-11	158.153	64.692
M138T410			2.86106	0.331545	4.42312e-11	138.054	409.706
M734T382			0.687618	3.79034	1.43289e-10	734.452	382.353
M558T350			0.900309	3.81055	2.304e-10	558.347	350.373
M690T376			2.85111	3.51552	9.18994e-10	690.425	375.703
M778T390			3.13048	3.90779	3.57255e-09	778.477	389.678
M332T89_2			2.46938	0.58266	7.05018e-09	332.221	88.705
M514T330			3.00329	3.59119	2.84715e-08	514.321	330.068
M462T81			2.48477	0.454054	7.65143e-08	462.232	80.891
M823T395			0.462502	4.54258	9.42225e-08	822.504	395.363
M470T309			2.97312	3.17809	2.13124e-07	470.294	308.971
M500T369			2.22071	1.94281	2.65022e-07	500.305	369.009
M448T85			2.53531	0.536008	2.81566e-07	448.216	84.694
M426T287			0.86249	3.11687	3.14847e-07	426.268	287.433
M550T86_1			2.17942	0.575812	3.32346e-07	550.284	86.441
M544T379			2.63926	2.66305	5.48617e-07	544.331	379.056
M536T89			2.60071	0.547047	8.49606e-07	536.269	88.934
M772T460			0.312473	3.01439	1.4521e-06	772.468	460.137
M331T217			2.37847	0.547154	1.8035e-06	331.189	217.421
M348T218			2.46238	0.500262	2.05022e-06	348.216	217.919
M126T400			2.35385	0.577457	2.98477e-06	126.054	399.832
M121T172			2.02965	0.616478	3.4481e-06	121.085	172.062
M110T90			1.13043	0.646056	4.55408e-06	110.059	90.28
M382T273			0.573271	2.34676	8.45191e-06	382.242	273.282
M320T129			2.08559	1.98854	1.18403e-05	320.097	128.827
M249T172			2.37077	0.536865	1.43215e-05	249.15	172.004
M126T88			0.832235	0.600018	1.55401e-05	126.053	87.8725
M226T249			2.03025	0.496391	1.55601e-05	226.179	248.835
M319T79			0.628636	0.624974	1.59587e-05	319.193	78.911
M266T172			2.28775	0.567461	1.82036e-05	266.176	171.596
M280T285			2.06201	0.494945	2.03025e-05	280.139	284.878
M332T118			2.06439	0.659634	2.14685e-05	332.22	117.627
M316T376			2.08885	3.19613	2.45706e-05	316.222	375.513
M630T86			2.05005	2.56999	2.732e-05	630.404	86.3925
M742T622			0.670632	2.72961	2.90899e-05	742.432	622.489
M129T81			1.83641	0.480717	3.5822e-05	129.054	80.882
M166T85			2.09397	0.597205	3.95015e-05	166.085	85.161
M169T566			1.85964	1.7816	4.21479e-05	169.096	565.69
M324T69			2.11085	0.607011	4.34009e-05	324.218	68.903
M333T77_2			2.08325	0.63943	4.56762e-05	333.208	76.9025
M244T249			1.94182	0.50933	5.02091e-05	244.19	248.765
M266T250			1.79554	0.546469	5.66297e-05	266.172	249.708
M315T117			1.80972	0.643671	5.84977e-05	315.194	117.215
M365T273			2.45601	1.88955	6.25499e-05	365.216	273.229
M532T59			1.93486	2.097	6.36203e-05	532.438	58.5745
M700T91			2.08268	1.96132	7.14451e-05	700.481	90.555
M141T366			1.72914	1.79047	8.55012e-05	141.017	365.747
M515T59			1.91758	2.00042	9.08844e-05	515.411	58.5685
M674T88			1.75729	3.39412	9.76669e-05	674.429	88.173
M780T622			0.475485	2.64098	0.000110497	780.388	622.454
M303T66_1			1.71876	0.598253	0.000116383	303.195	66.041
M102T401			2.08793	4.34865	0.000127294	102.127	400.83
M818T622			1.97397	2.52039	0.000131468	818.344	622.317
M321T67			1.91996	0.691826	0.000161235	321.208	66.911
M335T64			2.02222	0.700132	0.000183248	335.224	64.161
M245T751			1.63418	0.338721	0.000187132	245.149	750.77
M728T455			2.24156	2.85165	0.000205496	728.442	455.2
M245T735			0.485868	0.350265	0.000211412	245.148	735.004
M116T113			1.77441	0.377898	0.000275527	116.106	113.01
M175T762			1.86286	1.6692	0.000310987	175.07	761.545
M272T774			1.93531	3.57849	0.00031519	272.171	774.04
M143T172			1.58185	0.721034	0.000334851	143.067	172.464
M345T65			1.68939	0.676182	0.000409869	345.205	65.472
M103T172			1.89875	0.698662	0.000485864	103.074	171.812
M369T877			1.78669	3.34722	0.000532784	369.224	877.037
M151T174			1.85592	0.577746	0.000542925	151.074	174.117
M486T734			0.516587	2.21808	0.000567378	486.254	733.611
M230T78			1.6295	0.37838	0.000583704	230.21	77.611
M245T249			1.64612	0.589127	0.000669298	245.193	249.488
M620T964			0.231763	3.44424	0.000691881	619.73	964.372
M287T65			1.81234	0.674648	0.000695652	287.199	65.397
M362T65			1.72431	0.68735	0.000714349	362.231	65.365
M110T327			2.11121	0.645543	0.000721523	110.059	326.779
M584T942_1			1.77191	2.81734	0.000764369	583.765	941.753
M178T344			2.06825	3.00333	0.000800296	178.133	343.567
M492T379			1.72617	1.96728	0.000830622	492.367	379.056
M264T447			1.82057	2.40258	0.000850426	264.107	447.216
M331T69			1.8134	1.4745	0.000868427	331.282	68.754
M500T87_1			2.04926	2.62023	0.000906033	500.341	86.946
M583T942			1.75106	2.64379	0.000998768	583.264	941.667
M498T77			1.69873	2.33084	0.000999624	498.326	77.0075
M456T84_1			1.94904	1.97982	0.00105512	456.315	83.736
M346T65			1.63913	0.721989	0.00105789	346.207	65.411
M360T794			1.85017	2.12352	0.00109226	360.212	793.856
M180T79			1.59304	0.654683	0.00120135	180.101	78.879
M544T89_1			2.12933	2.55426	0.00122884	544.368	88.913
M420T557			1.29868	0.802092	0.00125722	420.013	556.941
M231T717			1.58829	0.472937	0.00131796	231.169	717.29
M131T76			1.7416	0.561205	0.00131875	131.069	76.2575
M322T88			1.78911	0.578928	0.00141543	322.244	88.3565
M560T58			1.61884	1.92631	0.00150063	560.468	58.1465
M291T75			1.64668	0.669958	0.00157587	291.196	75.303
M705T87			2.04302	0.687279	0.00160792	704.514	87.426
M110T266			1.97242	0.693814	0.00162369	110.059	266.307
M457T879			1.71829	2.28201	0.00162569	457.25	879.097
M438T67			1.25147	1.30154	0.00164396	438.378	66.562
M241T716			1.62118	1.50578	0.00165265	241.117	715.934
M689T83			0.305853	0.70664	0.00169152	688.518	83.145
M588T90			1.9515	2.31101	0.00171233	588.393	89.625
M339T188			1.27797	0.72694	0.00177429	339.25	188.019
M165T107			1.92044	0.667541	0.00188117	165.111	107.471
M493T91			1.54493	0.760725	0.00188907	492.864	90.579
M821T89			1.64035	0.701288	0.00192677	820.596	88.7375
M198T246			1.47085	0.555013	0.00196486	198.123	246.331
M268T91_1			1.65558	1.55682	0.0020728	268.081	90.501
M421T67			1.88999	1.25606	0.00210375	421.351	66.599
M777T88			1.56783	0.696231	0.00230384	776.57	87.6335
M121T90			1.70322	0.665814	0.00230413	121.084	89.897
M318T454			1.96484	1.91953	0.00230949	318.201	453.914
M342T792			1.72362	2.00796	0.00233749	342.201	791.897
M286T447			1.54844	2.25683	0.00234183	286.089	447.343
M516T83			1.93604	0.644462	0.00237655	516.372	83.4925
M208T575			1.83957	0.430791	0.00249201	208.063	574.606
M177T312			1.17673	0.731497	0.00265835	177.043	311.766
M383T87			2.10811	0.71226	0.00267397	383.263	87.487
M155T255			1.47587	0.681588	0.00280457	155.08	254.629
M131T73			1.46419	0.737413	0.0028567	131.105	72.8235
M241T67_1			1.72705	0.617307	0.00289846	241.142	66.814
M438T988_2			1.61576	3.05512	0.0030888	438.243	987.647
M449T356			1.5379	1.37647	0.00311295	448.548	356.264
M394T65_2			0.973306	1.3171	0.00319433	394.352	65.003
M111T80_2			2.51079	0.769395	0.00323329	111.043	79.98
M377T65			0.723364	1.32502	0.0032377	377.325	65.083
M119T66			1.28551	0.569979	0.00341323	119.084	66.05
M182T364			1.89612	2.44889	0.00344735	182.101	363.85
M96T334			1.73707	0.724266	0.00345061	96.0433	334.301
M471T90			1.41672	0.770936	0.00346263	470.851	90.1895
M254T89			1.56902	0.667452	0.00356641	254.138	89.3465
M313T225			1.8002	0.573399	0.0037501	313.236	224.816
M97T220			1.40744	2.39317	0.00395137	97.075	219.512
M423T308			1.68137	1.59668	0.00404454	423.274	308.264
M137T271			1.55828	0.650542	0.00410049	137.106	271.494
M424T308_1			1.68905	1.59295	0.0041019	423.776	308.182
M436T67_2			1.872	1.31558	0.00414001	436.362	66.9255
M143T555			1.69015	1.5869	0.00436539	143.047	555.048
M391T910			0.29502	0.449748	0.00437061	391.181	909.79
M201T737			1.64224	0.667193	0.00443244	201.036	736.676
M438T988_1			1.61895	2.97608	0.00445798	437.742	987.831
M245T374			1.73086	0.700208	0.0047364	245.137	374.045
M103T89			1.77138	0.721933	0.00490864	103.074	88.7075
M301T65			1.41281	0.416638	0.00495549	301.179	64.779
M191T77			2.06421	0.712291	0.00501396	191.127	76.904
M276T487			1.65927	1.73657	0.00504165	276.107	486.747
M733T86			1.67145	0.704372	0.00506666	732.545	85.866
M165T93			1.75997	0.694265	0.00506807	165.111	93.052
M660T85			1.24058	0.708431	0.00512614	660.488	85.0625
M458T78			1.93289	0.631094	0.00515736	458.294	77.781
M208T93			1.6615	0.644126	0.00529926	208.481	93.075
M350T65			1.55325	0.704245	0.00531329	350.233	65.255
M207T85			1.91072	0.698591	0.00532879	207.122	85.168
M103T377			1.32022	3.41429	0.005354	103.13	377.431
M74T380			1.34111	1.32127	0.00559876	74.0954	380.443
M632T90			1.51022	2.06502	0.00565604	632.419	89.7715
M526T804			1.74037	2.35002	0.00567501	526.26	804.28
M332T218			1.91733	0.635438	0.00568128	332.193	217.607
M487T994_1			1.56385	2.82042	0.00572462	486.769	994.268
M402T298_1			1.63172	1.58883	0.00583522	401.763	298.435
M445T318			1.59457	1.55865	0.00597167	445.287	317.751
M192T66			1.6021	0.714314	0.00599405	192.101	66.323
M424T308_2			1.60082	1.54097	0.00600124	424.277	308.447
M398T762			1.8077	2.51999	0.00603317	398.202	761.552
M356T64_2			1.40541	1.65423	0.00608721	356.37	63.561
M444T89_2			0.682814	0.630771	0.00638838	444.315	88.892
M472T74			1.73394	0.634612	0.00641045	472.31	74.492
M334T64_2			1.72598	1.33532	0.00645219	334.303	64.1855
M401T298			0.844735	1.60032	0.00645769	401.261	298.411
M749T89			1.6005	0.717777	0.00651934	748.54	89.107
M444T80			1.95002	0.632238	0.00658659	444.279	80.3305
M503T79			1.43996	0.672131	0.00659046	503.325	79.148
M351T397			1.70632	2.88659	0.0065935	351.125	396.638
M264T759			1.57687	0.500365	0.00663523	264.143	759.274
M482T69			1.1908	1.25316	0.00666277	482.404	69.089
M450T489			1.77896	0.652255	0.00666731	450.268	489.021
M486T994			1.55396	2.72896	0.00679101	486.268	994.144
M243T64			1.2941	0.68517	0.00685285	243.23	63.899
M127T93			1.25712	0.825257	0.00685668	127.038	93.0205
M273T1230			1.47672	1.37186	0.00693916	272.969	1229.53
M186T92			1.19399	0.583355	0.00695602	186.111	92.099
M354T717			1.80473	3.02429	0.00696582	354.076	716.827
M269T163			0.939619	0.69274	0.0070198	269.21	163.311
M141T307			0.652385	2.18026	0.00703338	141.101	307.364
M446T318_2			1.52729	1.56931	0.00708715	446.291	317.952
M546T82			1.88158	0.646732	0.0071791	546.346	82.1855
M187T393			1.51378	1.58493	0.00720234	187.057	393.457
M829T308			0.482757	1.59825	0.00724627	828.515	308.264
M270T372			1.5285	0.592306	0.00733354	270.096	372.005
M208T72			1.37935	0.751413	0.00743204	208.161	71.566
M223T88			1.92808	0.711096	0.00743534	223.153	87.936
M393T298_1			1.65338	1.58102	0.00748624	392.748	298.499
M228T86			1.36386	0.689718	0.00751286	228.122	86.236
M147T89			0.937395	0.722382	0.00788285	147.1	88.666
M437T317			1.38299	1.6462	0.00800062	436.774	317.498
M602T320			1.55777	1.4808	0.00800429	602.067	319.648
M321T260			1.88417	1.54054	0.00802964	321.19	260.05
M446T318_1			1.59229	1.49744	0.00809196	445.789	317.86
M516T78			1.72913	0.626983	0.00825395	516.336	77.727
M230T356			1.23449	0.733694	0.00831493	230.046	355.883
M470T90			1.40846	0.806515	0.00833717	470.349	90.146
M793T90			1.89592	0.743335	0.00834823	792.566	89.965
M141T550			1.43315	1.63452	0.00861521	141.065	549.703
M539T925_1			1.35724	3.09197	0.00883112	538.758	925.244
M664T90			1.73413	0.680778	0.00888655	664.408	89.986
M784T298			0.687562	1.64025	0.00892126	784.488	298.273
M350T64_2			0.649691	1.3655	0.00897161	350.325	64.054
M333T64			1.81653	1.37478	0.00899945	333.299	64.085
M908T355			1.2269	0.687983	0.00910643	908.076	354.898
M467T327			1.50531	1.53621	0.00914278	467.3	327.458
M998T326			1.53101	1.47911	0.00915628	997.746	326.142
M440T65			1.4745	1.25705	0.00917943	440.383	64.991
M299T225			1.44871	1.31561	0.00949405	299.073	224.888
M116T62			1.34091	1.292	0.0095125	116.052	61.623
M123T550			1.42601	1.56053	0.00953635	123.054	549.804
M171T741			1.61367	0.685914	0.0100147	171.025	740.904
M917T328			1.55769	1.50563	0.0103333	916.567	327.545
M193T79_2			1.43389	0.706526	0.0103786	193.142	79.35
M152T85_2			1.23638	0.681788	0.0110863	152.106	85.2275
M351T427			1.7609	3.07216	0.0111595	351.125	427.496
M452T239			1.70257	1.45871	0.0111789	452.357	239.087
M227T752			1.28225	1.68789	0.0111913	227.102	752.196
M532T86_2			1.81422	0.641773	0.0112414	532.331	86.093
M283T240			1.54406	1.54742	0.0112863	283.079	239.59
M336T313			1.13845	0.766084	0.0113087	336.052	312.758
M468T327_1			1.45309	1.50472	0.0116517	467.802	327.334
M522T62			1.40709	1.41816	0.0117818	522.247	61.669
M222T88			1.86649	0.711187	0.0118054	222.453	88.035
M144T678			1.5063	0.61267	0.0119267	144.101	677.829
M323T86			1.38375	0.615439	0.0122125	323.257	85.5875
M305T74			1.32213	0.763653	0.0122345	305.213	73.543
M539T992_2			1.33	2.96617	0.0123339	539.278	991.948
M539T992_1			1.32685	2.90803	0.0125716	538.776	991.694
M393T298_2			1.58926	1.59109	0.0126757	393.25	298.421
M488T83			1.84891	0.650241	0.0127112	488.305	83.2565
M138T172			1.4328	0.797248	0.0128797	138.111	172.255
M616T82			1.50263	0.725308	0.0129132	616.462	82.437
M307T70			1.3895	0.70939	0.013176	307.192	70.4585
M474T92			1.71423	0.659105	0.013205	474.325	92.344
M143T81			1.19336	0.791086	0.0135819	143.105	81.388
M238T89			1.66103	0.73734	0.0141615	238.106	89.2935
M430T91			1.56391	0.682976	0.0141688	430.3	91.239
M344T54			1.45977	1.21845	0.0142104	344.225	54.348
M127T312			0.690123	2.45685	0.0142187	127.085	312.295
M380T288_2			1.6944	1.5066	0.014381	380.251	287.944
M154T586			1.66464	3.04026	0.0144345	154.025	585.76
M229T88			1.52404	0.692205	0.0146337	229.105	88.001
M173T527			0.477326	0.647295	0.0146721	173.139	526.663
M157T412			0.543817	1.97613	0.0148179	157.096	411.946
M168T81			1.29199	1.5198	0.0148691	168.064	80.833
M167T112			1.30328	1.90174	0.0149203	167.08	111.628
M603T93			1.22848	1.52906	0.0149566	602.93	93.076
M245T470			1.71873	0.727637	0.0150157	245.099	470.212
M169T533			1.48768	1.39569	0.0151053	169.096	532.909
M590T85			1.68409	0.672872	0.0151472	590.373	85.2555
M220T140			1.56201	0.699793	0.015347	220.153	140.211
M468T327_2			1.38519	1.55544	0.015361	468.303	327.075
M203T141			1.38916	0.701753	0.0158473	203.127	140.577
M270T64			1.31412	0.710385	0.0159216	270.207	63.537
M147T108			1.68406	0.739904	0.0159261	147.1	107.781
M194T80			1.4988	0.683041	0.0159419	194.145	80.437
M266T88_2			1.86985	0.693649	0.0159649	266.195	88.112
M161T88			1.66229	0.777468	0.0160282	161.116	88.46
M226T720			1.41688	1.6872	0.0162202	226.106	720.227
M873T318			0.311706	1.57957	0.0164527	872.541	317.83
M379T288			1.66215	1.47962	0.0164809	379.248	287.963
M338T66			1.4695	0.78803	0.0166181	338.235	66.038
M303T65			1.38676	0.785641	0.016672	303.231	64.9725
M380T288_1			1.66221	1.48207	0.0167437	379.75	287.963
M289T465			1.77531	0.757833	0.0169473	289.125	465.024
M319T497			1.34853	0.78684	0.0175849	319.135	496.887
M310T64			1.38108	1.44601	0.0179979	310.309	64.1605
M179T737			1.53493	0.742911	0.0183162	179.054	736.692
M1011T91			0.197937	0.794699	0.0185543	1010.72	91.1295
M358T88			1.53496	0.749276	0.018685	358.293	87.818
M111T173			1.4298	1.5977	0.0189242	111.09	173.033
M125T255			1.52751	1.73447	0.0189303	125.106	255.433
M245T237			1.64147	0.754871	0.0189746	245.137	237.242
M245T88			0.71147	0.730916	0.0192944	245.135	88.263
M458T85			1.69216	0.747234	0.0193024	458.33	85.496
M185T635			1.32838	1.96594	0.0193093	185.091	635.164
M223T737			1.41579	0.786673	0.0193232	223.018	736.686
M258T270			1.56793	1.3992	0.0194011	258.096	269.969
M241T63			1.4623	0.806397	0.0198534	241.179	63.294
M489T338			1.16439	1.44933	0.0204615	489.313	338.121
M526T72			1.09137	1.21934	0.0204694	526.43	71.8395
M179T88			1.47908	0.736868	0.0206576	179.127	88.251
M189T85			0.502694	0.766817	0.0206877	189.111	84.859
M155T624			1.17539	1.9875	0.0207695	155.08	624.022
M371T288_1			1.62569	1.45947	0.0210353	370.735	287.963
M402T139			1.56066	0.639074	0.0212859	402.269	139.373
M502T68			1.35953	1.99882	0.0214157	502.372	68.4685
M220T90			1.05208	0.748054	0.0216004	220.116	89.805
M227T373			1.49631	0.770991	0.0217528	227.127	373.3
M370T717			1.52912	2.04565	0.0217957	370.05	717.178
M310T92			1.32706	0.660142	0.0219364	310.148	92.057
M546T72			0.646025	2.24231	0.0219528	546.398	71.596
M224T71			1.58393	0.726643	0.0219546	224.184	70.941
M208T276			1.44626	0.661774	0.0220847	208.081	275.938
M490T338_1			1.13616	1.44945	0.0223149	489.815	338.121
M248T172			1.76263	0.706994	0.0224566	248.152	171.932
M769T333			1.42341	1.33867	0.0225069	769.064	332.933
M201T89_2			1.41813	0.75205	0.0226003	201.109	88.9575
M442T87_2			1.2332	0.768662	0.0226111	442.335	86.644
M368T68_1			1.37791	0.755662	0.022618	368.228	67.675
M289T65			1.42419	0.72979	0.0227662	289.179	64.577
M874T356			0.894986	0.760923	0.0228196	874.072	356.233
M209T93_2			1.71631	0.743204	0.0229939	209.137	93.1175
M361T78			1.09631	0.796087	0.0230066	361.2	78.2245
M371T288_2			1.65636	1.44735	0.0231628	371.236	287.896
M740T288			1.66991	1.49479	0.0232189	740.462	287.858
M979T350			1.21418	1.3397	0.0232668	978.585	349.542
M208T85			1.17166	0.712666	0.0232907	208.096	85.27
M208T372			0.564395	2.07823	0.0234956	208.132	371.839
M649T676			1.03353	0.770789	0.0237477	648.819	676.35
M196T88			1.929	0.722112	0.0243145	196.153	88.475
M488T90			1.67946	0.65211	0.0245045	488.34	89.8
M428T65			1.48111	0.68417	0.024549	428.249	65.4905
M1196T352			1.31655	1.35191	0.0245562	1195.59	351.84
M224T90			1.33123	0.735739	0.0245945	224.091	89.566
M283T71			1.03931	0.675927	0.0249567	283.153	71.333
M182T74			1.38586	0.660642	0.0250351	182.153	73.55
M145T79			0.853051	0.655976	0.0251963	145.084	78.96
M318T80			1.16319	0.721594	0.0252306	318.241	79.7435
M715T616			1.00469	0.827908	0.0267123	714.614	615.57
M231T538			1.4348	0.664671	0.0267576	231.133	537.671
M396T69_2			2.8154	0.769945	0.0268388	396.331	68.77
M1039T325			0.995215	0.776086	0.0271007	1039.07	324.524
M818T312			0.973138	0.752229	0.0271765	818.074	312.154
M261T88			1.45822	0.778404	0.0272465	261.109	87.963
M484T51			1.05924	0.612553	0.0273059	484.344	50.722
M355T63			1.28039	1.45762	0.0278502	355.367	63.455
M168T123			1.62432	0.825386	0.0278641	168.122	122.873
M168T693			1.60474	0.748538	0.0285364	168.064	693.279
M503T68			1.29214	1.81875	0.0286487	503.375	68.398
M529T311			1.32174	1.36525	0.0288384	528.553	310.785
M103T269			1.20218	0.603876	0.0291288	103.031	268.731
M279T64			1.35919	1.26706	0.0292093	279.271	64.031
M715T316			1.04513	0.787697	0.0292765	715.062	315.501
M875T351			0.767134	0.734673	0.0293475	874.572	351.156
M330T62_1			1.12686	0.823627	0.029614	330.212	62.15
M879T90			1.29047	0.836497	0.0297303	878.639	89.5525
M286T398			1.18864	2.42387	0.0299112	286.2	398.32
M544T607			1.07127	0.745746	0.0301119	543.732	606.595
M397T355			1.15734	1.42384	0.0304974	397.043	354.904
M440T72			2.71029	0.770273	0.0306144	440.357	71.55
M97T80			1.42572	1.28755	0.0308582	97.0272	80.22
M152T388			1.48197	1.31844	0.0309037	152.07	388.353
M280T87			1.67206	0.7357	0.0310604	280.309	86.517
M294T66			1.73714	0.753915	0.031194	294.262	66.015
M1195T331			1.23719	1.34819	0.0314374	1195.09	331.123
M474T309			1.23496	1.34061	0.0314569	473.553	309.429
M379T69			1.14916	0.783671	0.0315064	379.304	68.741
M456T84_2			1.68669	0.768182	0.0317738	456.351	84.042
M256T67			1.20023	1.4652	0.0318379	256.227	66.688
M177T78			1.63915	0.7557	0.0319952	177.111	77.86
M354T88			1.55544	0.676826	0.0321565	354.263	88.414
M556T76			0.347013	0.791689	0.0322044	556.44	75.556
M150T71			1.68872	0.750354	0.0323589	150.09	71.13
M368T299			1.71371	0.757895	0.0323742	368.263	298.687
M217T51			1.28391	1.25155	0.0325256	217.179	51.058
M604T82			1.48223	0.716925	0.0328708	604.388	82.03
M423T72			0.504475	0.793299	0.0332673	423.33	71.59
M274T89			1.22526	0.819737	0.0335144	274.236	88.97
M182T95			1.62571	0.76337	0.0335622	182.137	94.6725
M83T162			1.2164	1.62104	0.0338742	83.0593	162.025
M728T66			1.34219	0.831237	0.0340241	727.555	65.663
M257T224			1.26364	0.724499	0.0342211	257.065	224.362
M355T58			1.23926	1.25641	0.0345229	355.298	58.47
M123T277			1.10348	1.49176	0.0346977	123.09	277.13
M292T75			1.20284	0.705047	0.0347381	292.198	75.152
M484T75_2			2.40215	0.76765	0.034795	484.383	74.704
M269T64			1.26284	0.759668	0.034807	269.21	63.565
M271T280			0.56546	0.706129	0.0349073	271.08	279.777
M474T333			1.39297	1.25202	0.0352284	473.553	333.175
M270T68			1.01638	0.720843	0.0353267	270.17	67.885
M207T71			1.75061	0.78815	0.035782	207.158	71.009
M182T108			1.5469	0.741863	0.0359022	182.137	108.019
M366T63			1.20855	1.47551	0.0361325	366.371	63.4095
M335T67			2.15198	0.786154	0.0361404	335.278	66.766
M238T138			1.40902	0.677234	0.0362484	238.164	137.757
M171T660			0.980042	0.686452	0.0363297	171.099	659.855
M505T62			1.26279	1.35572	0.0363893	505.221	61.698
M600T78			0.29281	0.792976	0.0363991	600.466	78.166
M109T312			1.32536	1.78402	0.0364023	109.075	312.265
M235T611			0.892207	0.786595	0.0365364	234.839	610.987
M573T606			1.08996	0.742937	0.0368869	572.748	606.018
M188T567			0.476679	2.09306	0.0369084	188.127	566.704
M351T654			0.990797	0.811851	0.0369591	350.847	654.431
M352T67			2.24394	0.78416	0.0371602	352.305	66.765
M274T90_2			1.08668	0.626637	0.0371754	274.127	89.58
M157T565			1.10437	0.811229	0.0372532	157.046	564.989
M133T93			1.69718	0.744723	0.0373706	133.085	93.086
M518T95			1.54696	0.70703	0.0373795	518.351	95.4175
M292T717			1.4662	3.00583	0.0374241	292.102	716.968
M502T80			1.49366	0.716208	0.0379923	502.321	79.685
M430T888			1.31887	2.81655	0.0380706	430.228	888.062
M439T72			1.63474	0.788462	0.0384106	438.965	71.5725
M197T67_1			1.15414	0.78771	0.0384422	197.116	67.077
M111T296			1.45045	1.62813	0.0390131	111.09	296.349
M670T60			1.35135	1.25712	0.0396024	670.466	59.7075
M581T331			1.20953	1.33652	0.0396147	580.557	331.486
M213T74			1.00354	0.733933	0.0398928	213.111	73.597
M253T98			2.26708	0.759594	0.0400643	253.164	98.161
M237T81			2.22336	0.7455	0.0401233	237.169	81.104
M215T82			1.07212	0.736195	0.0408226	215.125	82.13
M376T363			0.798617	0.629571	0.0409278	376.183	362.549
M590T75			0.667248	2.17284	0.0410665	590.425	74.509
M247T82_2			1.59427	0.752087	0.0411397	247.153	82.285
M366T66_1			1.18551	0.772559	0.0412685	366.227	65.7195
M489T84			1.26409	0.777258	0.0413557	489.312	84.227
M528T77			1.95604	0.770158	0.0414726	528.409	77.275
M209T520			1.76227	0.78524	0.0418759	209.101	520.346
M322T71			1.05732	0.629291	0.0425904	322.207	70.774
M572T80			1.58039	0.766682	0.0427039	572.435	79.818
M312T67			1.20981	0.587566	0.0428867	312.165	67.2835
M348T63			1.14351	0.7953	0.04325	348.252	62.907
M733T677			1.00584	0.793099	0.043803	732.801	676.685
M317T421			1.1798	1.13583	0.0438619	317.062	421.273
M609T310			0.973657	0.800809	0.0439463	609.056	309.799
M141T501			1.28305	0.786575	0.0441195	141.051	501.421
M186T491			1.46167	2.23067	0.0444472	186.075	491.167
M204T534			0.987994	0.744492	0.0447977	204.043	533.932
M209T65_1			0.957011	0.812405	0.0448843	209.153	64.793
M183T1356			1.19553	1.27494	0.0449092	183.077	1355.64
M183T90			1.15405	1.28472	0.045273	183.064	89.858
M428T72			1.5756	0.727504	0.0455587	428.284	72.3805
M542T606			1.27762	0.68645	0.045627	541.747	605.59
M533T605			1.19663	0.639258	0.0462732	532.808	605.182
M146T571			1.17216	0.734203	0.0462992	146.08	571.323
M961T338			0.873181	1.39228	0.0472906	960.593	337.506
M911T326			1.1413	1.36674	0.0473451	911.405	326.322
M234T354			1.22581	1.21488	0.0473919	234.04	354.123
M835T88			0.497375	0.851552	0.0479428	834.613	88.46
M282T297			0.287606	0.807945	0.0481131	282.19	297.245
M196T724			1.29434	1.38469	0.0482343	196.096	723.919
M496T242			1.45051	1.32306	0.0482498	496.383	242.295
M978T355			1.13503	1.38426	0.0483949	978.081	355.232
M191T93			1.41054	0.714119	0.0486028	191.127	93.071
M363T263			1.23612	0.753624	0.0486347	363.219	263.187
M435T654			1.00215	0.780436	0.0488873	434.829	654.343
M239T65			1.29181	0.797749	0.0490074	239.199	64.6465
M768T332			1.13756	1.32281	0.0490342	768.066	332.059
M109T137			1.39922	0.720112	0.0491831	109.046	136.786
M289T63			1.40567	1.36035	0.0492376	289.273	63.434
M204T576			0.966172	1.65471	0.0496644	204.122	576.4
M332T717			1.40911	3.07662	0.0497195	332.094	716.944
M231T94			0.680801	0.770247	0.0497529	231.119	93.6185
M400T87			0.63052	0.781263	0.0498393	400.289	87.477
M709T316			0.925845	0.817534	0.0500038	709.071	316.26
M274T717			1.40714	2.86713	0.0500393	274.091	716.95
M225T65_2			1.09116	0.764117	0.0500657	225.184	64.991
M492T90			1.09433	0.843633	0.0501673	492.363	90.498
M282T88			1.08767	2.7827	0.0502896	282.25	87.711
M486T89_1			1.28527	1.39735	0.0503418	486.326	88.7075
M166T95			1.27065	0.767059	0.0504463	166.114	95.42
M1113T349			0.73663	0.78731	0.0506731	1113.09	348.591
M270T115			0.977281	0.757028	0.0509287	270.19	115.058
M305T81			1.13944	0.793781	0.0510733	305.177	81.356
M241T204			0.935573	0.756557	0.0515276	241.179	204.235
M235T180			1.68852	0.724294	0.0518854	235.134	179.802
M231T107			1.62602	0.767529	0.0526374	231.119	107.085
M440T806			1.10413	2.06483	0.0529165	440.224	805.729
M348T717			1.3371	2.27957	0.0532276	348.068	717.047
M185T664			0.886335	0.833416	0.0532758	185.114	664.441
M340T311			1.04191	0.820731	0.053565	340.046	310.798
M240T87			1.70939	0.75704	0.0541475	240.179	87.471
M286T65			0.895496	0.772209	0.0542229	286.2	65.27
M535T997_2			1.15736	1.92948	0.0542262	535.295	997.352
M533T87			1.32225	0.737506	0.0542268	533.333	86.829
M299T189			1.43945	0.792712	0.0542986	299.257	189.104
M260T72			1.05036	0.766295	0.054443	260.184	71.5905
M210T88			0.888715	0.486827	0.0545666	210.111	87.519
M310T224			1.28159	0.76608	0.0546445	310.112	224.087
M384T74			1.71322	0.798958	0.0550238	384.294	74.073
M409T64			1.1999	0.881939	0.0551891	409.279	63.561
M133T737			1.31377	0.843551	0.0552996	133.048	737.254
M256T84_1			1.19739	0.756895	0.0557558	256.117	84.1215
M1193T350			1.24836	1.28284	0.056113	1192.59	349.947
M177T162			1.07742	0.649748	0.0564173	177.137	162.47
M262T87			1.16401	1.40987	0.0564818	262.164	87.3725
M270T743			1.46632	1.93996	0.0567627	270.144	743.242
M195T121			1.6361	0.778295	0.0568483	195.122	120.694
M732T328			1.13425	1.32593	0.0569062	732.065	328.13
M793T68			1.08477	1.27028	0.0570562	793.383	68.387
M500T87_2			1.53504	0.767039	0.0571795	500.377	86.803
M1113T308			1.0806	1.21361	0.0572027	1112.59	307.793
M1114T306			1.31643	1.22416	0.0572681	1113.59	305.817
M737T314			1.07903	1.43407	0.0574386	736.571	314.242
M1029T354			0.736143	0.783715	0.0579085	1029.09	354.427
M295T162			1.08393	1.60178	0.0580858	295.091	162.35
M168T492			1.26626	1.719	0.0581812	168.064	491.797
M527T77			1.6274	0.744618	0.058256	526.735	77.3265
M111T80_1			1.41084	0.81257	0.0584097	110.698	80.168
M923T90			0.289598	0.839762	0.0584267	922.665	90.265
M152T88			0.930898	3.09816	0.0586195	152.127	87.66
M486T66			1.03573	0.795075	0.0589839	486.29	65.621
M497T67			1.01268	0.841727	0.0591351	497.421	67.221
M261T224			1.03511	1.28392	0.0592687	261.096	224.173
M1169T59			1.3179	1.32509	0.0593327	1168.7	59.271
M430T86			0.459996	0.748881	0.059391	430.263	86.014
M417T354			0.906118	0.753534	0.0595653	416.555	354.482
M711T315			0.886751	0.80564	0.0595747	711.068	314.587
M137T374			1.0652	1.5658	0.060045	137.045	374.115
M229T65			0.85756	1.45942	0.060862	229.215	64.831
M126T137			1.30657	0.742355	0.0611073	126.054	137.346
M347T89_2			1.39287	0.760684	0.0612247	347.203	89.324
M634T77			0.645109	2.03001	0.0612591	634.451	76.989
M641T355			0.885192	0.778105	0.0613864	641.063	355.232
M535T997_1			1.1266	1.90331	0.0615315	534.794	997.361
M732T60			1.23222	1.3572	0.0615871	732.411	60.1785
M522T140			1.21641	0.574766	0.0616761	522.204	139.928
M150T441			0.977377	1.4542	0.0620887	150.076	440.521
M295T601			0.890495	0.791017	0.0622008	294.929	600.71
M739T353			1.07359	1.33133	0.0623418	739.068	352.852
M332T420			1.39291	1.94868	0.0625296	332.217	420.287
M203T82			0.858416	0.618414	0.0628674	203.081	81.687
M175T73			1.13533	0.729013	0.0629939	175.095	73.353
M442T669			1.1766	1.25029	0.0630603	441.868	669.307
M540T76			1.25425	1.28063	0.0631329	540.408	75.611
M318T76			1.06629	0.716164	0.0639421	318.189	76.469
M416T89			1.57145	0.748041	0.0639944	416.248	88.674
M148T80			1.16934	0.664009	0.0642401	148.075	79.899
M291T66			1.91813	0.799861	0.0645334	291.252	65.684
M795T356			1.1637	1.29449	0.0650271	794.567	356.126
M871T309			1.10624	1.2194	0.0651224	871.076	308.658
M490T338_2			0.863174	1.37844	0.0652872	490.316	338.132
M284T64			1.29074	1.22457	0.0656649	284.293	63.7415
M730T355			0.813815	0.756787	0.0663471	730.068	355.059
M515T91_1			1.13928	0.826993	0.066467	514.877	91.0925
M493T190			1.23118	1.35668	0.0667214	493.076	189.834
M187T428			1.41767	1.55112	0.0673016	187.057	428.055
M495T784			1.34995	2.19471	0.0673922	495.254	784.426
M301T88			1.32834	0.792336	0.0673952	301.215	88.02
M338T58			0.519686	1.20252	0.06823	338.271	58.136
M391T64_2			1.13326	1.63264	0.0687782	391.339	64.063
M474T88			1.57331	0.755229	0.0689089	474.29	88.1795
M200T72			1.22176	1.35101	0.0689208	200.164	72.008
M185T65_1			1.2244	0.865926	0.0689758	185.116	65.431
M607T356_2			1.2489	1.21524	0.069415	607.059	356.274
M429T72			1.23607	0.773434	0.0695445	429.29	72.468
M285T376			1.20201	0.760343	0.0696835	285.13	375.852
M925T355			0.712474	0.747289	0.0702257	925.078	354.603
M311T64			1.14099	1.26563	0.0702307	311.312	64.123
M484T671			1.34297	1.22099	0.0707307	483.859	670.704
M514T91			1.16254	0.862597	0.0709322	514.375	90.795
M275T506			1.29767	0.82488	0.0712342	275.109	506.229
M741T333			1.13064	1.26346	0.0713503	740.565	332.617
M99T498			0.92524	0.85463	0.0716026	98.9741	497.763
M719T87			0.34888	0.822376	0.0716344	718.529	87.3165
M355T768			1.04046	0.662134	0.0718476	355.073	768.201
M542T80			0.941202	0.584733	0.0720457	542.352	80.437
M369T70_1			1.20116	1.26759	0.0720497	369.169	69.522
M320T89_2			1.13358	0.700854	0.0721713	320.229	88.654
M167T66			1.14963	0.805294	0.0722765	167.105	65.533
M317T124			1.29113	0.77707	0.0724255	317.21	124.378
M369T91			1.53518	0.7846	0.0724885	369.247	90.6355
M132T88			0.918312	0.761843	0.0732473	132.044	87.679
M168T432			1.2203	1.4244	0.0733389	168.064	431.851
M210T90			1.12668	1.77507	0.0734646	210.076	90.0545
M187T494			1.04237	1.3887	0.0738802	187.107	493.705
M221T69			1.62149	0.790415	0.0738865	221.173	68.903
M289T280			1.27984	0.754142	0.0740226	289.091	279.714
M112T372			0.958437	1.66797	0.0740496	112.049	372.107
M309T647			1.24733	0.782809	0.0740746	309.117	646.807
M341T62			0.945912	1.22765	0.0743615	341.282	62.03
M577T619			1.06509	0.88781	0.0750052	576.699	618.876
M490T842			1.32592	0.748727	0.075154	490.176	842.011
M211T658			1.40306	0.824809	0.0754615	211.093	658.311
M684T449			1.10712	2.91707	0.0760445	684.416	449.383
M259T81_1			1.32733	0.746736	0.0760943	259.151	81.471
M267T70			1.21374	1.24363	0.0761222	267.122	69.6725
M303T429			1.49743	0.821367	0.0763068	303.141	429.178
M204T492			1.28873	2.28036	0.0771892	204.086	491.543
M213T64			1.46806	0.833099	0.0775664	213.147	63.569
M460T113			1.2325	0.766679	0.0776359	460.31	113.498
M244T90			1.19982	0.7539	0.0780373	244.117	90.009
M418T63			1.26438	0.614092	0.0780701	418.241	63.221
M212T91_1			1.3726	1.30636	0.0782047	212.091	90.502
M907T353			0.897569	0.775156	0.0782223	906.745	352.92
M426T71			0.876879	0.704935	0.0785161	426.305	71.096
M213T82			1.10322	0.799211	0.0787118	213.074	81.5775
M338T312			0.990286	0.828128	0.0788384	338.049	311.796
M192T321			1.19435	1.16145	0.079261	192.137	321.366
M465T69			1.26979	1.2044	0.0793386	465.377	68.822
M642T60			1.1974	1.25618	0.0796824	642.434	59.963
M114T89			0.838363	0.840329	0.0802978	114.09	88.588
M429T76			1.12159	0.744039	0.0808575	429.328	76.4095
M351T67			1.12724	0.772198	0.0810064	351.193	66.9495
M285T64			0.861974	0.704475	0.0811622	285.241	63.7975
M393T311			0.952168	0.818984	0.0812077	393.049	310.745
M604T332			1.30605	1.22869	0.0813229	604.063	331.522
M230T314			0.779308	0.771583	0.0814594	230.046	314.479
M556T311			0.905967	1.25078	0.0815398	556.053	310.536
M692T87			1.45219	0.757629	0.08178	692.438	86.808
M648T84			1.40719	0.776231	0.0818484	648.416	84.357
M308T66			1.43021	0.801935	0.0821931	308.279	65.565
M178T90			0.780059	0.552307	0.0822402	178.121	90.265
M153T66			1.30827	0.820476	0.0822735	153.09	66.047
M212T119			1.56586	0.798119	0.0829165	212.148	119.142
M400T78			0.60142	0.763235	0.0833077	400.253	77.54
M188T65			1.39329	0.81954	0.083316	188.127	64.9915
M298T111			0.98144	0.752663	0.0835648	298.193	110.947
M272T164			1.42793	0.728957	0.0838942	272.185	163.842
M956T356			0.906538	0.784015	0.0841625	955.574	355.582
M382T70			1.6424	0.820358	0.0843755	382.315	69.628
M678T80			0.580242	1.90822	0.0843781	678.477	79.514
M173T201			1.33374	0.800269	0.0846479	173.116	201.173
M675T84			0.461129	0.831821	0.0849841	674.503	84.4265
M187T95			1.42286	0.819221	0.0853042	187.093	94.922
M871T331			1.04549	1.26898	0.0854021	871.076	330.717
M400T669			1.06953	1.69952	0.0854826	399.877	669.037
M731T356_2			0.836985	0.802052	0.0854908	731.399	356.19
M367T75			0.959994	0.78357	0.0857109	367.267	75.2845
M648T140			1.11662	0.550803	0.0858219	648.246	139.93
M254T76			1.73654	0.782199	0.0858928	254.195	76.352
M525T607			0.993064	0.825134	0.0859737	524.751	607.277
M414T75			1.56083	0.770119	0.0861665	414.269	75.068
M314T267			0.944688	0.63774	0.0863703	314.268	266.515
M204T268			1.53076	0.815769	0.086503	204.122	268.468
M644T81			0.238903	0.814058	0.0865109	644.492	80.673
M310T829			1.10851	2.16014	0.0866467	310.175	829.491
M145T707			0.891708	0.752056	0.0868251	145.096	707.329
M369T51			0.94176	0.64572	0.0874223	369.351	50.526
M265T70_3			1.66459	0.804405	0.0884084	265.2	70.124
M632T349			0.890565	0.820971	0.0885555	631.565	349.485
M247T93			1.16452	0.745289	0.089049	247.093	93.055
M114T541			1.18763	1.22416	0.0892269	114.054	540.74
M203T79			1.5581	0.804372	0.0896612	203.127	79.424
M111T65			1.11892	0.818692	0.0897959	111.079	64.725
M486T99			0.926974	1.33411	0.08998	486.246	98.966
M584T355			1.00271	0.788902	0.0900016	583.552	354.825
M153T72			1.23038	1.21873	0.0900871	153.053	71.7915
M877T354			0.851348	0.788647	0.0900948	876.567	353.928
M570T74			0.912854	1.16542	0.090208	570.456	74.411
M565T676			0.877733	0.802387	0.0902634	564.837	676.089
M136T173			1.14231	0.793916	0.0903017	136.038	173.299
M438T72			1.15012	0.797738	0.0905518	438.342	72.2295
M586T83			1.06801	1.43231	0.0905983	586.378	83.3215
M254T138			1.14167	0.672712	0.0906672	254.088	138.031
M530T834			1.19642	1.99274	0.0911854	530.208	834.35
M602T670			1.26374	1.17377	0.0915508	601.845	670.466
M358T277_1			1.43843	1.35696	0.0917104	357.736	277.335
M228T69			0.995305	1.47075	0.0917848	228.195	69.0675
M349T277_2			1.45455	1.36136	0.0920321	349.224	277.335
M251T74			1.07216	0.80325	0.0921035	251.184	73.549
M357T277			1.43639	1.34855	0.092154	357.235	277.17
M267T91			1.60836	0.805305	0.0921684	267.179	91.2075
M258T64			1.22717	0.824587	0.0925455	258.169	63.93
M676T58			0.304059	1.51623	0.0931301	675.535	58.184
M930T355			1.04154	1.26215	0.0938241	930.071	355.467
M144T513			1.09278	2.01338	0.094419	144.101	512.747
M237T88			0.48369	0.643876	0.094541	237.075	88.378
M695T675			1.35707	1.15316	0.0947563	694.846	674.512
M483T75_1			1.5458	0.797012	0.094779	482.849	74.689
M380T80			1.20038	0.809557	0.0948089	380.205	79.9205
M168T87			0.996797	0.806882	0.095135	168.1	87.352
M190T202			0.944643	0.623436	0.095229	190.085	201.909
M152T453			1.02847	0.747382	0.0954323	152.07	453.053
M177T118			1.26862	0.725535	0.0957316	177.111	118.108
M257T89			1.17043	0.847542	0.0959603	257.21	88.6935
M171T76			0.660148	0.703641	0.0961359	171.064	75.594
M326T281			1.71551	0.784189	0.0963998	326.216	281.053
M460T89			1.6705	0.733799	0.0972125	460.273	89.335
M498T309			0.968004	0.808041	0.097233	498.057	309.365
M179T76			0.723786	0.661664	0.0975789	179.09	76.457
M294T224			1.16395	1.22968	0.0977186	294.117	224.448
M210T81			1.36681	0.797342	0.0977809	210.169	81.187
M791T86			0.543025	0.870371	0.098029	790.587	86.424
M349T277_1			1.42518	1.33717	0.0985049	348.722	277.22
M725T69			1.09296	1.43259	0.0987608	724.511	69.371
M182T428			1.21579	2.53959	0.0989855	182.101	427.683
M84T632			0.865399	0.708102	0.099107	84.0797	631.768
M334T188			0.973153	0.838134	0.0997338	334.294	188.241
M276T89_2			1.31429	0.784889	0.100005	276.179	88.594
M117T565			1.20212	0.856144	0.100241	117.053	564.904
M268T72			1.68217	0.80085	0.100521	268.211	72.307
M267T654			0.818566	0.859385	0.100868	266.864	654.405
M982T356			0.268245	0.787161	0.100973	982.075	356.441
M261T78			1.54449	0.803578	0.101417	261.168	77.622
M712T312			0.872861	0.846353	0.101535	712.067	311.675
M442T87_1			1.11099	1.32735	0.102157	442.3	86.7365
M442T314			0.72722	0.802788	0.102363	442.058	313.966
M285T313			0.945877	0.797608	0.102425	285.046	312.938
M184T544			0.852374	1.31557	0.102818	184.045	544.278
M349T71			1.22397	0.743095	0.103039	349.201	71.133
M301T421			1.25989	1.15084	0.103104	301.089	420.731
M547T83			1.01195	0.757544	0.103282	547.353	83.252
M175T81			0.738126	0.809358	0.103514	175.131	81.0595
M243T80			0.926125	0.756407	0.103853	243.12	80.054
M199T65			1.30533	0.847749	0.104388	199.131	64.6695
M297T61			0.938037	1.26138	0.104429	297.057	61.214
M213T671			1.04364	0.90359	0.104976	212.935	671.442
M121T1302			1.16418	1.17783	0.105341	121.071	1301.8
M357T657			0.788589	0.722263	0.105706	356.855	657.46
M253T115			1.62229	0.809036	0.105707	253.164	115.194
M790T322			1.00596	1.27641	0.105717	789.575	321.897
M165T70			0.914187	0.796724	0.105987	165.09	70.2265
M546T665			1.09484	1.26166	0.107214	545.854	665.407
M281T87			1.84613	0.808778	0.107222	281.195	86.634
M1115T306			1.10611	1.20117	0.107582	1114.58	306.171
M452T65			0.914374	0.879653	0.107879	452.393	65.319
M123T660			1.03989	0.874981	0.108004	122.963	659.528
M139T403			1.10133	0.879527	0.108093	139.035	403.478
M444T332			0.820608	0.86527	0.10822	444.056	331.565
M321T68			1.44915	0.82481	0.108476	321.263	67.579
M258T63			0.841687	0.858329	0.109048	258.205	63.123
M386T70			1.1576	1.26415	0.109114	385.956	70.4725
M317T187			1.05952	0.850305	0.109418	317.268	186.99
M501T51			0.932478	0.660848	0.110527	501.371	50.987
M145T579			0.965514	0.64293	0.110559	145.133	579.309
M523T605			1.03952	0.771587	0.110588	522.769	605.255
M127T141			1.02413	0.718621	0.110686	127.049	140.575
M386T208			0.964295	1.47452	0.11079	386.238	207.947
M512T347			0.789075	1.42511	0.110799	512.329	346.817
M672T84			0.784401	0.806188	0.110858	672.487	83.929
M288T79			0.925404	0.752779	0.111161	288.179	78.556
M130T580			0.846858	0.704981	0.111951	130.085	580.101
M606T334			1.03982	1.2243	0.112388	606.061	333.9
M244T492			1.2009	2.18521	0.112475	244.078	491.821
M343T356			1.0293	1.23542	0.112608	343.041	356.077
M910T356			0.60316	0.780045	0.112624	910.073	355.63
M182T83			1.04683	1.42464	0.112724	182.08	83.478
M223T470			1.52827	0.808978	0.113547	223.117	470.222
M207T72			1.38531	0.771477	0.113648	207.122	71.667
M385T74			0.810277	0.815324	0.11394	385.297	73.792
M116T348			0.941867	1.51827	0.113982	116.044	347.579
M622T880			1.08503	0.785644	0.114191	622.217	880.422
M259T81_2			0.556108	0.741567	0.114353	259.189	80.5255
M813T609			0.659777	0.837472	0.114836	812.601	608.837
M339T616			1.09829	1.25092	0.115257	338.831	615.547
M277T615			0.938671	0.883385	0.115491	276.83	614.553
M159T497			0.793414	0.819961	0.115602	158.995	496.746
M354T162			1.00067	2.82548	0.115727	354.115	161.776
M289T66			1.01946	0.811108	0.115803	289.214	65.5625
M1140T354			0.7059	0.824273	0.115998	1140.09	354.227
M203T574			0.991716	1.3113	0.116172	203.051	574.083
M303T403			1.01209	1.20871	0.116269	303.104	402.882
M394T309			1.1081	1.16982	0.116308	394.048	309.386
M324T60			0.471582	1.18211	0.116478	324.256	60.388
M1111T355			0.790807	0.820209	0.116563	1110.59	354.603
M419T203			1.25694	0.630785	0.116713	419.227	202.861
M659T312			0.856757	0.819345	0.117248	659.063	311.675
M414T67			1.03095	0.754466	0.117827	414.232	67.352
M903T356			1.01528	1.30306	0.118612	902.571	355.825
M135T87			0.784604	3.09338	0.118638	135.1	86.958
M285T54			1.00774	1.2667	0.11866	285.04	53.51
M515T617			1.07965	1.16486	0.119001	514.699	616.668
M1032T309			0.811137	0.796561	0.119035	1032.08	308.609
M285T51			1.09632	0.705063	0.119285	285.191	51.418
M693T58			0.227392	1.38007	0.119354	692.562	58.223
M453T617			0.836871	0.884108	0.119502	452.698	616.792
M263T370			0.73221	0.771682	0.119653	263.147	369.81
M436T203			1.32483	0.616782	0.119698	436.253	202.879
M763T89			0.261681	0.850122	0.120247	762.555	88.7275
M311T280			0.865448	0.76204	0.12117	311.073	279.641
M369T667			0.96394	0.867592	0.121187	368.877	666.78
M811T607			0.941439	0.833476	0.121373	810.62	607.197
M874T352			0.742102	0.812529	0.121695	873.574	351.876
M547T814			0.281098	2.47075	0.12191	547.233	813.526
M213T802			1.10172	3.6814	0.122046	213.123	801.639
M173T122			1.34585	0.867377	0.122477	173.077	122.027
M472T68			0.602657	0.749024	0.123007	472.273	67.662
M396T139			1.06888	0.57062	0.123516	396.161	139.343
M192T588			1.15632	2.45828	0.124359	191.981	587.625
M305T91			1.18858	0.828256	0.124733	305.135	90.864
M123T67			1.21575	1.1944	0.125012	123.115	66.58
M780T89			0.964597	0.795649	0.125457	780.493	88.87
M302T69			1.1074	0.802457	0.125769	302.195	68.843
M365T72			1.3612	0.82239	0.125798	365.288	72.023
M195T64			1.15045	0.847882	0.125886	195.137	63.8855
M304T98			1.26354	0.770185	0.126023	304.132	98.486
M473T309			1.13862	1.22363	0.12656	472.554	309.288
M912T355			0.836219	0.823042	0.126676	912.072	354.947
M397T656			0.91831	0.827509	0.126867	396.873	656.342
M139T99			0.909784	1.48687	0.126897	139.121	98.7225
M229T216			1.23455	1.41491	0.127004	229.081	216.194
M129T277			1.12008	1.17014	0.127086	129.064	277.023
M363T87			0.987772	0.789092	0.127178	363.252	86.845
M281T187			1.19327	0.834708	0.127381	281.247	187.452
M763T355			0.720574	0.792452	0.127459	763.073	354.805
M223T78			1.20693	0.751815	0.127545	223.117	77.763
M430T64			0.78457	0.781413	0.127748	430.374	64.286
M128T579			0.695127	0.669348	0.128052	128.106	579.306
M141T275			0.725724	1.26627	0.128508	141.101	275.15
M297T670			1.26431	1.08559	0.128724	296.917	669.862
M290T75			0.794579	0.791096	0.128891	290.236	75.1485
M387T70_2			1.09851	1.21376	0.129417	387.179	70.183
M1193T308			0.818734	0.828786	0.129435	1193.09	308.495
M982T309			1.10388	1.13771	0.129504	982.076	308.668
M329T62			1.06932	0.864571	0.129835	329.21	61.8825
M88T152			1.08044	1.62675	0.131156	88.0746	152.309
M240T89			1.02167	0.787417	0.131516	240.121	88.93
M235T74			1.33037	0.830472	0.131539	235.153	73.984
M290T90_2			0.953111	0.800612	0.131869	290.122	89.785
M185T656			0.972551	0.895578	0.131874	184.919	656.248
M157T88			0.813202	1.55682	0.131985	157.083	88.269
M262T764			0.862462	1.26018	0.132274	262.128	764.04
M363T280			0.984127	0.811626	0.132525	363.219	279.997
M340T277			1.36971	1.30005	0.132579	340.209	277.312
M141T586			0.948862	1.48221	0.132647	141.065	586.064
M275T114			1.22319	0.80703	0.133318	275.145	114.342
M123T586			0.936921	1.49143	0.133372	123.054	586.373
M510T64			0.820294	0.875754	0.133803	510.434	64.0565
M298T82			1.09516	1.4537	0.133846	298.273	81.8585
M153T407			1.11837	1.78959	0.134096	153.04	406.762
M954T332			1.0532	1.21379	0.134213	953.577	331.535
M386T91			1.50564	0.824868	0.134669	386.274	91.0855
M151T69_1			0.919918	0.801001	0.134744	151.074	68.955
M384T731			0.974501	2.75941	0.135937	384.149	730.912
M419T60			0.861618	0.467177	0.135974	419.314	59.85
M227T75			0.921399	0.776923	0.136108	227.163	75.049
M233T65_2			0.835555	0.842268	0.136139	233.21	65.322
M496T613			0.900094	0.875447	0.136352	495.726	612.646
M321T64			1.10224	0.74464	0.136869	321.314	64.052
M329T65			0.871386	0.726687	0.137248	329.173	65.0585
M435T65			0.767292	1.19624	0.137697	435.319	65.178
M412T81_1			1.10866	1.26759	0.137734	412.289	80.768
M283T67			0.693375	1.62351	0.137768	283.262	66.667
M147T78			0.777478	0.771402	0.137933	147.136	78.114
M642T352			0.820531	0.824205	0.138283	642.396	351.825
M792T348			0.910475	1.2088	0.138516	792.08	348.161
M721T316			0.766662	0.812495	0.138747	721.054	315.592
M155T201			1.18197	0.78294	0.138758	155.106	201.235
M284T731			1.2954	1.65395	0.138845	284.159	730.529
M253T140			0.961592	0.655771	0.138988	253.092	139.613
M410T71_2			0.84385	0.501874	0.139814	410.277	70.63
M244T64_1			0.996585	2.20456	0.139854	244.153	64.286
M530T813			0.978873	2.2633	0.1401	530.206	812.912
M146T68			0.685296	0.593103	0.140216	146.059	68.3385
M253T506			1.3366	0.849296	0.140589	253.127	506.229
M211T89			0.724319	0.751693	0.140655	211.058	89.209
M211T65			1.26368	0.797463	0.141604	211.132	64.558
M429T64			0.767907	0.795858	0.141689	429.371	64.447
M662T59			0.353724	1.39453	0.142195	661.52	58.921
M164T70			0.894089	0.792747	0.142218	164.105	69.724
M126T149			0.583201	0.746612	0.142692	126.09	148.692
M506T60			1.22015	1.16401	0.14317	506.252	60.344
M88T1361			1.1051	1.21294	0.143377	88.0746	1360.87
M246T242			1.04849	0.77634	0.143692	246.133	242.312
M349T664			1.12757	1.17784	0.143776	348.988	663.624
M366T151			0.998993	1.37298	0.143903	366.227	151.491
M267T88			0.797712	3.46137	0.144009	267.231	87.996
M297T108			1.3044	0.813797	0.144035	297.19	108.089
M340T332			0.717497	0.858095	0.144126	340.046	332.155
M159T347			0.868901	1.47845	0.144274	159.05	347.492
M275T64_1			0.940394	0.823249	0.144662	275.164	63.655
M144T87			0.718225	0.786827	0.144701	144.064	86.845
M288T87			0.883339	0.808189	0.144814	288.142	86.592
M213T751			1.05906	2.24091	0.144959	213.086	750.832
M372T118			0.67988	0.828847	0.145071	372.258	117.56
M315T356			0.81264	0.802958	0.145331	314.543	356.087
M211T67			0.953394	0.86239	0.145381	211.168	67.247
M873T332			0.920591	1.18709	0.145731	873.074	332.159
M370T70			1.07965	0.544481	0.145979	370.172	69.861
M104T196			1.25165	0.783279	0.146179	104.069	196.47
M468T70			0.26847	0.886829	0.146284	468.388	70.039
M311T460			1.55152	0.825851	0.146454	311.169	460.026
M231T347			0.824174	1.45252	0.146505	231.077	346.85
M395T69			1.22923	0.844347	0.147116	395.078	69.069
M381T672			0.76601	0.640391	0.147184	380.873	672.375
M270T98			1.57033	0.832417	0.147423	270.19	97.731
M446T356_1			0.789726	1.24641	0.147816	445.554	355.627
M171T407			0.866389	1.30111	0.148286	171.112	407.346
M709T606			0.953081	0.789526	0.149035	708.681	605.712
M296T285			0.289085	0.822199	0.149269	296.206	284.818
M466T64			0.776355	0.874674	0.149276	466.407	63.715
M412T81_2			1.43967	0.83433	0.149295	412.325	80.632
M278T67			0.932296	0.813908	0.149582	278.241	66.663
M333T92			1.1041	0.827896	0.149949	333.186	92.4405
M467T75			1.46778	0.840061	0.150378	467.356	74.7385
M128T1370			0.92104	0.828999	0.150465	128.142	1370.38
M410T73			0.858507	1.89059	0.150634	410.31	72.889
M381T66			0.769064	0.866104	0.150675	381.339	65.8415
M357T605			0.826018	0.864597	0.150754	356.854	604.758
M191T233			1.29413	1.3027	0.151064	191.15	232.538
M1168T355			0.844718	0.815071	0.151091	1167.59	355.135
M313T357			0.909486	0.819683	0.151166	312.546	356.574
M177T74			0.963223	0.671615	0.151204	177.053	74.079
M938T815			0.971126	0.769383	0.151855	937.983	815.378
M707T87_1			1.28754	0.758617	0.152316	706.519	87.307
M113T162			0.817429	1.36307	0.152384	113.033	161.982
M130T354			0.821649	0.582047	0.152487	130.064	354.412
M273T1359			0.92216	0.878162	0.152613	272.968	1359.18
M658T316			1.01175	0.853176	0.152703	658.065	316.37
M273T37			0.980496	0.892064	0.153359	272.969	36.565
M280T255			1.11687	0.812913	0.153481	280.138	254.885
M644T59			0.27285	1.35212	0.153591	644.493	58.702
M754T954			1.06208	0.785792	0.153863	754.259	953.542
M263T72_2			0.800973	0.820801	0.154669	263.184	71.776
M147T708			0.919131	1.63941	0.154895	147.075	707.85
M298T500			0.90756	0.843146	0.154994	298.149	500.106
M696T277			1.10409	1.30534	0.155436	696.436	277.108
M315T111			0.993689	0.845297	0.155472	315.22	110.885
M731T326			1.00168	1.28041	0.15593	730.733	326.418
M677T356			0.662975	0.806035	0.155986	677.064	356.251
M723T82			0.447903	1.61619	0.156037	722.503	82.238
M203T448			0.424658	1.47702	0.156053	203.138	448.325
M352T58			0.936743	1.25086	0.156396	352.286	57.5195
M229T347			0.801102	1.46298	0.157153	229.08	347.112
M613T669			1.20397	1.12989	0.157156	612.836	669.102
M636T355			0.787675	0.847879	0.157248	635.558	355.126
M260T65			0.693864	1.23582	0.15762	260.221	64.573
M398T82			0.954193	1.2722	0.157898	398.274	81.995
M224T1345			1.08596	1.16143	0.15802	223.976	1345.04
M287T284			1.19041	1.18739	0.158059	287.073	283.967
M1018T990			1.00529	0.783245	0.158216	1018.34	989.938
M550T314			1.01182	1.19908	0.158394	550.062	314.026
M217T118			1.10064	0.864763	0.158664	217.104	117.595
M434T738			1.02538	0.732169	0.158761	434.188	737.6
M794T307			1.00682	1.15323	0.158811	793.569	307.255
M230T63			1.38578	0.856748	0.158819	230.174	63.28
M512T73			1.11493	0.871044	0.159324	512.414	73.01
M127T633			0.87102	0.764582	0.159553	127.122	632.553
M127T73_2			1.18656	0.834164	0.16049	127.11	73.2865
M247T701			1.09864	1.31919	0.160548	247.128	701.057
M128T567			0.597898	0.843782	0.160771	128.069	567.321
M558T314			0.763572	0.81793	0.16094	558.05	313.911
M499T334			0.791145	0.841903	0.161212	499.056	333.569
M223T64_2			1.05996	0.855893	0.161618	223.168	64.0155
M194T536			1.13235	0.951731	0.161742	194.138	535.977
M335T347			0.809753	1.44885	0.162563	335.087	347.475
M650T60			0.935064	1.30725	0.163008	649.504	60.4185
M829T354			0.673134	0.815659	0.163147	829.056	354.023
M792T356			0.717307	0.817152	0.163518	791.571	356.087
M422T64			0.987599	1.13793	0.16448	422.316	64.365
M733T356			0.947758	0.808503	0.164546	733.396	356.46
M209T80			0.467532	2.6823	0.164599	209.08	79.7165
M187T427			1.05684	1.27789	0.165168	187.107	426.845
M217T503			0.701709	0.862396	0.165525	217.037	502.676
M208T73			1.24346	0.825468	0.166038	208.125	72.8545
M166T413			1.20621	0.855545	0.166209	166.085	412.74
M982T349			0.764429	0.812535	0.166745	981.576	349.211
M553T604			0.733844	0.817454	0.167299	552.805	603.971
M186T664			1.11733	1.35451	0.16808	186.41	663.633
M448T311			0.940582	0.868023	0.168129	448.05	310.851
M462T903			0.190131	0.744871	0.168874	462.218	902.924
M642T356			0.81784	0.820675	0.169009	641.728	356.205
M240T225			1.26986	0.820903	0.169054	240.086	224.585
M194T646			0.991999	0.881563	0.169082	194.117	645.862
M460T818			1.09305	1.42628	0.169381	460.202	817.848
M70T153			0.990232	1.55302	0.16958	70.0641	152.55
M329T654			0.775728	0.839209	0.169848	328.865	653.827
M377T615			1.04083	1.11281	0.170496	376.787	614.962
M368T77			1.48647	0.823096	0.170498	368.3	77.325
M822T356_2			0.725245	0.848936	0.171228	822.4	355.597
M816T353			0.890453	0.85084	0.171618	816.076	352.586
M301T442			1.10202	1.1327	0.171909	301.089	441.527
M296T421			1.18178	1.20941	0.172184	296.133	421.101
M307T75			1.19038	0.830262	0.1722	307.247	74.994
M147T1013			1.24962	1.49647	0.17232	147.112	1012.67
M453T65			0.7467	0.880233	0.1725	453.395	65.3725
M253T65			1.18472	0.83672	0.172549	253.179	65.083
M304T80			0.779258	0.836769	0.172585	304.211	79.956
M319T1188			0.731873	0.77656	0.172887	318.938	1187.59
M610T354			0.934455	1.19737	0.173231	609.553	354.313
M954T60			1.02429	1.49022	0.173322	953.727	59.899
M262T77			0.99387	0.815144	0.173551	262.2	77.15
M221T78			1.23067	0.818821	0.173643	221.137	78.42
M535T603			0.771293	0.818851	0.173788	534.786	603.416
M339T356			1.07903	1.21601	0.173862	339.048	355.85
M953T309			0.626405	0.811715	0.173954	952.579	309.219
M455T604			0.813428	0.830793	0.175229	454.83	604.466
M395T312			1.20544	1.20994	0.175529	395.046	312.195
M796T331			1.0044	1.18161	0.175714	795.566	331.336
M289T91			1.23618	0.81151	0.175937	289.161	91.458
M594T607			0.846514	0.8405	0.176737	593.71	607.082
M717T81			1.04786	0.823557	0.177419	716.549	81.1275
M101T82			1.29586	0.823597	0.178056	101.058	82.163
M342T62			0.693114	1.16253	0.178518	342.285	62.308
M530T351			0.749677	0.833506	0.178575	529.552	350.798
M439T619			1.12481	1.13764	0.178822	438.787	619.483
M605T309			1.14976	1.20827	0.179196	605.062	309.461
M285T80			1.03568	0.764	0.179237	285.171	79.816
M284T91			1.44503	0.819579	0.17967	284.206	91.132
M201T653			0.747424	0.870679	0.179852	200.893	653.271
M365T646			1.32688	0.829051	0.180086	365.083	646.236
M193T75			1.32935	0.798676	0.180384	193.106	74.78
M599T672			0.939477	0.896028	0.180492	598.84	672.116
M273T556			0.748655	0.894966	0.180636	273.017	555.887
M925T316			1.03145	1.23978	0.180822	925.078	315.704
M237T75			0.711854	0.820107	0.180873	237.132	75.1935
M205T555_2			0.966505	0.681316	0.180902	205.117	555.341
M537T91_2			0.985082	0.805063	0.181601	537.389	91.169
M208T758			0.94992	0.814912	0.181601	207.997	758.048
M187T268			1.2594	0.858983	0.181901	187.096	268.483
M822T357			0.763452	0.817479	0.18217	822.067	356.529
M351T604			0.769792	0.864524	0.18222	350.894	604.09
M208T348			0.830074	0.79421	0.182223	208.096	347.596
M151T196			0.708456	0.842794	0.182771	151.06	195.989
M541T606			0.970959	0.813124	0.182843	540.751	605.617
M630T59			0.256424	1.3102	0.182849	630.477	59.37
M156T623			1.11389	1.12739	0.183535	156.041	622.698
M473T357			0.730527	0.800578	0.184133	472.554	356.567
M511T78			0.874238	0.846923	0.184855	511.38	78.064
M445T67			0.742695	0.809932	0.185162	445.365	67.411
M471T332			0.986943	1.21027	0.185279	470.557	331.504
M554T353			0.881903	1.17373	0.186282	553.558	352.657
M613T356			0.849768	1.22503	0.186541	613.05	356.141
M253T82			0.785994	0.824075	0.186709	253.106	81.767
M536T91			1.09442	0.889138	0.186788	536.389	91.216
M420T309			1.02246	1.15247	0.186827	419.551	308.767
M587T673			0.659344	0.84076	0.186925	586.819	672.595
M604T356			0.630788	0.826092	0.18697	604.063	356.254
M324T346			1.17456	1.27628	0.187471	324.128	345.538
M1197T349			0.874324	0.821484	0.188198	1196.58	348.812
M715T65			0.84888	0.848845	0.188346	714.569	65.206
M306T50			0.683199	0.852108	0.188379	306.17	50.471
M424T67			0.273348	0.90114	0.189567	424.362	67.346
M257T90			1.28352	0.82903	0.189578	257.1	90.462
M407T67			0.976436	0.844695	0.189778	407.334	67.339
M529T605_1			1.038	0.812623	0.190378	528.77	605.216
M198T742			0.90749	1.24842	0.191164	198.084	742.141
M341T356			0.767946	0.802085	0.192057	341.045	356.251
M137T307			1.1179	1.12827	0.192487	137.08	306.557
M802T59			1.30144	1.16367	0.192835	801.55	59.1
M301T52			0.995552	0.695662	0.193305	301.215	51.622
M243T421			1.17839	1.17958	0.193487	243.085	421.022
M536T815			1.06738	0.787692	0.193533	535.505	815.376
M635T352			0.59415	0.821273	0.193545	634.559	351.947
M157T281			0.688593	1.27998	0.193554	157.096	281.065
M271T228			1.22957	0.82367	0.193716	271.226	228.013
M363T353			0.937628	0.836733	0.194108	362.554	353.438
M216T65			0.877317	0.902585	0.194543	216.158	64.793
M537T91_1			0.988684	0.868588	0.194674	536.89	91.2075
M248T82			0.528568	0.791019	0.194835	248.151	82.321
M721T605			1.04698	0.800902	0.194948	720.705	605.417
M153T85			0.700571	1.5838	0.195037	153.126	85.464
M583T332			0.926058	1.17539	0.195197	582.554	331.551
M539T619			0.736836	0.884983	0.195259	538.743	618.856
M818T326			0.955311	1.1755	0.195352	818.407	326.107
M795T332			1.08707	1.14596	0.195421	794.567	331.563
M115T738			1.21256	0.865953	0.195655	115.038	737.602
M557T357			0.949529	1.25125	0.196416	557.051	356.945
M614T77			0.793445	1.14355	0.19645	614.482	76.884
M152T430			0.950192	1.37086	0.197387	152.056	429.855
M227T239			1.1787	0.77265	0.198026	227.175	238.883
M367T768			1.11659	1.70337	0.198154	367.197	767.626
M285T1289			0.941803	1.2111	0.198415	285.04	1288.56
M341T126			0.996482	0.802475	0.198696	341.216	125.749
M416T101			0.854885	0.837159	0.1987	416.284	101.365
M513T73			1.00106	0.863732	0.198811	513.417	73.251
M459T77			1.08343	0.847183	0.199694	459.299	77.3025
M928T309			0.56756	0.837168	0.199882	928.075	309.296
M1030T355			0.619921	0.834854	0.200156	1030.09	354.953
M143T323			1.16908	0.818123	0.200437	143.08	323.212
M268T1224			0.779036	0.813369	0.200525	268.013	1224.45
M313T320			0.854741	1.25307	0.201289	312.547	320.37
M205T88			0.969385	0.849665	0.201445	205.142	87.8335
M228T395			1.02729	1.35786	0.201503	228.097	394.684
M717T673			1.2645	1.09741	0.201576	716.827	673.359
M113T72			0.841815	0.799683	0.20162	113.057	72.473
M871T356			0.779852	0.846749	0.201866	871.076	355.576
M311T63_1			0.540585	1.46197	0.202172	311.163	62.9725
M243T247			1.09601	0.850614	0.20219	243.085	247.198
M186T206			0.952918	1.69672	0.202256	186.075	206.155
M140T87			0.766464	0.842857	0.203047	140.106	86.652
M251T80			0.829734	1.99605	0.203402	251.09	80.38
M329T230			0.98456	1.24458	0.203692	329.083	230.181
M562T90			1.45209	0.800123	0.203696	562.342	90.169
M169T671			1.17986	1.06624	0.203725	168.945	671.146
M606T355			0.808849	0.819859	0.204144	605.561	355.473
M472T352			0.710047	0.833914	0.204489	472.055	351.932
M253T383			0.954129	1.29081	0.204596	253.151	383.202
M332T208			0.893004	1.30625	0.204847	332.279	207.5
M263T665			1.14576	1.12898	0.205524	262.98	664.979
M197T140			0.86037	0.822089	0.205548	197.079	140.494
M157T85			0.779703	0.814686	0.205563	157.121	85.429
M191T67			0.994256	1.22964	0.20671	191.163	66.686
M791T332			1.00181	1.15411	0.206835	790.573	332.125
M128T1321			0.648133	0.857764	0.207098	128.142	1320.78
M263T74			0.919189	0.827769	0.20801	263.22	73.621
M404T671			1.08889	1.1137	0.208016	403.884	670.726
M709T355			1.01267	1.12385	0.208304	709.071	355.089
M268T1291			0.988113	0.887031	0.208422	268.013	1291.1
M386T81			0.500806	0.819331	0.209147	386.237	81.421
M1110T355			0.796884	0.833408	0.20973	1109.59	355.105
M173T66			0.774895	0.883927	0.20982	173.08	65.916
M176T348			0.673758	1.36857	0.210005	176.077	347.546
M150T529			0.877018	0.522369	0.210147	150.057	529.147
M298T187			0.836546	0.772928	0.210467	298.096	186.943
M422T357			0.893633	1.24279	0.210735	421.548	356.954
M461T649			1.10193	1.12544	0.211047	460.769	649.381
M678T89			0.827276	0.784251	0.211073	678.425	88.6095
M265T190			1.03477	1.25829	0.211724	265.079	190.274
M341T669			1.22619	1.08666	0.2118	340.881	669.279
M214T64			1.06149	1.20371	0.212449	214.15	63.562
M489T60_1			1.16916	1.14263	0.212557	489.226	60.344
M278T64			1.14325	1.15945	0.212709	278.268	64.023
M194T77			0.926761	0.820901	0.213173	194.116	77.413
M580T92			1.08361	1.14663	0.213442	580.415	92.063
M309T72			0.861546	0.704566	0.21384	309.154	71.5515
M856T355			1.10553	1.1773	0.214175	856.404	354.625
M243T305			1.06151	1.17694	0.214593	243.085	305.348
M494T607			0.841276	0.850406	0.214704	493.748	607.143
M335T89			0.895635	0.760529	0.216	335.221	88.6655
M104T503_2			1.82236	1.2068	0.217376	104.106	502.68
M193T77			0.753312	2.13436	0.21757	193.084	76.8585
M381T749			1.15831	0.824549	0.217646	381.078	749.284
M154T470			0.770369	0.791291	0.217767	154.049	470.247
M293T77			0.950245	0.83865	0.218046	293.231	77.2915
M449T139			0.880826	0.744788	0.218357	449.165	139.469
M1188T318			0.777968	1.24612	0.219109	1188.1	317.901
M474T356			1.02836	1.19863	0.219896	473.552	356.392
M714T356			0.65202	0.841633	0.220002	714.063	356.266
M201T94			0.648813	0.788978	0.220037	201.158	93.583
M283T652			0.860847	0.903416	0.220449	282.839	652.277
M167T388			0.768392	1.27427	0.220644	167.117	388.091
M1031T355			0.897183	1.21453	0.220698	1031.08	355.111
M272T63			1.02335	1.12119	0.220891	272.221	63.349
M117T165			1.00206	0.748636	0.221454	117.101	164.637
M954T356			0.712635	0.838671	0.222236	953.577	355.81
M658T355			0.761181	0.85978	0.222392	658.065	355.498
M820T355			0.743129	0.845695	0.223622	820.404	355.421
M317T602			0.629378	0.849533	0.22374	316.919	602.42
M1194T356			0.831764	0.845871	0.223846	1194.09	356.46
M218T526			0.690572	1.35578	0.224124	218.138	525.655
M633T90_1			0.844176	1.24172	0.224239	633.421	90.242
M102T363			0.703772	2.28835	0.224862	102.127	363.007
M1033T309			0.977432	0.885293	0.22488	1033.08	309.042
M270T506			1.30833	0.866114	0.225416	270.153	506.351
M335T657			0.864736	0.867666	0.225453	334.873	657.097
M898T352			0.737389	0.840033	0.225638	897.578	352.166
M452T70			1.03617	1.14963	0.225992	452.356	69.748
M423T323			0.863372	1.17112	0.226043	422.546	323.399
M538T667			1.10634	1.15111	0.226608	537.867	666.562
M367T249			1.21697	0.828918	0.226674	367.287	249.089
M183T529			1.06902	1.20279	0.226928	183.112	529.121
M660T357			0.669297	0.869485	0.227216	660.062	356.67
M534T356			0.612975	1.56279	0.227312	534.342	355.96
M345T663			1.12677	1.19865	0.227531	344.983	663.071
M764T320			0.631249	0.841089	0.228504	764.071	319.82
M365T328			1.03617	1.19345	0.229075	364.551	328.303
M185T505			0.712831	0.82932	0.229473	185.127	505.041
M130T262			0.68079	0.408003	0.22953	130.064	261.679
M252T73			1.24417	0.82897	0.229564	252.151	72.9605
M284T51			0.951709	0.721663	0.229672	284.188	50.606
M273T1292			1.09338	1.16086	0.229672	272.969	1292.24
M563T665			0.700877	0.656352	0.229897	562.857	664.624
M413T608			0.761645	0.874584	0.229944	412.763	607.632
M337T347			0.786752	1.34782	0.230058	337.084	347.244
M1086T354			1.11065	1.14951	0.230318	1086.09	353.907
M820T326			0.700316	1.24421	0.230332	820.404	325.739
M268T323			0.846549	0.764957	0.230403	268.103	322.574
M264T764			1.11279	0.810285	0.230501	264.118	763.542
M239T90			1.09205	0.844695	0.230559	239.09	89.869
M176T75			0.866252	0.846672	0.230859	176.126	75.351
M328T64_2			0.924694	1.15813	0.231099	328.27	63.93
M447T309			1.02085	1.148	0.231344	447.051	309.07
M148T698			0.865475	0.694034	0.231347	148.042	698.371
M197T270			0.864391	0.875578	0.231701	197.114	270.038
M450T64_2			0.756371	0.891096	0.231706	450.352	63.809
M213T67			0.931819	0.852057	0.232189	213.184	67.004
M870T355			0.513838	0.851414	0.23285	870.077	354.831
M171T149			0.948533	1.17722	0.233194	171.064	148.85
M291T254			1.08231	0.814253	0.233771	291.106	254.45
M607T356_1			0.784667	1.22412	0.233952	606.559	355.756
M566T75			1.09604	1.13896	0.234844	566.426	74.801
M147T659			0.833615	0.866096	0.235043	146.924	659.474
M716T353			0.613961	1.16644	0.235185	715.561	353.211
M216T518			0.772545	1.1319	0.235263	216.158	517.98
M270T140			0.917678	0.704958	0.235302	270.119	139.937
M584T79			1.06109	1.19372	0.235417	584.435	78.526
M877T618			0.949622	0.91427	0.235431	876.569	618.102
M352T88			1.07157	0.776177	0.235433	352.247	88.246
M360T244			1.04841	1.25219	0.235463	360.222	244.113
M127T270_2			0.859971	0.882421	0.235509	127.085	269.73
M156T734			0.818116	0.8712	0.235807	156.041	734.059
M302T51			0.906652	0.72643	0.235984	302.218	51.145
M87T74			1.14794	0.840769	0.236008	87.0428	73.778
M807T90_2			1.14213	0.867457	0.237864	806.58	89.516
M644T670			1.21399	1.10753	0.238201	643.836	670.092
M429T901			1.04927	1.78202	0.238246	429.244	900.591
M234T51			1.00974	1.11221	0.239162	234.205	50.555
M176T262			0.666803	0.378391	0.240616	176.07	261.561
M398T64			0.843891	0.866092	0.240636	398.238	64.261
M306T63			0.741665	1.19848	0.240676	306.299	63.1305
M252T89			0.603735	0.846141	0.240892	252.122	88.504
M137T605_2			2.06801	0.880745	0.241791	136.939	604.655
M113T304			0.965516	1.45251	0.242341	113.033	304.173
M344T357			1.13718	1.18818	0.242855	344.04	356.95
M244T907			1.05645	1.54695	0.243599	244.165	907.146
M348T313			1.33399	0.805181	0.243744	348.274	313.416
M315T304			0.947919	1.42175	0.243932	315.106	304.22
M340T68			0.815125	1.17821	0.244736	340.268	67.83
M260T416			0.60845	1.36109	0.24482	260.185	416.334
M242T86			1.0499	0.836344	0.244988	242.101	86.4635
M283T315			0.645039	0.871972	0.245096	283.049	315.165
M181T334			0.863088	1.14042	0.245129	181.037	333.702
M127T234			0.938802	1.22489	0.246015	127.085	234.413
M237T138			0.934604	0.783656	0.2464	237.061	138.045
M390T665			0.983916	1.23665	0.246669	389.91	665.114
M313T675			0.493444	0.857035	0.246688	312.891	674.797
M270T273			0.72251	1.18617	0.246689	270.315	273.11
M230T491			0.951787	1.26796	0.247832	230.069	491.231
M366T248			1.14813	0.852337	0.247965	366.284	248.453
M183T65			1.09836	0.865796	0.248126	183.173	65.115
M289T50			0.677984	0.843877	0.248585	289.144	50.302
M355T95			1.17936	0.870148	0.248837	355.231	94.5595
M623T607			0.601315	0.860636	0.249203	622.728	607.395
M262T304			0.95541	1.41149	0.249526	262.102	304.218
M604T352			0.89005	1.15693	0.249977	603.566	352.06
M454T263			0.302926	0.876533	0.25026	454.336	262.971
M823T815			1.00282	0.801375	0.250313	822.989	815.375
M722T607			0.782218	0.847202	0.250421	721.696	606.598
M493T606			0.913896	0.834709	0.250937	492.756	606.02
M317T736			0.991107	1.12265	0.251015	317.055	735.832
M72T164			0.972865	0.751836	0.251084	72.0798	163.837
M654T352			0.749324	0.861221	0.251289	654.071	352.413
M122T570			0.994174	0.821671	0.251717	122.08	570.182
M642T606			0.870285	0.862528	0.251855	641.706	606.318
M1112T308			0.732681	0.89051	0.251864	1111.59	308.169
M529T356			1.05635	1.22647	0.251962	528.552	356.5
M775T609			0.677466	0.889965	0.252042	774.643	609.292
M290T66			0.626593	0.867412	0.253122	290.335	66.0615
M144T181			1.02152	0.905643	0.253609	144.064	180.568
M351T77			1.24486	0.8635	0.254122	351.273	76.9185
M130T708			0.840409	1.52849	0.254183	130.049	707.667
M700T958			0.938085	0.816473	0.25475	700.249	957.53
M471T356			0.656677	0.859723	0.256021	470.557	356.33
M560T80			0.707776	0.772684	0.25621	560.362	79.808
M410T68			0.789542	0.894594	0.256383	410.346	68.283
M994T60			1.06794	1.22366	0.256489	994.472	60.023
M453T668			0.640354	0.884565	0.256555	452.859	668.168
M901T355			0.630443	1.19575	0.25699	900.574	355.234
M382T84			1.00632	0.84749	0.257376	382.221	84.042
M312T63			1.14095	1.10475	0.257621	312.324	62.952
M282T69_2			1.31959	0.860729	0.257745	282.226	69.3015
M259T75			0.679693	1.25208	0.257773	259.096	75.116
M300T75			0.806744	0.829487	0.259042	300.186	75.1965
M497T317			1.07321	1.12358	0.259472	497.058	317.099
M631T666			1.08692	1.1406	0.260211	630.865	665.77
M186T148			0.969379	0.858916	0.260611	186.131	148.296
M141T75			0.871853	0.873192	0.26069	141.09	75.3995
M1114T351			0.720983	1.16852	0.260772	1114.09	350.51
M664T314			0.669677	0.856305	0.261001	664.056	314.022
M168T79			0.889929	1.27839	0.261141	168.137	78.8505
M885T675			1.15798	1.10914	0.261566	884.792	674.797
M473T333			0.833476	1.1501	0.261671	472.554	332.909
M740T331			0.623916	0.855204	0.261816	739.567	331.226
M984T308			1.03053	1.1271	0.261855	984.073	308.106
M622T606			0.996379	0.805662	0.262226	621.739	605.862
M312T316			0.717218	0.860536	0.262697	311.548	316.154
M239T89			0.874284	0.856263	0.262753	239.199	88.6725
M631T347			0.606032	1.31871	0.263601	631.08	346.743
M490T812			1.03886	0.848783	0.263791	490.176	812.312
M647T66			0.623844	1.24251	0.263948	647.354	65.767
M203T199			1.04938	0.885212	0.264078	203.163	198.836
M813T352			0.686089	0.855217	0.26413	813.08	351.595
M439T664_2			1.09959	1.21971	0.264148	438.915	664.367
M419T201			0.932038	0.808537	0.265013	419.262	201.335
M708T352			0.843799	0.855126	0.265065	708.075	352.421
M368T310			0.919872	1.14617	0.265073	367.547	309.637
M741T357			0.794777	0.837036	0.265095	740.565	356.952
M319T615			0.881085	0.890163	0.265198	318.783	614.881
M537T1			0.846559	1.17721	0.265387	537.164	1.1215
M172T103			0.908388	1.27319	0.26543	172.096	102.607
M339T347			0.769251	0.773302	0.265496	339.081	346.83
M285T1318			0.798989	0.907289	0.265531	285.04	1317.91
M277T88			0.521337	0.816181	0.2665	277.215	88.2705
M442T61			0.675192	0.867441	0.266503	442.269	60.961
M140T539			0.613508	1.38321	0.266539	140.069	538.956
M431T607			0.662452	0.845543	0.266771	430.792	606.584
M219T84			1.30831	0.830371	0.266889	219.121	83.58
M551T347			0.554854	1.22202	0.267322	550.577	347.085
M384T66			1.16385	0.839313	0.267471	384.222	66.334
M350T666			1.13194	1.14273	0.26759	349.899	666.306
M281T70			0.995228	1.11849	0.268681	281.101	70.391
M736T352			0.952212	1.13512	0.268701	735.573	351.6
M696T951			0.816059	1.21533	0.269057	696.253	950.521
M259T270			0.919524	0.774459	0.269073	259.092	269.831
M298T86			0.718609	0.860245	0.26926	298.221	85.994
M733T328			0.849299	1.19289	0.269563	732.73	327.692
M329T362			0.931432	1.2436	0.269654	329.149	362.248
M299T184			0.699573	1.15848	0.269658	299.168	183.539
M330T62_2			0.762771	0.870357	0.270962	330.242	62.26
M662T357			0.813349	1.14252	0.271118	662.059	357.26
M716T333			0.906515	1.1162	0.271357	716.061	332.966
M139T269			1.30513	0.868906	0.271599	139.111	269.486
M1119T332			0.946588	1.14871	0.271771	1118.58	332.43
M671T606			1.04804	0.814548	0.272143	670.724	605.68
M628T81			0.765742	1.21314	0.272763	628.461	81.266
M857T351			0.965359	1.16173	0.272912	857.07	351.108
M282T187			1.00573	0.853573	0.27293	282.25	187.257
M347T663			1.0403	1.28842	0.273177	346.93	663.412
M609T605			0.944819	0.824501	0.273516	608.715	605.388
M245T304			0.913659	1.42071	0.273578	245.076	304.257
M404T70			0.933021	1.1594	0.273586	404.206	70.262
M118T646			1.07826	1.14206	0.273661	118.085	646.077
M454T71			0.783286	0.894236	0.274196	454.372	70.953
M713T608			0.730257	0.885893	0.274284	712.641	608.277
M158T540			0.647823	1.22963	0.274465	158.066	539.687
M590T605			1.02622	0.764764	0.274549	589.743	605.242
M622T672			1.20136	1.11821	0.274775	621.852	671.775
M261T129			0.888449	1.23235	0.274929	261.13	129.299
M676T63			0.689162	1.6537	0.275025	675.674	63.28
M581T356			0.555646	0.843723	0.275329	580.557	356.247
M612T78			1.09168	1.16685	0.275397	612.466	77.9605
M419T309			0.808177	0.867018	0.275675	418.553	309.338
M449T309			0.617033	0.873618	0.275896	449.048	308.599
M265T70_2			1.32761	0.838898	0.276489	265.164	70.2795
M112T395			0.946663	1.24893	0.276846	112.049	394.607
M240T78			1.16545	0.810918	0.277247	240.143	77.652
M417T615			0.880217	0.912783	0.278333	416.74	614.568
M710T194			0.694831	1.87947	0.278335	710.451	194.169
M310T63			0.353319	1.128	0.278491	310.24	62.941
M1197T331			0.364773	0.890091	0.278855	1197.08	331.349
M380T210_1			0.840438	1.46343	0.279209	380.19	209.795
M342T89			1.15894	0.878257	0.279284	342.248	89.232
M576T815			0.908332	0.821549	0.279801	575.976	815.377
M159T742			0.766168	1.20056	0.280937	159.075	742.112
M624T607			0.877742	1.13699	0.281375	623.72	607.451
M389T312			1.04071	1.14885	0.281403	389.055	311.928
M349T663_1			0.276464	0.773428	0.281456	348.868	662.783
M630T82			0.438498	0.882748	0.281775	630.477	81.796
M347T88			0.941465	0.810435	0.281953	347.257	88.105
M580T669			1.14599	1.10821	0.282472	579.861	668.653
M153T173			0.969327	0.864141	0.28274	153.065	172.928
M185T368			0.947321	1.18991	0.283477	185.091	368.404
M230T658			0.304305	1.21177	0.283792	230.185	657.951
M172T80			0.658448	0.863317	0.284372	172.132	80.152
M506T82			1.06672	1.14169	0.284961	506.381	81.667
M241T67_2			1.04094	0.88071	0.285122	241.215	66.72
M130T373			0.668478	1.56724	0.285302	130.064	373.486
M296T255			1.12909	0.859564	0.286017	296.133	255.271
M311T83			0.70659	0.865195	0.286198	311.169	82.6485
M251T555			0.854526	1.28211	0.286405	251.036	555.002
M448T355			0.836378	1.18132	0.28654	447.55	355.134
M909T355_1			0.634256	0.863058	0.286647	908.742	355.469
M295T81			1.16265	0.863801	0.286665	295.21	80.734
M154T278			0.529477	1.58078	0.286694	154.096	277.742
M223T498			0.852501	0.781297	0.286783	223.105	497.698
M603T357			0.871089	1.18176	0.286925	603.065	356.587
M584T51			0.957404	0.636075	0.287461	584.396	50.524
M194T173			0.630047	0.860537	0.287669	194.102	172.599
M998T354			0.954738	1.16745	0.288428	997.746	354.337
M526T333			0.807247	1.18858	0.290196	525.557	332.74
M414T82			1.19811	0.879939	0.290468	414.305	82.102
M385T71			0.683705	0.869673	0.290612	385.261	70.8295
M263T445			1.08274	1.46915	0.290626	263.138	444.732
M541T663			0.995703	1.30607	0.290757	540.946	663.384
M633T61			0.227207	1.23138	0.290858	633.488	60.748
M141T247			0.584983	1.29334	0.290946	141.101	246.974
M303T87			0.663482	0.851338	0.291313	303.177	86.939
M767T85			0.831555	1.41264	0.291332	766.53	85.065
M630T346			0.56931	1.3026	0.291585	630.083	346.484
M253T101			1.09526	0.812417	0.29176	253.126	100.782
M314T497			1.17132	0.871258	0.292909	314.18	496.647
M553T311			0.762403	0.901765	0.293629	553.057	310.591
M154T656			0.626371	1.3496	0.293897	154.057	656.461
M227T88			0.71604	0.850481	0.293925	227.09	87.899
M790T347			0.612511	1.23701	0.293958	790.087	346.691
M310T351			0.80162	1.15886	0.294141	309.551	350.53
M109T69			1.0251	1.16567	0.294479	109.099	69.371
M342T427			0.840504	0.865273	0.294618	342.211	427.401
M331T856			0.544144	1.156	0.294838	331.044	856.151
M408T65_2			0.729802	0.902838	0.294872	408.366	64.6225
M124T419			0.675865	0.850352	0.294917	124.038	419.092
M1192T356			0.615886	0.85587	0.294969	1192.09	356.488
M176T742			0.751105	1.20944	0.29528	176.102	742.134
M576T60			1.10615	1.10551	0.295874	576.293	59.544
M554T65			0.910352	0.903294	0.295908	554.459	64.667
M474T354			1.00242	1.1716	0.295928	474.051	354.068
M287T82			0.713958	0.821701	0.296029	287.145	81.7435
M429T605			1.14221	1.14825	0.296168	429.238	604.787
M633T347			0.536831	1.25842	0.296387	633.077	346.85
M1141T356			0.723712	1.1542	0.296434	1141.09	355.596
M140T513			0.552013	0.786845	0.297171	140.067	512.719
M130T118			0.530383	0.838775	0.29726	130.085	117.756
M145T675			0.65596	0.901064	0.297514	144.926	675.242
M125T84			0.854935	0.915061	0.298278	125.069	83.929
M539T555			0.893896	0.881561	0.298306	539.014	555.416
M212T78			0.413438	0.84722	0.298382	212.166	78.295
M313T89			1.01002	0.878601	0.298501	313.237	89.262
M393T601			0.761541	0.88272	0.298758	392.906	601.13
M410T257			1.30195	0.883524	0.299138	410.31	257.446
M729T356_2			0.967896	1.16287	0.29922	729.402	355.724
M671T64			0.592858	1.28665	0.299661	670.544	64.031
M183T324			0.798734	0.922366	0.299691	183.033	323.676
M908T323			0.756988	1.17163	0.299735	908.077	323.415
M497T655			0.895787	0.906966	0.300516	496.829	654.837
M367T355			0.542445	0.853584	0.301023	366.548	355.234
M680T59_2			1.1239	1.12706	0.301112	680.478	59.1085
M497T663_2			1.03727	1.28444	0.304299	496.956	663.484
M213T304			1.01582	0.840454	0.304339	213.148	303.796
M312T75			0.647426	0.865955	0.304695	312.237	74.9685
M117T78			0.70462	0.873622	0.304848	117.053	77.9955
M196T317			0.555869	0.864583	0.305084	196.066	317.386
M219T602			0.756629	0.900293	0.305102	218.942	602.367
M229T68			0.75613	1.19244	0.305346	229.197	68.47
M827T357			0.63315	0.870397	0.305422	827.059	356.609
M503T356			0.858905	1.13549	0.306014	503.049	356.408
M138T558			0.811727	1.18656	0.306625	138.054	558.063
M138T92			0.728341	0.85687	0.307641	138.111	92.482
M129T69			1.04189	1.14398	0.307865	129.09	69.0425
M677T325			0.886291	1.13757	0.307904	677.066	325.241
M632T347			0.534979	1.2502	0.308225	632.078	347.006
M540T252			0.738894	1.87567	0.308826	540.408	251.996
M210T74			1.12944	0.842908	0.308937	210.132	74.187
M232T310			0.953914	0.917271	0.308973	232.043	310.198
M261T441			1.02774	1.14986	0.309056	261.096	441.435
M581T92_1			1.04086	1.1072	0.309798	580.916	91.923
M132T268			0.768704	3.21214	0.31017	132.101	268.488
M666T356			0.629079	0.866946	0.310931	666.053	356.008
M681T616			0.836704	1.09504	0.311044	680.652	616.471
M310T272			1.34821	0.864674	0.311087	310.221	272.021
M769T605			1.05237	0.791758	0.311146	768.702	605.228
M593T607			0.880426	0.862544	0.311214	592.72	606.63
M471T308			0.760159	1.12345	0.311671	470.557	308.141
M468T76			0.685679	0.809243	0.312059	468.353	75.533
M366T66_2			0.64786	0.904747	0.31279	366.32	66.308
M312T355			0.746695	1.15193	0.312925	311.548	355.327
M333T253			1.02332	0.847991	0.313201	333.262	252.605
M799T226			0.6462	1.66507	0.314545	798.503	225.853
M392T312			0.61309	0.892203	0.314802	392.051	312.086
M543T664			0.410169	1.21426	0.316122	542.925	663.76
M282T286			1.0193	1.17373	0.31615	282.117	286.286
M152T85_1			0.565899	2.02108	0.316163	152.069	85.144
M665T60_1			0.179275	1.18643	0.316265	664.53	60.274
M567T50			0.939132	0.634623	0.316463	567.369	50.494
M1112T356			0.567843	0.858848	0.317122	1111.59	355.824
M911T356			0.875575	1.20952	0.317551	911.405	356.26
M411T664			1.19179	1.20228	0.317789	410.903	664.076
M229T459			1.1081	1.31163	0.318911	229.154	459.446
M526T309			0.825949	0.89556	0.31914	525.557	308.893
M663T59_2			1.09476	1.11809	0.319543	663.452	59.123
M249T68			0.63661	0.864146	0.320272	249.111	68.283
M495T841			0.888087	0.833895	0.321575	495.131	841.417
M759T66			0.651655	0.878642	0.321996	758.594	66.0495
M130T302			0.510066	0.882027	0.322351	130.158	302.476
M346T82			0.601967	0.841101	0.323359	346.257	82.092
M137T413			0.876272	1.32848	0.323914	137.045	412.576
M443T672			1.19127	1.08987	0.324492	442.899	672.375
M253T89			1.0052	0.92604	0.324593	253.215	88.6705
M251T73			1.23598	0.848271	0.324659	251.148	72.646
M177T607			1.2745	0.917897	0.32479	176.874	606.958
M498T74			0.690722	0.894202	0.324842	498.399	74.119
M537T668			0.890596	0.919469	0.324993	536.842	668.014
M708T815			0.900471	0.826755	0.325045	707.996	815.377
M551T355			0.551338	0.867672	0.325115	551.06	355.21
M1114T356			0.709521	0.879118	0.32529	1113.58	356.386
M507T667			1.18252	1.09395	0.325358	506.869	667.489
M634T87			1.10946	0.847169	0.325582	634.399	87.3095
M247T65			0.778793	0.891999	0.325612	247.226	64.656
M134T77			0.835306	0.895698	0.326699	134.08	76.924
M244T453			0.856084	0.762694	0.326783	244.092	452.623
M87T527			0.878548	0.910369	0.327095	87.0429	527.101
M275T705			1.07612	1.31891	0.327134	275.134	704.783
M1196T357			0.66145	0.874487	0.327218	1196.09	356.953
M181T65_1			1.09357	0.891033	0.327613	181.121	65.003
M621T606			0.971762	0.808237	0.328185	620.748	605.816
M392T668			1.08775	1.11575	0.328272	391.89	668.475
M659T79			0.669037	1.10981	0.328518	658.508	79.314
M366T356			0.903942	1.14454	0.329328	365.55	356.397
M759T265			0.792672	1.54173	0.32947	758.568	264.825
M369T78			0.98084	0.87434	0.329685	369.302	77.7635
M141T83			0.692544	0.845495	0.330425	141.063	83.0435
M1000T355			0.635918	0.879616	0.330452	999.743	355.351
M183T68			0.853634	1.13545	0.330683	183.137	68.245
M585T605			1.0375	0.787842	0.330976	584.812	604.716
M206T76			0.978845	1.15409	0.331249	206.116	76.143
M346T815			0.908036	0.846455	0.331757	345.988	815.378
M305T87			0.877788	0.874306	0.332094	305.246	87.3235
M477T356			0.890932	1.17225	0.33263	476.548	355.705
M143T267			0.734521	1.15341	0.334079	143.08	267.139
M661T356			0.746858	1.14729	0.335097	661.06	355.997
M370T67			0.953807	0.847184	0.335181	370.206	66.968
M622T160			0.651081	1.80333	0.33532	622.399	159.596
M313T296			0.850152	1.4678	0.335614	313.154	296.486
M363T210			0.846947	1.27616	0.335874	363.164	210.268
M211T64			0.586529	0.844929	0.336022	211.204	63.764
M145T719			0.584114	0.892781	0.336264	144.926	718.907
M265T66			0.969498	1.12598	0.336268	265.104	66.16
M118T513_2			1.05694	0.802532	0.337058	118.085	512.733
M373T610			0.652295	0.629546	0.337726	372.752	610.284
M185T571			0.757702	1.17911	0.337739	185.091	570.666
M453T193			0.957242	1.49865	0.337864	453.208	192.587
M336T66			0.791884	0.732432	0.338394	336.325	65.68
M450T320			0.892235	1.1691	0.338447	450.047	319.96
M391T666			0.334553	0.730147	0.338841	390.901	665.552
M376T555			0.795548	1.2626	0.339142	376.05	555.028
M220T521			0.763605	0.621176	0.339602	220.117	521.121
M219T81			1.0087	0.856444	0.339854	219.158	80.777
M245T90			0.751307	0.719592	0.340153	245.099	89.599
M154T318			0.901909	1.21672	0.340181	154.071	317.639
M556T366			0.481453	1.90496	0.34048	555.854	365.74
M330T89_2			1.05833	0.863945	0.340774	330.263	89.09
M183T71			1.01333	0.90682	0.341476	183.1	71.323
M236T356			0.74096	0.880849	0.34214	236.037	356.174
M1087T328_2			0.915583	1.14334	0.342583	1087.42	327.868
M341T67			0.692555	1.20325	0.342609	341.197	67.342
M673T78			0.722845	0.880055	0.342947	672.523	78.457
M505T890			0.753455	1.27354	0.343081	505.212	890.433
M398T556			0.896739	0.911964	0.343102	398.032	555.643
M323T140			0.675364	0.855837	0.343317	323.122	139.959
M101T502			0.805499	0.922087	0.344937	101.058	501.5
M201T449			0.986442	0.869795	0.345594	201.122	449.166
M666T177			0.653936	1.81453	0.346031	666.425	177.486
M534T120			0.652333	1.55905	0.346326	534.347	119.757
M363T66			0.786849	0.926374	0.347356	363.309	65.6815
M181T65_2			0.673547	0.895586	0.347406	181.158	64.815
M343T66			0.748216	1.15408	0.347669	343.189	65.875
M259T83			0.492577	0.85204	0.348029	259.115	82.914
M1000T324			0.936648	1.16037	0.348148	999.743	323.887
M544T663_1			0.857141	0.871543	0.348258	543.874	663.327
M1032T332			0.756953	1.11427	0.348634	1032.08	331.68
M347T73			0.714665	0.870383	0.34896	347.221	73.409
M524T65			0.464069	0.892442	0.349178	524.449	64.8205
M799T667			1.07967	1.10992	0.349411	798.83	667.191
M277T872			1.06438	1.23036	0.349847	277.102	872.406
M349T249			1.0403	0.873202	0.350039	349.257	249.053
M581T655			0.813367	0.901305	0.350442	580.811	655.409
M981T356			0.989487	1.13267	0.351117	981.077	356.111
M245T358			0.568323	1.24752	0.351277	245.185	358.194
M593T815			0.901733	0.838566	0.351731	593.002	815.377
M475T88			0.758468	0.86669	0.352215	475.296	88.31
M141T608			1.07907	1.11312	0.352433	140.916	607.985
M452T524			1.40232	0.883122	0.352806	452.277	524.25
M542T77			0.57951	0.897551	0.352921	542.425	76.594
M368T331			0.92112	1.12288	0.353762	367.547	330.891
M495T669			0.981513	1.11763	0.354041	494.85	669.042
M561T649			1.10857	1.0685	0.354132	560.724	649.051
M445T353			0.630914	0.887772	0.354189	444.556	353
M105T664			0.895381	1.14886	0.35424	104.666	664.277
M419T333			0.833591	1.12892	0.355016	418.553	333.055
M267T434			1.07149	1.22578	0.355142	267.133	433.761
M856T356			0.757226	0.878532	0.355307	855.738	356.138
M107T81_1			0.847516	1.13839	0.355473	107.048	80.719
M715T667			0.925999	1.21184	0.355862	714.848	667.232
M307T65_2			0.756372	1.11001	0.356319	307.306	65.1
M454T665			1.09176	1.16155	0.356454	453.884	664.846
M605T62_2			0.639811	1.21254	0.35673	605.457	61.964
M761T662			0.741955	1.76164	0.356997	761.014	661.816
M591T668			1.19953	1.08982	0.357056	590.851	668.342
M580T356			0.691132	0.869095	0.357058	579.559	356.26
M423T665			1.11343	1.10747	0.357304	422.884	665.364
M357T89			0.791357	0.879268	0.35875	357.202	88.5865
M407T65			0.629335	1.13484	0.358787	407.29	65.009
M766T332			0.76472	1.11811	0.359811	766.068	331.893
M128T374			0.56515	0.891634	0.36023	128.106	373.811
M671T672			0.660887	0.890661	0.360379	670.801	671.87
M188T636			0.491178	0.696088	0.361035	188.127	635.746
M291T354			0.769792	0.898324	0.361085	291.037	354.227
M90T654			0.884036	1.18454	0.361345	90.0538	653.71
M375T64			0.889666	0.912305	0.362457	375.07	64.138
M716T311			0.875064	1.11433	0.362665	716.06	310.898
M357T64_1			1.11724	1.09668	0.362773	357.168	64.066
M1035T309_2			0.996673	1.11454	0.363112	1035.08	309.25
M373T605			0.976005	0.840953	0.36312	372.828	605.241
M496T67			0.861015	0.92185	0.363135	496.419	67.343
M324T230			0.354939	1.21092	0.363643	324.128	229.959
M328T460			1.21051	0.886994	0.364056	328.196	459.773
M353T73_2			0.825848	0.878904	0.36422	353.216	72.614
M631T605			0.991069	0.824114	0.364563	630.785	605.367
M579T663			0.942746	1.30537	0.364681	578.959	663.452
M432T70			0.635204	0.872102	0.364838	432.237	69.834
M114T634			0.489068	1.81674	0.364856	114.076	633.848
M364T355			0.819587	1.13776	0.365288	363.553	355.432
M253T670			1.16547	1.04882	0.365492	252.927	669.607
M1036T357			0.707683	0.878205	0.366263	1036.08	357.174
M207T80			0.744552	0.779823	0.366482	207.064	79.8155
M322T70			0.664826	0.740738	0.367343	322.266	70.33
M69T119			1.06586	1.18197	0.367356	69.0434	119.231
M327T265			1.14546	1.24337	0.3677	326.709	265.24
M1034T352			0.913163	1.09417	0.368043	1033.58	351.843
M867T605			0.996454	0.799079	0.368211	866.682	605.11
M89T1359			0.795332	0.895228	0.368224	89.0587	1359.33
M684T962			0.241224	0.849899	0.368739	684.253	961.561
M325T138			0.757199	0.856765	0.368844	325.119	138.024
M392T63			1.01761	0.951513	0.36892	392.253	63.312
M429T606			0.763348	0.872919	0.369037	428.794	606.1
M202T65			0.794803	0.905709	0.369286	202.142	64.778
M158T87			0.645466	1.80091	0.369596	158.116	87.226
M478T815			0.896122	0.842796	0.369889	478.008	815.377
M815T615			0.734025	0.919798	0.370004	814.571	614.604
M871T350			0.953766	1.10532	0.370024	870.583	350.361
M245T796			1.01583	1.35605	0.370103	245.112	795.612
M717T357			0.806466	1.11048	0.370678	717.059	357.297
M518T284			0.617023	1.76697	0.370864	518.334	283.994
M675T671			1.11459	1.0947	0.371169	674.835	670.999
M807T605			0.982518	0.832702	0.371565	806.655	605.428
M412T665			0.992719	1.18548	0.371608	411.893	664.55
M287T312			0.724093	0.892809	0.371862	287.043	311.525
M343T178			0.992924	0.79632	0.371866	343.099	178.067
M470T354			0.697962	1.13251	0.372282	469.558	354.054
M363T815			0.915806	0.845498	0.372639	363.015	815.377
M820T357			0.646915	1.14151	0.372734	820.07	356.668
M712T348			0.669252	0.909412	0.372762	711.574	347.667
M611T356			0.743878	1.14336	0.372762	611.053	356.255
M254T75			1.13896	0.849582	0.372816	254.159	75.369
M557T310			0.738012	1.09581	0.373236	557.051	310.075
M397T675			0.69008	0.896698	0.374215	396.873	675.374
M296T441			0.970263	1.13446	0.37486	296.133	441.435
M761T84			0.875803	0.898206	0.375098	760.575	83.945
M540T293			0.610764	1.81885	0.375224	540.347	293.09
M185T149_2			1.02268	0.88323	0.375499	185.128	148.721
M279T69_2			0.562001	0.756034	0.375649	279.215	68.5335
M180T356			0.527438	0.899773	0.375653	180.037	356.238
M133T577			0.49478	0.79763	0.376961	133.031	577.447
M607T58			0.859531	0.755122	0.377301	607.437	58.196
M139T363			0.600624	1.53672	0.377458	139.049	362.721
M550T355			0.715097	1.12021	0.377513	550.061	354.91
M268T1321			0.976203	1.12294	0.378045	268.013	1320.56
M211T480			0.75786	1.23271	0.378052	211.143	480.004
M309T255			1.09243	0.893562	0.378741	309.117	255.266
M174T374			0.679933	0.846866	0.378985	174.111	373.878
M118T122			0.931138	0.89574	0.379009	118.085	121.892
M496T275			0.601897	1.72794	0.379317	496.321	274.668
M291T605			0.918216	0.862697	0.379386	290.882	605.428
M1007T355			0.923552	1.14323	0.379458	1006.58	354.964
M785T662			0.796648	1.57822	0.379547	784.975	662.077
M315T615			0.905235	0.937201	0.380145	314.786	614.969
M340T357			1.07206	1.09887	0.380361	340.046	357.216
M121T362			0.581258	1.6625	0.381086	121.038	362.414
M821T318			0.537489	0.891181	0.381546	821.068	317.714
M447T331			0.439747	0.895971	0.381564	447.051	331.474
M718T318			0.644196	0.901227	0.382035	718.057	318.205
M181T76			0.899871	0.900317	0.382558	181.085	75.68
M251T52			1.16551	1.08657	0.383273	250.987	51.8305
M156T513			0.433717	0.803379	0.383967	156.041	512.873
M110T1355			0.960076	1.12526	0.384759	110.07	1354.59
M137T605_1			0.682201	0.881236	0.385137	136.513	605.345
M323T69_2			0.885037	0.873534	0.385157	323.206	69.434
M346T663			0.986868	1.24009	0.385166	345.942	662.7
M461T815			0.892822	0.856157	0.386094	460.982	815.377
M163T652			0.663114	0.882883	0.386192	162.898	652.059
M251T216			0.955884	1.16754	0.386396	251.063	215.94
M218T72			0.609162	0.888853	0.387326	218.137	71.9385
M625T605			0.898624	0.840256	0.387799	624.746	605.05
M773T58			0.724246	1.18181	0.388205	773.353	57.998
M283T356			0.93333	1.10058	0.388354	283.049	356.086
M886T976			0.854436	0.847411	0.388511	886.301	975.525
M679T663			0.765197	1.60117	0.388803	679.011	662.583
M447T667			1.13927	1.0706	0.389311	446.845	666.553
M301T658			0.91281	0.852097	0.38958	300.945	657.884
M259T432			1.14428	0.861103	0.389679	259.114	431.91
M417T103			0.806659	0.871518	0.390063	417.286	103.178
M503T675			0.713307	0.92259	0.390784	502.837	675.424
M809T662_2			0.839533	1.43394	0.391344	808.936	661.664
M519T284_1			0.589947	1.79868	0.392019	518.836	284.216
M878T312			0.820798	1.1006	0.39221	878.066	311.671
M443T316			0.60444	0.895165	0.392814	443.057	315.836
M364T69			0.591602	0.868129	0.393132	364.247	69.248
M791T347			0.468551	1.13226	0.393259	791.084	347.458
M330T666			1.05727	1.12129	0.394183	329.89	665.86
M545T665			0.997564	1.13075	0.394606	544.904	664.862
M267T465			1.13866	0.884021	0.394881	267.143	464.729
M189T664			0.880427	1.20819	0.395096	188.973	663.733
M457T504			0.613116	0.890934	0.395238	457.184	503.867
M297T497			1.16722	0.897406	0.395581	297.154	496.656
M471T605			0.979483	0.83486	0.395721	470.804	605.201
M464T400			0.544554	5.44498	0.395829	464.297	400.471
M543T607			0.714349	0.876452	0.396051	542.739	606.515
M319T604_2			0.757586	1.14239	0.396353	318.917	603.772
M263T300			0.78294	1.13475	0.396369	263.148	300.369
M218T143			1.15497	0.882703	0.396708	218.174	143.104
M306T279			0.938894	1.14497	0.396801	306.117	279.216
M137T317			0.77819	1.2225	0.39752	137.045	317.388
M710T354			0.585205	0.901228	0.397807	710.069	353.944
M231T815			0.821418	0.868685	0.398175	230.994	815.379
M417T308			0.641943	0.885047	0.398701	416.555	307.898
M405T214			1.08759	0.853377	0.398855	405.248	213.922
M89T1322			0.780733	0.897789	0.399299	89.0587	1322.2
M703T663			0.77529	1.51142	0.399366	702.973	662.832
M602T61			0.829282	1.15711	0.401046	602.446	61
M176T642			0.471387	1.1347	0.401682	176.127	642.273
M181T311			0.745859	0.901372	0.402079	181.037	311.338
M259T872			1.02254	1.20453	0.402094	259.092	872.348
M179T333			0.712801	0.923421	0.402128	179.04	333.058
M146T664			1.0404	1.10472	0.402562	146.017	663.999
M822T312			0.849466	0.912069	0.402565	822.067	311.642
M569T605			0.97863	0.822604	0.402711	568.781	605.024
M201T65			1.02267	0.88957	0.403151	201.184	65.382
M436T201			0.967432	0.836498	0.403297	436.289	201.335
M339T84			1.22269	0.89387	0.40349	339.237	84.245
M162T400			0.931993	1.15399	0.403603	162.075	399.699
M248T815			0.834729	0.862662	0.403898	248.021	815.378
M332T435			0.822768	1.50498	0.404906	332.217	435.219
M255T663			0.995046	1.18218	0.405074	254.981	662.864
M310T176			0.772165	1.16705	0.406461	310.237	176.198
M719T317			0.656831	1.11592	0.407503	719.056	316.916
M255T68			0.813822	1.11768	0.407895	255.23	68.064
M796T309			0.852007	1.10538	0.408195	795.566	309.124
M383T81			0.637552	0.88659	0.408336	383.225	81.242
M252T81			0.308138	1.17918	0.408511	252.086	81.43
M721T338			1.01674	1.06266	0.408774	721.053	338.418
M415T63			1.02536	1.11582	0.40893	415.173	63.46
M219T498			0.686518	0.921034	0.408981	219.017	498.318
M295T314			1.05355	0.866615	0.409234	295.226	314.47
M173T829			0.462183	1.26918	0.410247	173.02	829.333
M146T715_1			0.847441	0.852971	0.410318	145.661	715.003
M196T80			0.752325	0.908815	0.410448	196.096	80.1385
M645T663_2			0.88555	1.3288	0.410939	644.931	662.853
M331T606			0.385451	0.894586	0.411472	330.818	606.454
M642T330			0.849596	1.14585	0.411549	641.728	330.157
M651T61			0.674832	1.13977	0.411876	650.514	61.3295
M1031T310			0.869697	0.923754	0.412945	1031.08	309.58
M727T662			0.869098	1.36185	0.413128	726.934	662.244
M597T663			0.766894	1.4922	0.413324	597.008	663.149
M247T447			1.06169	1.0575	0.413863	247.166	446.513
M487T605			0.958978	0.829182	0.413941	486.836	604.878
M518T89			1.14839	0.893622	0.414089	518.315	89.342
M297T76			0.54242	0.865669	0.414107	297.208	76.3455
M199T577			0.747638	1.15097	0.41424	199.107	576.923
M295T664			1.0197	1.12425	0.414629	294.938	664.312
M521T896			0.839603	0.88086	0.414651	521.169	896.294
M126T555_2			0.738957	1.15197	0.415408	126.021	554.83
M156T590			0.957663	0.951225	0.415736	156.041	590.441
M311T309			0.702587	1.11601	0.416333	310.55	309.103
M351T663			0.89894	1.25968	0.416341	351	662.874
M470T316			0.676054	0.910295	0.416946	469.559	316.395
M436T662			1.0012	1.25596	0.417038	435.93	662.249
M715T335			0.755809	1.0704	0.417118	715.062	335.024
M273T1273			0.99408	1.0786	0.418253	272.968	1273.08
M252T1360			0.862779	1.12199	0.418317	251.989	1359.58
M201T68			0.727886	1.11289	0.418576	201.147	68.4725
M102T133			0.603174	1.16716	0.418941	102.09	133.411
M795T308			0.687013	0.905859	0.419352	794.568	307.888
M568T64			0.543714	0.906498	0.419451	568.475	64.1305
M105T663			2.08162	1.11458	0.419505	104.991	663.218
M235T605			0.918255	0.868675	0.420312	234.916	604.61
M263T86			0.84206	0.885188	0.420315	263.148	85.919
M130T162			0.781209	1.18416	0.420392	130.061	162.164
M524T663			0.932495	1.21173	0.420604	523.906	663.102
M518T555			0.707849	1.15791	0.420758	518.091	555.36
M1033T350			0.790808	1.10637	0.421356	1032.58	350.169
M335T74			0.595445	1.27224	0.421743	335.186	74.069
M264T476			0.637826	1.19435	0.421849	264.053	476.466
M663T355			0.519621	1.13275	0.422059	663.057	354.728
M160T732			0.594129	0.850588	0.422427	160.132	731.554
M518T671			0.981045	1.14589	0.42286	517.863	670.54
M863T605			0.998554	0.768136	0.422957	862.71	604.777
M523T556			0.89144	0.910548	0.423244	523.046	555.567
M132T491_2			0.824102	1.29195	0.423323	132.101	490.815
M200T90			0.510766	0.855979	0.423636	200.127	89.63
M284T465			0.948372	0.907311	0.423649	284.169	464.661
M319T88_1			0.700117	0.8912	0.425152	319.116	87.991
M430T664			0.960164	1.19235	0.425855	429.923	663.608
M269T663_2			0.915879	1.22296	0.425982	268.998	662.874
M645T663_1			0.488158	1.87485	0.425984	644.86	663.31
M157T269			1.08072	0.900369	0.426609	157.121	269.257
M1190T356			0.651208	0.887725	0.426663	1190.09	356.128
M741T355			0.468048	0.881809	0.427383	741.065	354.601
M393T64_2			2.42129	0.958496	0.427445	393.285	63.813
M579T356			0.67374	0.892314	0.427732	578.56	356.036
M117T81			0.811271	0.879616	0.427883	117.09	81.473
M364T66			0.942582	0.924514	0.428169	364.306	66.0865
M327T64_2			0.702288	1.0971	0.428227	327.266	63.768
M125T327			0.89822	0.918203	0.428471	125.106	326.837
M195T119			0.905869	0.881738	0.42863	194.511	119.454
M529T333			0.924843	1.08808	0.42863	528.553	333.294
M391T663			0.935626	1.2264	0.428875	390.992	663.452
M243T189			0.826394	1.18582	0.428897	243.097	189.233
M770T357			0.803481	1.11217	0.428909	770.062	356.77
M401T665			0.418454	1.10415	0.429418	400.902	665.14
M118T513_1			0.347613	0.851218	0.429425	117.719	512.958
M457T663			0.90123	1.27827	0.430045	456.964	662.874
M124T423			0.469056	1.29695	0.430294	124.023	423.179
M223T440			0.970609	1.20861	0.430509	223.107	440.345
M81T197			0.919737	1.18659	0.430725	81.0434	196.871
M339T331			0.564909	0.901876	0.430779	339.048	330.547
M669T663			0.983468	1.20275	0.431115	668.891	663.05
M594T63			0.852759	1.12272	0.431146	594.157	62.8405
M524T73			1.01345	1.0882	0.431207	524.413	72.709
M611T667			1.19111	1.07543	0.431596	610.859	667.112
M431T663			0.86962	0.875965	0.432004	430.927	662.904
M278T115			1.01255	1.14447	0.432427	278.122	114.537
M618T90			0.466077	2.1366	0.432599	618.404	89.935
M677T617			0.91084	0.946536	0.43277	676.656	616.99
M644T386_2			0.517584	3.40081	0.433214	644.408	385.985
M665T391			0.519391	3.90409	0.434556	665.418	390.904
M765T605			0.993869	0.780742	0.435583	764.735	604.782
M372T86			0.362703	0.880907	0.435629	372.222	85.612
M338T334			0.882626	1.08193	0.435981	338.05	334.288
M448T224			1.05146	0.865601	0.436219	448.274	223.746
M515T663			0.780207	1.40843	0.436247	515.006	663.03
M540T69			0.72151	0.924306	0.436573	540.445	68.787
M275T98			0.903122	0.894307	0.4368	275.145	97.769
M999T353			0.797123	1.12082	0.436946	999.077	353.02
M578T309			0.802012	0.909111	0.436986	577.562	308.588
M621T663			0.791405	1.4048	0.43712	620.969	662.92
M792T309			0.834541	0.919015	0.43712	791.572	308.639
M577T355			0.708331	0.880848	0.437331	576.563	355.232
M709T400			0.527275	4.4391	0.437436	709.444	399.547
M1116T356			0.834293	1.11601	0.437442	1115.58	356.476
M676T610			0.937475	1.07316	0.437482	675.68	610.25
M133T815			0.785442	0.874689	0.437587	133.027	815.378
M477T617			0.893765	0.93792	0.437604	476.743	616.942
M353T856			0.360008	1.14751	0.437905	353.026	856.407
M531T60			0.557169	0.750222	0.437926	531.406	60.377
M108T555			0.711158	1.14267	0.438079	108.01	554.992
M555T366			0.48957	1.73792	0.438209	555.352	365.74
M552T419			0.522655	4.97736	0.438302	552.35	418.784
M433T663			0.826511	1.32669	0.438305	433.003	662.874
M476T357			0.573106	0.890914	0.43833	475.55	356.504
M843T240			0.581146	1.4603	0.438594	842.529	239.96
M277T81			0.567459	1.37686	0.43878	277.163	80.956
M666T391			0.521222	3.87942	0.438828	665.919	391.096
M851T90			0.449476	6.90034	0.438833	850.605	90.105
M508T409			0.517349	4.95964	0.439305	508.324	408.749
M376T817			0.757034	0.842984	0.440002	376.144	817.484
M507T89_2			0.829239	0.88932	0.440104	507.365	89.3245
M375T663			0.926308	1.22492	0.441098	374.961	663.251
M79T112			0.937437	0.86907	0.441602	79.0197	111.698
M487T671			1.16813	1.05495	0.441636	486.863	670.75
M600T377			0.468531	2.64271	0.443408	599.88	376.81
M539T666			0.870469	0.897517	0.443525	538.858	666.346
M333T605			0.974426	0.841008	0.443756	332.893	604.775
M710T398_1			0.522314	4.58142	0.44382	709.945	398.421
M159T507			0.680864	0.766105	0.443912	159.148	506.778
M612T357			0.670922	1.13331	0.443916	612.051	356.841
M173T157			0.795357	1.161	0.444042	173.127	157.113
M717T321			0.587402	0.905091	0.444077	717.059	320.683
M586T79			0.467273	0.914553	0.444103	586.451	79.184
M286T740			0.525698	1.18509	0.444379	286.15	740.108
M413T81			0.625597	0.903554	0.444562	413.292	80.8315
M237T433			0.881985	0.877502	0.444888	237.132	433.164
M424T250			0.724268	1.1382	0.444991	424.325	250.373
M243T71			0.472278	0.873879	0.445065	243.157	71.328
M124T90			0.988244	1.12353	0.445185	124.075	89.917
M732T403_1			0.523025	4.57694	0.445599	731.958	402.741
M181T562			0.657115	0.877785	0.445737	181.096	561.871
M381T614			0.902095	1.08192	0.445819	380.783	614.177
M539T663			0.840197	1.3286	0.446231	538.967	663.218
M136T656			0.520248	1.21534	0.446342	136.047	656.126
M556T365			0.506725	1.66274	0.446674	556.355	364.625
M311T92			1.19158	0.914002	0.446723	311.205	92.1155
M711T357			0.577081	0.910653	0.446916	711.068	356.95
M451T357			0.762089	0.907865	0.44693	451.045	356.993
M246T71			0.972473	0.885253	0.447154	246.168	71.1945
M1115T356			0.800958	1.14174	0.447353	1114.58	356.254
M513T662			1.0572	1.16945	0.447501	512.929	662.222
M611T108			0.802951	0.910141	0.447859	611.183	108.162
M371T73			1.13321	0.897613	0.448303	371.246	73.114
M880T357			0.822045	1.12612	0.449437	880.063	356.577
M162T730			1.05695	1.08361	0.450103	162.049	730.39
M563T664			0.910886	1.24496	0.450819	562.928	663.542
M408T68			0.886841	1.08116	0.450847	408.331	67.782
M215T64			0.635049	1.09248	0.450932	215.199	64.335
M517T663			0.782449	1.25135	0.451055	516.985	663.31
M790T355			0.573059	0.903001	0.451133	789.575	355.059
M351T74			0.396718	0.887169	0.451144	351.216	74.1885
M775T410			0.519525	4.57306	0.451188	775.483	409.902
M441T669			0.664358	0.91704	0.451541	440.837	669.284
M173T464			0.57257	0.748348	0.451788	173.164	464.437
M667T605			0.984265	0.801829	0.451885	666.758	604.838
M199T77			0.72865	0.889225	0.452031	199.095	77.126
M129T665			2.1141	1.0663	0.452231	128.952	665.078
M461T664			0.421005	1.12757	0.453325	460.923	664.265
M233T658			0.960148	0.891322	0.45401	233.075	658.43
M998T333			0.796081	1.11556	0.454115	998.412	332.957
M392T65			0.701619	1.15717	0.454375	392.336	65.399
M447T357			0.808734	1.09727	0.454405	447.051	356.952
M731T403			0.515304	4.32371	0.454544	731.457	403.094
M452T252			0.570725	1.48326	0.454746	452.295	252.275
M237T399			0.769075	1.37107	0.455425	237.122	399.304
M719T357			0.869597	1.09495	0.455742	719.056	356.954
M776T410_1			0.514979	4.42848	0.456388	775.984	410.232
M243T441			0.93996	1.10445	0.456404	243.085	441.447
M754T407_1			0.514212	4.33569	0.456449	753.971	406.82
M611T334			0.582433	1.12302	0.456962	611.053	334.167
M173T72			0.756039	0.916137	0.457136	173.115	71.807
M797T414			0.516339	4.36096	0.457888	797.496	413.66
M753T407			0.512074	4.29897	0.458184	753.47	406.812
M376T64_1			1.41073	0.962844	0.458869	376.258	63.973
M799T356			0.697639	1.111	0.459663	798.561	355.902
M707T606			0.871536	0.859568	0.459761	706.692	605.608
M754T211			0.610405	1.49188	0.460642	754.477	210.528
M580T309			0.646673	0.889753	0.460692	579.559	309.161
M183T356			0.577711	0.893373	0.460896	183.033	356.472
M162T779			1.04137	0.885996	0.460987	162.075	779.129
M448T357			0.315169	0.929452	0.461057	448.05	356.952
M820T417_1			0.519149	4.23184	0.46165	819.509	416.935
M626T555			0.760315	1.20761	0.462885	626.079	555.027
M381T669			1.10057	0.956177	0.463253	380.899	669.334
M490T109			0.622057	1.29824	0.463415	490.32	108.544
M144T81			0.838586	0.87972	0.46342	144.137	81.01
M125T148			0.606141	1.10314	0.463679	125.106	147.933
M171T371			0.709594	1.10631	0.463909	171.112	370.788
M266T637			0.503347	1.21855	0.464456	266.055	637.046
M239T63			0.767098	1.15849	0.46473	239.235	63.45
M245T76			0.254538	0.870492	0.464732	245.173	76.1055
M817T676			0.841401	0.919729	0.465312	816.784	675.58
M474T264			0.565116	1.52276	0.46601	474.308	264.058
M285T1370			0.79234	0.916783	0.466367	285.04	1369.64
M499T356			0.636481	0.911591	0.466529	499.055	356.484
M470T64			0.4637	1.32459	0.466749	470.2	64.157
M599T376			0.472429	2.59401	0.467079	599.379	376.312
M200T497			0.630552	0.923981	0.46738	200.022	496.951
M719T661			0.922229	1.28556	0.467741	718.946	661.081
M194T86			0.623759	0.892871	0.467959	194.081	86.3825
M902T314			0.724349	0.923265	0.468246	901.572	313.613
M165T664			1.10428	1.08398	0.468316	165.012	663.561
M155T549			0.97588	1.14495	0.468717	155.081	549.083
M251T657			0.457316	1.28792	0.469365	250.891	656.952
M495T316			0.732272	0.914717	0.469922	495.062	315.968
M289T555			0.745503	0.928285	0.470091	288.983	555.391
M1115T352			0.614891	1.11133	0.470368	1115.08	352.47
M146T715_2			1.42878	0.87638	0.470982	146.117	714.72
M367T329			0.745069	0.936656	0.4711	366.548	329.478
M551T310			0.634113	0.923808	0.471216	551.061	310.239
M509T670			1.04794	1.05935	0.471829	508.845	669.677
M1186T351			0.811156	1.10375	0.472448	1186.1	351.211
M227T64			0.732899	0.931946	0.472632	227.199	63.563
M289T317			0.768589	0.925493	0.472771	289.04	316.571
M372T668			1.07872	1.07931	0.472991	371.881	667.739
M524T315			0.432465	0.886079	0.473269	523.56	314.726
M253T67			0.959903	0.91173	0.473827	253.143	66.536
M349T66			0.519423	0.932802	0.473854	349.294	66.364
M720T605			0.963798	0.852605	0.473913	719.714	605.373
M984T353			0.628995	1.11665	0.474052	983.573	352.95
M911T357			0.653056	0.901753	0.474105	910.739	356.659
M605T356			0.695588	0.917066	0.474161	605.062	356.487
M493T663			0.944285	1.21813	0.474467	492.905	663.464
M326T66			0.831875	0.852022	0.47473	326.18	65.8315
M289T76			0.838159	0.890995	0.47549	289.236	75.712
M331T63			0.941044	0.925969	0.475519	331.224	62.8285
M876T310			0.743016	0.9359	0.475533	876.069	310.486
M764T354			0.715575	1.11381	0.476068	764.071	353.945
M504T81			0.839019	1.09999	0.4775	504.366	81.4615
M577T371			0.461453	2.03607	0.478511	577.365	371.333
M169T69_2			0.681908	0.913111	0.478811	169.121	69.1995
M552T333			0.86731	1.08049	0.479103	552.059	332.872
M625T664			0.943106	1.16335	0.479476	624.928	663.78
M156T91			0.767898	1.11782	0.480087	156.1	91.225
M418T332			0.811263	1.1115	0.480205	417.554	331.991
M980T309			0.688332	0.915214	0.481188	980.079	309.022
M498T71			0.405039	1.27516	0.48201	498.166	71.041
M267T410			0.65326	0.801901	0.482292	267.133	410.108
M215T67			0.722984	0.927048	0.482491	215.163	66.601
M188T190			0.596242	1.17399	0.482778	188.091	189.714
M258T84			0.543521	2.03615	0.483163	258.133	84.3265
M159T77			0.822805	0.912612	0.483744	159.1	76.623
M464T667			0.580047	0.930641	0.483802	463.85	667.491
M473T663			0.87584	1.22926	0.483828	472.995	662.999
M1189T353			0.715586	0.899072	0.483961	1189.1	353.156
M267T664			0.922415	1.07797	0.484085	266.922	663.632
M228T74			0.690995	1.28859	0.484333	228.162	73.64
M231T67			0.51511	0.921113	0.484434	231.194	66.764
M169T92			0.871903	1.1357	0.485234	169.047	92.051
M276T799			0.970754	1.23614	0.485477	276.118	799.324
M687T67			0.770245	1.08959	0.486003	686.539	67.297
M666T318			0.768475	1.1023	0.486258	666.053	318.288
M280T65			0.73814	0.931417	0.48629	280.262	64.991
M578T372			0.441354	2.05817	0.486609	577.867	371.507
M643T355			0.628678	0.903815	0.486801	643.06	354.898
M214T262			0.680886	0.818266	0.487056	214.154	261.863
M356T84			1.06576	0.910215	0.487255	356.263	84.239
M434T669			1.05542	1.06398	0.487301	433.882	669.266
M145T72			0.791923	1.10902	0.487773	145.121	72.063
M281T64			0.488861	1.24177	0.487814	281.246	63.967
M980T333			0.912492	1.09145	0.488902	980.078	333.273
M320T65			0.849601	1.07683	0.489002	320.282	64.846
M628T72			0.722628	1.11375	0.489144	628.497	72.4955
M426T104			0.650721	1.10497	0.490705	426.074	104.159
M414T555			0.655388	0.930924	0.490877	413.998	555.412
M592T92			1.20825	0.897133	0.491089	592.354	92.178
M613T661			0.916681	1.28781	0.491152	612.982	661.313
M104T503_1			0.358038	1.12849	0.491504	103.783	503.275
M582T356			0.566386	0.910194	0.491931	581.556	356.266
M100T99			0.925072	1.143	0.492401	99.7648	98.941
[truncated: 1,221 more rows]

## Sheet: sample NEG HD vs CD
name	adduct	description	VIP	Fold change	p-value	m/z	rt(s)
M147T555	(M-H)-	Mevalonic acid	2.43669	0.298515	4.63409e-08	147.067	554.831
M149T156	(M-H)-	3-Methylphenylacetic acid	6.6471	0.57482	7.24393e-06	149.061	155.65
M277T79_2	(M-H)-	Phthalic acid Mono-2-ethylhexyl Ester	1.98974	0.528762	5.19333e-05	277.146	78.6845
M152T82	(M-H)-	3-Aminosalicylic acid	1.51084	0.709196	0.00191214	152.036	82.018
M223T374	(M+CH3COO)-	D-Quinovose	2.03452	2.95955	0.00203864	223.083	374.223
M161T534	(M-H)-	3-Hydorxy-3-methylglutaric acid	1.39603	0.685742	0.0021769	161.046	533.716
M177T873	(M+K-2H)-	Acetyl phosphate	1.75319	1.82852	0.00324919	176.936	872.862
M130T499	(M-H)-	N-Acetyl-L-alanine	2.0374	0.580132	0.00467987	130.051	498.695
M111T449	(M-H)-	Uracil	1.55571	1.90292	0.00586747	111.02	449.108
M155T449	(M-H)-	Orotate	1.51349	2.15148	0.00613922	155.01	448.914
M139T548	(M-H2O-H)-	Allantoin	1.59945	2.0444	0.00671469	139.026	548.139
M183T493	(M+K-2H)-	L-Glutamine	1.63218	1.76435	0.0106086	183.016	493.434
M163T376	(M-H)-	L-Rhamnose	1.81536	2.95554	0.0161473	163.062	375.777
M161T133	(M-H2O-H)-	D-Mannose	1.28207	0.757634	0.0186629	161.046	132.688
M177T748	(M-H2O-H)-	D-gluconate	1.40517	0.755484	0.0187191	177.041	747.964
M180T390	(M-H)-	Acamprosate	1.61644	1.27343	0.0196345	180.033	390.311
M143T146	(M+Na-2H)-	D-Threitol	1.20247	0.678048	0.0207493	143.035	146.131
M163T428	(M-H)-	L-Fucose	1.7477	2.90012	0.0220976	163.061	427.924
M213T817	(M-H)-	2-Deoxyribose 5-phosphate	1.551	1.63111	0.0236893	213.017	817.451
M179T750	(M-H)-	myo-Inositol	1.59845	2.00171	0.0247554	179.057	750.114
M131T405	(M-H)-	Hydroxyisocaproic acid	1.4468	0.719583	0.0248775	131.071	405.476
M137T75	(M-H)-	2-(4-Hydroxyphenyl)ethanol	1.27938	0.561157	0.0264981	137.061	75.255
M242T895	(M+CH3COO)-	Phosphorylcholine	1.36564	2.36589	0.0265559	242.08	895.051
M151T468	(M-H)-	Xylitol	1.40945	1.55623	0.0288861	151.061	468.012
M125T144	(M-H)-	Thymine	2.99217	0.639731	0.0288927	125.036	143.954
M117T475	(M-H)-	2-Hydroxy-3-methylbutyric acid	1.44307	0.754286	0.0310667	117.056	475.115
M174T765	(M-H)-	N-Acetyl-L-aspartic acid	1.70639	1.60218	0.036285	174.041	765.468
M308T725	(M-H)-	N-Acetylneuraminic acid	1.58929	3.06169	0.0368734	308.099	724.665
M129T83	(M-H)-	ketoisocaproic acid	1.35438	1.73256	0.0406877	129.056	83.447
M297T122	(M-H)-	Nname,cis-9,10-Epoxystearic acid	1.87072	1.61117	0.0414821	297.244	121.906
M163T198	(M-H2O-H)-	D-Sorbitol	1.71124	1.92093	0.0417499	163.061	198.174
M157T127	(M-H2O-H)-	D-Glucuronolactone	1.16659	0.774534	0.0418809	157.014	126.817
M201T641	(M-H)-	Sebacic acid	1.02501	0.789153	0.0423604	201.113	640.843
M114T586	(M-H)-	D-Proline	1.51664	2.99667	0.0464324	114.056	586.157
M325T785	(M-H2O-H)-	Maltitol	1.25868	2.21374	0.0471532	325.114	785.178
M259T923	(M-H)-	D-Mannose 1-phosphate	1.33925	1.51971	0.0478812	259.023	923.405
M168T701	(M-H)-	L-Cysteic acid	1.26171	0.663386	0.0486972	167.998	701.353
M193T141	(M-H)-	2-keto-D-Gluconic acid	1.11883	0.739424	0.0523911	193.035	140.523
M163T396	(M-H2O-H)-	D-Mannitol	1.38341	1.87198	0.0565407	163.061	395.532
M177T89	(M-H)-	Gulonolactone	1.09113	0.802222	0.0566585	177.04	88.869
M204T261	(M-H)-	Indolelactic acid	1.06665	0.659676	0.0577825	204.067	261.022
M343T88	(M+CH3COO)-	Stearic acid	1.10306	0.799303	0.0584302	343.285	88.21
M89T551	(M-H)-	3-Hydroxypropionic acid (beta-lactic acid)	1.2941	0.801372	0.0588123	89.0243	551.332
M127T135	(M-H2O-H)-	Monomethyl glutaric acid	1.33814	0.76999	0.0602319	127.04	134.991
M93T68	(M-H)-	Phenol	1.06096	0.417291	0.0608227	93.0343	68.2225
M190T383	(M-H)-	N-Acetyl-DL-methionine	1.12945	0.369803	0.0657429	190.055	383.326
M157T88	(M-H)-	Pelargonic acid	1.00898	0.785678	0.0671087	157.124	88.039
M361T85	(M+CH3COO)-	Hesperetin	1.00478	0.830193	0.0720762	361.093	85.3175
M317T269	(M+CH3COO)-	Ribothymidine	1.29996	0.711274	0.0731985	317.099	269.158
M220T493	(M-H)-	N-Acetylmannosamine	1.40216	2.39576	0.0771806	220.083	493.198
M293T87	(M-H)-	13-OxoODE	1.2035	0.679407	0.077849	293.213	87.164
M149T190_3	(M-H)-	3-Phenylpropanoic acid	7.78645	0.631399	0.0900812	149.061	190.447
M127T407	(M-H2O-H)-	Adipic acid	1.13878	0.813717	0.0925116	127.04	406.562
M207T138	(M+CH3COO)-	D-Arabinono-1,4-lactone	1.16055	0.743147	0.0937864	207.051	137.889
M167T333	(M-H)-	Vanillic acid	1.2197	1.31597	0.0952807	167.035	332.778
M180T561	(M-H)-	L-Tyrosine	1.67703	1.46135	0.0978278	180.067	560.695
M225T89			1.47536	0.290247	2.7997e-10	225.008	88.6995
M163T133			2.39121	0.391022	8.23331e-09	163.007	133.131
M303T81			2.57083	0.291416	4.29505e-07	302.985	80.996
M329T215			2.45809	0.493355	7.97786e-07	329.176	214.86
M299T76			2.3953	0.317944	1.08854e-06	299.027	76.0315
M313T172			2.15219	0.53968	1.09814e-06	313.144	171.998
M313T88_1			1.45829	0.517977	1.8574e-06	313.181	87.648
M239T64_1			2.42582	0.445157	3.0006e-06	239.059	63.517
M313T120			0.911306	0.626913	3.01889e-06	313.181	120.357
M195T127			1.85004	0.598084	4.96616e-06	194.997	126.922
M305T70			2.16746	0.548405	5.32856e-06	305.18	69.6085
M299T88_1			0.491287	0.563908	6.01548e-06	299.166	87.8185
M191T763			2.04352	0.462703	7.79457e-06	191.057	763.357
M242T249			1.31981	0.448842	8.97935e-06	242.177	248.712
M165T68_1			2.28257	0.420462	2.10311e-05	165.04	67.586
M459T87_1			2.01594	0.648596	2.79215e-05	459.238	87.414
M124T395			1.80231	0.658745	3.15623e-05	124.04	394.569
M317T76			2.05197	0.473126	3.93949e-05	317.036	76.474
M223T415			2.03315	1.54964	4.58895e-05	223.026	414.851
M314T373			2.01492	2.93528	5.54288e-05	314.209	373.063
M319T66			1.36226	0.667509	5.68242e-05	319.196	66.102
M94T90			1.80654	0.634347	5.9905e-05	94.0295	89.565
M108T266			1.85092	0.669958	6.47615e-05	108.045	265.527
M108T89			1.82692	0.561868	7.97919e-05	108.045	88.8545
M196T132			2.05991	3.11491	9.17713e-05	196.011	131.623
M321T284			1.98836	0.576978	9.35886e-05	321.12	284.046
M331T276			1.75417	0.654675	0.000123337	331.191	275.693
M393T85_2			1.97528	0.596789	0.000132272	393.191	84.63
M740T632			1.96163	2.26149	0.000142457	740.421	632.379
M297T152			1.91761	0.59041	0.000143786	297.098	152.279
M202T114			1.73306	0.52826	0.000145408	202.018	113.579
M397T76			2.01891	0.577084	0.000159455	397.258	75.677
M108T323			1.96101	0.631535	0.000168999	108.045	323.368
M598T832			0.506028	4.93567	0.000171359	598.26	831.971
M603T891			1.90703	0.644573	0.000189166	603.178	891.093
M337T88			2.19762	0.453726	0.000194847	337.239	88.2285
M124T120			1.76113	0.672572	0.000209728	124.04	119.831
M270T857			2.35284	3.35445	0.00021253	270.158	856.535
M225T237			1.83002	0.684045	0.000218896	225.113	237.241
M330T215			1.94304	0.565504	0.000221673	330.179	214.861
M381T71			1.85664	0.569073	0.000227958	381.264	70.6185
M133T204			2.04276	2.30577	0.000229105	133.051	204.215
M247T421			2.09509	0.669454	0.00025974	247.119	420.911
M139T59			1.80202	0.56231	0.000280411	139.005	59.186
M111T67			1.76908	0.647066	0.000303131	111.081	66.537
M163T620			1.62153	0.6081	0.000320154	163.061	619.702
M762T633			2.07638	2.48906	0.000336766	762.403	632.775
M605T330			1.08665	0.810408	0.000354151	604.997	329.728
M338T88			2.0332	0.476953	0.000368517	338.241	87.949
M319T949			1.02186	0.830221	0.000397595	318.858	949.275
M106T178			1.74691	0.57926	0.000406061	106.073	178.225
M243T535			1.75604	0.654171	0.000426322	243.161	534.796
M367T869			2.17572	2.87964	0.000462581	367.21	869.288
M335T86_1			1.72946	0.667292	0.000495254	335.113	86.083
M395T67			1.73593	0.642293	0.000497798	395.243	66.748
M359T62			1.81688	0.572299	0.00054096	359.046	62.3265
M335T79			1.81378	0.60933	0.000573647	335.19	78.757
M431T652			1.17817	0.740573	0.000590204	430.918	651.669
M448T69_1			1.82329	1.66416	0.000626125	448.162	69.024
M329T225			1.77338	0.498118	0.000709136	329.234	224.73
M211T62			1.01452	0.621336	0.000735438	211.134	62.348
M624T307			1.19822	0.712066	0.000772479	623.996	306.637
M303T79_1			1.65992	0.381269	0.000785068	303.052	79.4765
M124T141			1.4125	0.679764	0.000789376	124.04	141.446
M179T172			1.55984	0.618399	0.000820858	179.092	171.769
M115T752			1.73838	0.658863	0.00082777	115.004	751.931
M145T130			1.62314	0.605252	0.000829274	145.051	129.817
M534T363			2.06185	0.641511	0.000863257	533.66	362.872
M149T128			1.7738	0.49222	0.000878907	149.003	127.602
M287T70			1.66972	0.619221	0.000882409	287.023	70.007
M189T360			1.68762	0.624744	0.000951562	189.113	360.486
M381T87_2			1.67393	0.671188	0.00115023	381.227	87.433
M191T385			1.82215	0.455678	0.00116742	191.057	385.032
M311T154			1.69982	0.588558	0.00122791	311.114	153.924
M329T86			1.47594	0.685897	0.00123639	329.176	85.774
M245T643			1.61714	0.641618	0.0013975	245.065	642.827
M183T200			1.64841	0.673632	0.00142183	183.103	200.446
M163T258			1.50129	0.720312	0.00153454	163.061	258.212
M455T870			2.18004	1.96682	0.00155639	455.237	870.193
M226T216			1.81046	2.25475	0.00156457	226.036	216.022
M562T586			2.14143	2.15847	0.00163849	561.93	586.456
M207T791			1.66238	0.612567	0.00170854	207.052	790.718
M298T388			1.91531	2.21651	0.00173224	298.07	388.327
M229T573			1.45023	0.623615	0.00175658	229.144	573.178
M191T885			1.42461	0.729385	0.00179527	191.02	884.789
M714T705			0.376787	2.78507	0.00184178	714.369	704.733
M367T82			1.77153	0.617617	0.00185277	367.213	81.738
M189T371			1.33963	0.627502	0.00190579	189.041	371.351
M187T172			1.67266	0.640066	0.00199282	187.098	172.366
M95T371			1.57396	1.93034	0.00208903	95.0137	370.97
M381T85_2			1.45305	0.635453	0.00209862	381.191	85.331
M484T745			0.484854	2.20675	0.00210076	484.242	745.2
M371T819			2.18207	1.95098	0.00213127	371.157	818.816
M193T433			1.86125	1.5816	0.00215315	193.014	432.64
M401T454			1.69609	4.81841	0.00217919	401.241	454.36
M139T744			1.21098	0.835432	0.00221062	138.971	744.39
M396T766			2.05608	2.53334	0.00226279	396.189	765.919
M97T871			2.00735	1.41962	0.00227226	96.9696	870.589
M153T710			1.86421	0.702509	0.0022881	152.986	710.032
M391T874			1.81212	2.42371	0.0023477	390.9	873.798
M618T970_1			1.72144	2.94842	0.00245596	617.718	970.293
M389T925			1.57263	0.490559	0.00250957	389.168	925.035
M173T769			2.07745	1.54647	0.00251139	173.057	768.679
M618T977			1.67844	2.81854	0.00262772	618.21	976.668
M171T380			1.4832	0.673442	0.00263595	171.03	379.505
M213T87_2			0.488612	0.709048	0.00265856	213.15	87.3075
M141T87_3			1.67326	0.68949	0.00271267	141.092	86.9585
M393T87			1.60362	0.692951	0.00284843	393.228	87.069
M357T364			1.60192	0.716798	0.00290674	357.482	363.767
M524T808			2.07759	2.17532	0.00299173	524.247	808.467
M436T826			1.21457	0.776932	0.00303722	435.92	825.965
M133T533			1.57672	0.665078	0.0031452	133.051	533.442
M371T87_2			1.56376	0.685538	0.00324048	371.205	87.1095
M112T43			1.75552	1.51067	0.00324301	111.947	43.4165
M243T237			1.71447	0.736914	0.00325199	243.124	236.728
M688T69			1.60032	1.84318	0.00335809	688.228	69.219
M379T67			1.54619	0.674353	0.00352232	379.249	67.003
M321T81			1.70348	0.614347	0.00352291	321.175	81.019
M363T273			2.04872	1.47189	0.00363891	363.202	273.385
M347T71			1.50279	0.64601	0.0037157	347.189	70.655
M169T66			1.66117	0.682079	0.00374333	169.087	65.9325
M287T88_2			1.34497	0.729073	0.0038487	287.113	87.648
M142T61			1.40586	0.61438	0.00385174	141.996	60.765
M391T87			1.31304	0.772488	0.00392833	391.214	86.553
M286T171			1.60544	0.629807	0.00395117	286.21	170.659
M199T748			1.28788	0.774531	0.00403963	199.023	747.872
M197T64			1.87117	0.715651	0.00404353	197.118	64.349
M373T87_2			1.5586	0.715488	0.00405253	373.222	86.988
M366T586			2.06123	2.24065	0.00406933	365.976	586.346
M542T310			1.1404	0.727733	0.00409455	542.494	310.429
M199T150			1.43106	0.697115	0.00414174	199.134	150.299
M153T58			1.39275	0.710783	0.00417132	153.021	58.05
M315T127			1.41902	0.700507	0.00418045	315.197	126.885
M411T364_2			1.11965	0.703558	0.00431797	411.484	364.305
M464T586			2.0573	2.03335	0.00435184	463.952	586.189
M543T362			1.18348	0.643256	0.0043566	543.493	361.996
M193T597			1.039	0.778603	0.00436331	192.958	597.386
M1015T330_2			1.03114	0.830247	0.00437983	1015.35	329.627
M349T79			1.55075	0.687555	0.00460745	349.206	78.5065
M288T144			1.42585	0.517165	0.00469056	288.051	143.744
M293T875			1.70116	2.02018	0.0047017	292.924	874.889
M121T177			1.49427	0.659635	0.00471719	121.066	177.454
M300T388			1.89262	2.25022	0.00474985	300.067	388.016
M644T360			1.19167	0.652111	0.004872	644.326	359.924
M217T86			1.25862	0.693712	0.00488965	217.107	86.319
M350T77			1.55753	0.682328	0.00491952	350.209	76.824
M94T330			1.55559	0.724396	0.00493993	94.0296	329.82
M345T556			1.7013	2.1168	0.00500755	345.002	555.665
M489T877			1.67955	2.31065	0.00503976	488.877	877.447
M323T282			1.47709	0.624796	0.00513642	323.054	281.74
M316T456			2.14452	1.89541	0.00513895	316.188	456.442
M331T208			1.62801	0.66534	0.00518206	331.191	207.677
M189T248			1.56779	0.605929	0.00525335	189.041	248.135
M262T433			1.62229	2.82183	0.00530173	262.094	433.414
M337T85_2			1.57204	0.685918	0.00536813	337.205	85.4885
M277T1259			1.16633	0.734779	0.00537136	276.932	1258.82
M252T90			1.45408	0.592394	0.00544066	252.074	90.066
M337T62			1.55402	0.730499	0.00563681	337.205	62.244
M271T452			1.38689	0.731217	0.00565366	271.192	452.42
M138T84			1.44649	0.669238	0.00568019	138.056	84.4795
M259T435			0.350678	0.523909	0.00570475	259.13	434.592
M355T209			1.79862	0.554726	0.00573661	355.249	209.421
M413T826			1.1201	0.808116	0.00574835	412.844	825.778
M604T324			1.08907	0.783618	0.00600087	604.33	323.885
M489T876			1.4682	0.715965	0.0061153	489.146	876.378
M148T87			1.4648	0.65494	0.00628343	148.04	87.318
M389T79			0.523364	0.44406	0.00639841	389.052	78.91
M624T366			1.54319	0.617577	0.00647843	623.997	365.516
M261T374			0.769595	0.668245	0.00651316	261.135	373.92
M244T390			1.77915	2.17835	0.00653925	244.083	390.292
M106T141			1.31951	0.690888	0.00661162	106.03	141.059
M354T329			0.983237	0.801315	0.00664407	353.987	328.914
M155T66			1.54129	0.729541	0.00665063	155.071	66.01
M340T576			1.09229	0.762583	0.00665594	339.924	576.033
M414T132			1.30577	0.64097	0.00666633	414.126	131.798
M382T329			1.03812	0.805104	0.00667291	382.486	328.709
M255T185			1.7191	0.662437	0.00691404	255.124	184.601
M802T361			1.05013	0.67625	0.00697217	802.337	361.371
M231T220			1.29706	0.686956	0.00720702	231.16	220.058
M189T76			1.81988	0.702406	0.00722686	189.113	76.296
M165T81			1.47886	0.646755	0.00732254	164.986	80.834
M431T499			0.395269	0.655883	0.00738432	431.229	499.099
M625T330			0.854786	0.821777	0.00742327	625.326	329.806
M182T548			1.65063	2.13827	0.00753841	182.032	548.105
M273T189			1.02969	0.699247	0.00755946	273.11	188.541
M501T860			1.35757	0.720267	0.00782228	501.146	859.887
M253T140			1.26191	0.605099	0.00788654	252.937	140.19
M239T64_2			1.60231	0.7533	0.00793148	239.129	64.14
M161T206			1.39757	0.508492	0.00802071	161.082	206.28
M201T147			1.47221	0.670012	0.00802846	201.114	147.311
M260T45			1.49391	0.544182	0.00810195	259.955	45.395
M290T695			1.62903	2.75035	0.00816895	290.021	694.985
M139T371			1.49313	1.8939	0.00822345	139.004	371.192
M781T277			1.91106	1.44755	0.00824792	781.444	276.632
M836T579			1.2349	0.737468	0.0083102	836.268	578.583
M199T87_2			1.48504	0.743891	0.00833094	199.134	86.9585
M392T429			1.5651	2.50261	0.00836695	392.12	429.037
M218T133			1.43364	0.562609	0.00843048	218.013	132.582
M225T80			1.34787	0.525933	0.00848961	225.041	79.8485
M80T44			1.70302	1.45778	0.00853381	79.9571	43.787
M403T548			1.71824	2.12238	0.0085516	403.026	548.209
M299T421			1.7236	1.59131	0.00863552	299.075	420.789
M312T695			1.64007	2.66787	0.00881559	312.002	694.895
M249T87			1.47448	0.707253	0.00898354	249.186	86.504
M473T378			0.338892	1.57113	0.00902809	473.327	378.091
M546T365			1.35173	0.640088	0.00906552	546.488	364.93
M638T825			1.39237	0.684696	0.00914005	637.877	825.181
M506T586			1.87337	2.23721	0.0091569	505.964	585.556
M300T400			1.75355	1.75054	0.00916422	300.193	400.36
M327T796			1.41389	0.718724	0.00933188	327.094	795.827
M232T365			1.17514	0.69589	0.00953401	231.953	364.809
M83T135_2			1.09922	0.697568	0.00958951	83.0498	135.174
M833T577			1.06291	0.768923	0.00964512	832.789	577.131
M223T63			1.3885	0.630856	0.00966282	223.027	62.874
M323T130			1.29607	0.643137	0.00973659	323.099	130.31
M298T435			1.57216	2.08576	0.00989049	298.07	434.529
M253T88_1			1.18534	0.744027	0.00990881	253.073	87.629
M374T88			1.32905	0.770487	0.010037	374.219	88.001
M283T168			1.18852	0.709237	0.0101058	283.119	168.225
M867T979			1.2992	0.737746	0.01011	867.264	978.672
M282T739			1.73859	2.07571	0.010443	282.085	738.602
M283T75			1.29482	0.578885	0.0105378	283.155	74.781
M346T724			1.69999	2.28086	0.0106229	346.055	724.141
M587T877			1.48983	2.40014	0.0106826	586.854	877.262
M225T134			1.42734	0.20999	0.0107282	224.866	134.447
M391T825			1.3956	0.696523	0.0112977	390.862	825.177
M506T825			1.44653	0.686813	0.0113825	505.856	824.977
M242T704			2.10287	1.82378	0.0116439	242.115	703.62
M164T81			1.3399	0.681884	0.0117312	164.072	81.465
M803T330			0.987825	0.81238	0.0117862	802.671	329.627
M163T644			1.30518	0.701353	0.011816	163.061	643.613
M215T586			0.934493	0.707775	0.0118581	214.956	585.687
M310T586			1.86032	2.40453	0.0119972	310.011	586.049
M113T194			1.17341	0.671446	0.0120448	113.06	194.368
M262T390			1.65592	2.02643	0.0120634	262.094	389.534
M323T86_1			1.45838	0.737809	0.0120957	323.189	86.096
M697T328			0.86872	0.85686	0.0123891	696.664	328.051
M291T70			1.29915	0.668391	0.0124901	291.164	70.224
M160T536			1.55305	0.639254	0.0127747	160.062	536.456
M604T586			1.8113	1.99078	0.0129336	603.941	585.636
M330T724			0.59255	2.3392	0.0129488	330.081	724.077
M749T362			1.19072	0.686195	0.0130343	749.003	362.331
M316T127			1.21497	0.745843	0.013072	316.2	126.636
M785T578_1			0.952013	0.78394	0.0131618	784.789	577.732
M240T83_1			1.49648	1.3232	0.0131766	240.052	83.4045
M531T890			1.53751	0.708183	0.0132361	531.157	889.578
M363T81			1.35574	0.698211	0.0132373	363.183	81.4385
M277T204			1.2049	0.650123	0.0133744	277.039	203.929
M365T311			1.31785	0.728791	0.0134748	365.211	311.219
M127T87			1.1419	0.775916	0.0134852	127.04	87.4045
M904T581			1.12447	0.736818	0.013571	903.727	580.679
M210T238			1.64512	3.00289	0.0135803	210.041	238.225
M408T586			0.471391	2.21408	0.0137859	407.987	585.661
M297T56			1.56548	1.47988	0.0138203	297.152	56.1
M423T82			1.6229	1.33108	0.0138486	423.075	81.675
M159T86_1			1.31407	0.604901	0.0138975	159.065	85.722
M167T87_2			1.13374	0.718749	0.0139033	167.108	87.4015
M677T68			1.78704	1.60451	0.014128	677.373	67.661
M207T722			1.45746	0.677865	0.014194	207.051	721.581
M410T825			1.20336	0.721692	0.014246	409.885	825.119
M704T308			1.06531	0.78815	0.0145124	703.501	307.726
M307T79_2			1.10183	0.701497	0.0149759	307.195	78.716
M209T136			1.13254	0.65772	0.0150668	209.068	136.003
M183T203			1.16491	0.735242	0.0150873	183.064	202.523
M277T515			1.90536	1.75959	0.0152156	277.12	515.264
M702T585			1.73071	2.03284	0.0155613	701.918	585.473
M136T89			1.12871	0.742088	0.0155992	136.04	88.9675
M199T353			1.78721	2.99914	0.0156444	199.038	352.953
M175T80			1.41892	0.710842	0.0157432	175.097	79.977
M201T353			1.81434	2.84562	0.015801	201.035	352.611
M393T66			0.883646	0.751984	0.0160096	393.228	65.6405
M200T77			1.22403	0.64432	0.0161482	200.003	77.069
M336T88			1.55066	0.580168	0.0162732	336.227	87.599
M760T355			1.42082	1.41657	0.0164561	760.499	355.282
M293T825			0.354454	0.736869	0.0165931	292.895	825.177
M697T329			1.05155	0.832626	0.0169142	697.33	328.844
M457T607			1.03427	0.804844	0.0171133	456.859	606.552
M321T190			1.5906	0.593245	0.0176419	321.111	190.478
M978T361			1.15939	0.676515	0.0177955	978.017	360.706
M1108T359			1.48248	1.44275	0.0178168	1107.68	358.677
M768T942			1.73976	2.10771	0.0178978	768.243	941.665
M161T59			1.02776	0.687411	0.0180402	160.896	58.755
M379T86_2			1.24739	0.715402	0.0181242	379.249	85.801
M239T742			1.57376	2.93944	0.0181344	239.078	741.803
M327T654			0.909916	0.819249	0.0182222	326.908	654.04
M663T68			1.70669	1.53821	0.0182696	663.356	67.5605
M487T85			1.53061	1.42428	0.0183699	487.342	85.401
M399T84			1.6283	0.677638	0.0183944	399.274	84.166
M437T576_1			0.757578	0.788096	0.0184684	436.905	576.087
M212T586			1.73644	2.66761	0.0186141	212.033	586.053
M608T362_1			1.05622	0.67787	0.0188222	607.66	361.624
M125T66			1.60729	0.701994	0.018932	125.097	65.984
M297T602			1.41836	1.2418	0.0189446	296.883	602.131
M469T306			0.882926	0.793116	0.0189685	468.98	306.393
M335T86_2			1.46098	0.570334	0.0189848	335.224	86.493
M552T362			1.35966	0.710143	0.0190866	551.994	361.842
M250T1281			1.03762	0.782484	0.0193884	249.976	1280.75
M169T87			0.36848	0.718275	0.0194627	169.123	86.962
M194T365			0.934302	0.679198	0.0195681	193.979	364.649
M399T814			1.3588	0.697008	0.0196088	399.115	813.889
M351T84			0.595857	0.738286	0.0196468	351.221	83.955
M216T609			1.45282	0.741961	0.0197889	216.133	608.667
M274T493			0.379774	1.66382	0.0199353	274.094	492.822
M413T571			0.946276	0.750317	0.0200061	412.956	571.144
M177T80			1.00107	0.671265	0.0200862	177.019	79.887
M383T63			1.63679	1.45572	0.020695	383.152	63.127
M441T1242			0.967827	0.811292	0.020902	440.872	1241.93
M508T825			1.20187	0.712781	0.0209242	507.852	824.995
M98T82			1.25376	0.65735	0.0209579	98.0242	81.562
M197T76			1.12435	0.636219	0.0211666	196.911	75.742
M327T643			1.30517	0.721089	0.0215384	327.067	643.23
M693T329			0.974583	0.879416	0.0216561	693.336	328.819
M309T169			1.10253	0.709437	0.0217055	309.207	168.505
M217T480			1.14251	0.706676	0.0219212	217.004	480.128
M757T357			1.4497	1.36698	0.0221037	756.506	356.51
M223T139			0.986015	0.680169	0.0222069	222.926	139.198
M159T211			1.23578	0.752839	0.0222175	159.03	211.472
M382T70			1.19159	0.735596	0.0222273	382.19	69.649
M753T825			1.2045	0.711156	0.0223465	752.871	825.126
M225T64			1.46685	0.77468	0.0224305	225.149	63.583
M285T418			1.13543	0.784007	0.0224318	285.207	417.786
M251T87			1.17681	0.760033	0.0225335	251.165	87.244
M446T330			0.770343	0.829603	0.0227558	445.987	329.826
M166T63			1.2869	1.60339	0.0227936	166.015	62.588
M297T373			1.59365	0.753254	0.0228478	297.111	373.438
M591T363			0.771974	0.750194	0.0232649	590.657	362.951
M183T189			1.3244	1.82464	0.0233033	183.03	189.205
M523T825			1.16743	0.735467	0.0233929	522.882	825.391
M347T81			0.969307	0.668844	0.023783	347.077	81.183
M311T56			0.458421	1.44119	0.0238865	311.169	55.762
M183T65			1.45768	0.75852	0.0240085	183.103	64.864
M206T176			1.18526	0.618036	0.0243522	206.013	175.679
M253T608			1.27251	0.764847	0.0244468	253.085	608.098
M735T578			0.817861	0.776537	0.0246272	734.81	577.605
M393T825			1.05413	0.769785	0.0248735	392.858	825.184
M403T214_2			1.24898	0.732087	0.0248818	403.233	214
M285T146			1.2636	0.802578	0.024889	285.207	146.148
M333T63			0.793626	0.813525	0.0249531	333.211	63.469
M151T193			1.06278	0.712941	0.0252962	151.04	192.911
M213T592			1.07165	0.757936	0.0253314	212.958	591.608
M464T329			0.823131	0.824285	0.0253449	463.988	329.137
M168T69			1.36833	1.51192	0.0253857	168.03	69.476
M112T825			1.09304	0.801194	0.0254009	111.947	825.482
M139T138			1.34461	1.50115	0.0254154	139.004	138.229
M429T826			1.01436	0.801252	0.025498	428.816	825.574
M739T580			0.921634	0.776788	0.0256335	738.786	579.557
M825T285			1.78027	1.43481	0.0256552	825.472	284.918
M471T821			1.34324	0.778715	0.0257465	471.136	820.952
M363T79			1.20556	0.678001	0.0260632	363.218	79.06
M209T54			1.38841	0.711709	0.0261257	209.085	53.595
M677T355			0.941477	0.723832	0.0262972	677	354.781
M540T309			0.871411	0.772546	0.0266311	540.497	308.726
M229T271			1.53011	0.784916	0.0267377	229.145	270.903
M464T363_1			1.02589	0.676365	0.0267448	463.654	362.827
M489T327			0.848733	0.863552	0.0267603	489.491	327.237
M279T649			0.742724	0.785587	0.0268763	278.986	648.5
M118T68			1.1875	0.699217	0.0269218	118.029	67.9675
M199T218			1.079	0.82567	0.0269465	199.098	218.288
M257T205			1.08015	0.741047	0.0269958	257.176	205.432
M285T65			1.17465	0.677488	0.0270912	285.17	64.693
M1001T579			1.03585	0.76225	0.0271842	1000.71	578.857
M126T85			1.18867	0.763471	0.0273865	126.019	84.722
M177T825			1.1994	0.773745	0.0273914	176.917	825.398
M154T73			1.35756	0.67367	0.0274746	153.996	73.454
M491T328			0.902019	0.857457	0.0275287	491.488	328.411
M373T734			1.87482	1.73751	0.027581	373.173	733.528
M170T60			1.18595	0.706593	0.0282423	169.992	59.759
M417T204			1.36704	0.585465	0.028526	417.212	204.197
M374T501			0.296211	1.945	0.0285684	374.172	501.479
M642T365			1.06864	0.696991	0.0285932	642.33	364.924
M311T87_1			1.14764	0.762802	0.0286144	311.113	86.641
M145T88			1.15425	0.70176	0.0286207	145.05	87.642
M532T363			1.02111	0.682805	0.028989	532.328	362.866
M408T825			1.24242	0.732717	0.0290744	407.889	825.294
M515T362			0.981107	0.718346	0.0292583	514.661	362.033
M257T607			0.947168	0.793066	0.0302033	256.947	606.961
M555T363			0.911915	0.694334	0.030222	554.656	363.398
M365T82			1.1399	0.738739	0.030241	365.199	82.407
M301T86_1			0.854563	0.73666	0.0306571	301.129	86.408
M515T341			1.3939	1.41264	0.0310317	514.994	341.182
M225T87_1			1.05899	0.624245	0.0310399	225.124	87.1245
M223T428			1.61998	3.05244	0.0311752	223.083	427.704
M169T125			1.05231	0.783397	0.0315536	169.123	125.16
M451T87_3			1.1537	0.775289	0.0319092	451.269	87.041
M129T763			1.60036	2.01929	0.0320185	129.019	762.684
M159T826			1.09913	0.831517	0.0321288	158.96	826.065
M301T615			0.983146	0.777285	0.0323135	300.861	615.179
M245T86_1			1.23667	0.739832	0.0323268	245.103	86.174
M981T330_2			0.901186	0.864579	0.0323492	981.346	329.75
M268T747			1.95514	2.04858	0.0324561	268.131	747.122
M197T86			1.18035	0.718246	0.0324652	197.155	85.603
M235T170_2			1.30709	0.603286	0.032615	235.155	169.541
M396T68			1.17958	0.744568	0.0326275	396.205	68.278
M359T132			0.923293	0.797403	0.0330294	359.075	131.615
M199T201			1.32919	0.813711	0.0335499	199.134	201.458
M687T579			0.761707	0.779133	0.0336419	687.311	578.777
M376T64			0.958628	0.816643	0.0339412	376.177	63.867
M327T222			1.00361	0.743483	0.0339848	327.049	221.776
M409T88_2			1.14862	0.783497	0.0339905	409.259	88.061
M1037T579			0.865577	0.810028	0.0339944	1036.71	578.806
M315T87			1.24972	0.7673	0.0342468	315.108	87.349
M471T846			1.06225	0.711966	0.0346552	471.136	845.643
M579T966_1			1.50688	1.62623	0.0346969	578.718	966.343
M324T86_1			1.06395	0.795512	0.0347562	324.19	86.005
M1023T312			0.948477	0.792715	0.0348868	1022.52	312.254
M215T608			1.4128	0.77291	0.0348918	215.129	608.097
M611T875			1.2575	1.5391	0.0350817	610.8	875.26
M1049T360_2			1.4426	1.33325	0.0351955	1049.35	359.517
M285T845			1.15074	0.632152	0.035326	285.132	844.987
M293T188			0.975167	0.774905	0.0355863	293.102	187.523
M213T136			1.13917	0.723015	0.035629	213.15	135.822
M873T357			0.896423	0.722105	0.0358064	873.009	357.438
M867T576			0.853503	0.790077	0.0358746	866.789	576.354
M212T56			0.816245	0.765851	0.036011	212.002	55.882
M407T87_1			1.03717	0.753249	0.0362464	407.207	86.555
M623T365			1.17574	0.708378	0.0364307	622.665	364.63
M802T330			0.798177	0.84535	0.0366996	802.006	329.823
M383T87_4			1.13368	0.773024	0.0370138	383.228	87.128
M281T57			1.53858	0.572482	0.0375987	281.142	57.4735
M377T47			1.25727	1.39593	0.0376021	376.969	46.603
M117T59			0.930971	0.706628	0.0377208	116.907	59.418
M227T123			0.985794	0.799289	0.0378033	227.166	122.987
M252T138			1.03747	0.620342	0.0379029	252.074	138.466
M167T169			1.1343	0.667451	0.0381633	167.07	168.736
M129T118			1.5089	1.49628	0.038446	129.056	118.005
M428T892			1.52554	2.66336	0.0387789	428.215	892.293
M525T585			0.866077	0.794928	0.0392693	524.844	584.664
M195T825			0.693269	0.788016	0.0393534	194.928	825.467
M139T49			1.58017	1.42505	0.0394351	138.94	48.952
M239T837			0.665526	0.886397	0.0394754	238.892	836.903
M151T406			0.863442	1.70935	0.0400299	151.026	405.6
M227T85			1.15326	0.721654	0.0401538	227.093	85.426
M369T251			1.68651	2.57998	0.0402681	369.301	250.983
M213T58			1.30485	1.55043	0.0405793	213.015	57.7015
M171T205			1.38245	0.802386	0.0407044	171.103	204.852
M339T87_2			0.312329	0.67066	0.0408741	339.253	87.397
M1194T310			1.45348	1.27702	0.0410281	1194.02	309.911
M621T944			1.12173	0.784595	0.0411762	621.189	944.085
M139T245			0.945166	0.799465	0.0412084	139.113	244.692
M517T329			0.880579	0.820566	0.0415415	516.658	329.37
M934T578_2			1.02186	0.773975	0.041663	934.246	577.672
M125T122			2.66108	0.644307	0.0416877	125.036	121.53
M643T643			0.869869	0.821666	0.0418022	642.924	642.692
M194T313			0.869512	0.772005	0.0421259	193.979	313.476
M175T876			1.14056	0.81363	0.0421262	175.025	876.192
M141T98			0.948488	0.778681	0.0423423	140.919	98.2985
M219T87			1.11477	0.75645	0.0425743	219.087	87.029
M381T307			1.47806	1.46069	0.0427325	381.487	307.407
M363T87_2			0.320563	0.675085	0.0429533	363.254	87.318
M493T307			1.51165	1.27463	0.0429711	493.484	306.985
M364T85			1.0101	0.786974	0.0432822	364.216	85.41
M79T874			1.33228	1.29633	0.0436338	78.9592	874.237
M217T873			1.43903	1.23117	0.043852	216.929	873.428
M234T87			1.1515	0.79835	0.0444938	234.077	87.244
M549T639			0.812137	0.835261	0.0445658	548.955	638.639
M395T85_2			0.958302	0.752784	0.0448106	395.133	85.3395
M253T60			1.12517	0.680925	0.0448629	252.9	60.201
M491T366			0.891486	0.681427	0.0449483	491.488	365.504
M438T800			1.34563	1.74784	0.0451151	438.211	800.462
M495T581			0.89578	0.822689	0.0452783	494.851	581.155
M465T87_1			1.06744	0.734746	0.0453166	465.249	87.13
M409T306			0.857461	0.766853	0.0455742	408.987	306.322
M97T825			1.09568	0.829447	0.0459439	96.9602	825.47
M105T179			0.949464	0.689224	0.046782	105.071	178.887
M439T87_2			1.10342	0.760867	0.0469435	439.269	87.054
M392T363_2			0.86432	0.709611	0.0473077	392.317	363.44
M216T181			1.01498	0.758083	0.0475615	216.169	181.092
M579T966_2			1.44589	1.5886	0.0475886	579.219	966.347
M275T63_1			1.02449	0.801338	0.047654	275.023	63.378
M202T689			1.91887	1.78808	0.0477405	202.084	688.557
M1001T366			0.918649	0.739053	0.0477533	1001.01	365.794
M687T578			0.876513	0.836063	0.0484417	686.812	578.283
M359T308			0.862423	0.838862	0.0484927	358.98	308.204
M354T222			0.999205	0.803906	0.0488335	354.068	222.166
M354T308			0.647976	0.762343	0.0489936	353.987	307.584
M1023T585			0.954198	0.827783	0.0491575	1022.67	584.818
M401T87_1			1.10744	0.724664	0.0491608	401.218	86.804
M255T114			0.818316	0.716978	0.0492048	254.916	114.149
M125T70			1.30277	1.75563	0.0492286	124.984	69.966
M265T83_2			1.1973	0.252292	0.0492603	265.073	83.176
M537T652			0.831799	0.852781	0.0493765	536.882	652.161
M231T191			0.927408	0.774036	0.0496737	231.063	191.246
M149T375			1.34614	0.565824	0.0499001	149.061	374.744
M162T56			1.20288	0.244553	0.0499891	161.987	55.611
M119T60			0.964361	0.729214	0.0501286	118.904	59.557
M428T328			0.811896	0.821163	0.0503659	427.653	327.96
M695T62			1.81074	1.38267	0.0504022	695.485	62.0465
M353T88			1.04342	0.792864	0.0509994	353.123	87.5205
M297T803			1.08064	0.80478	0.0511885	297.083	803.462
M787T579			0.786571	0.782998	0.0512336	787.281	578.738
M259T83			1.03268	0.758237	0.0514688	259.155	82.731
M425T88			1.21863	0.777167	0.0514889	425.254	87.778
M293T164			1.09808	0.736339	0.0514976	293.054	164.161
M836T307			0.834584	0.798983	0.0516587	836.01	307.359
M493T789			1.81168	2.27936	0.0517549	493.242	789.247
M397T87_2			0.885548	0.801288	0.0517787	397.222	87.3855
M621T825			1.15108	0.744275	0.0522198	620.85	825.262
M750T354			1.40677	1.38689	0.0523513	750.333	353.822
M609T875			1.22529	1.46383	0.0525761	608.836	875.496
M313T87_1			1.24466	0.795089	0.0531303	313.093	86.584
M731T329_2			0.858561	0.848468	0.0531766	731.335	329.193
M269T86			1.185	0.740147	0.0537827	269.103	85.991
M287T628			0.826133	0.770018	0.0538002	286.917	627.551
M271T82_1			1.22711	0.733367	0.0539572	271.118	81.858
M244T148			1.34899	1.22414	0.0539993	244.2	147.994
M221T86			1.12669	0.700407	0.0540223	221.082	86.356
M759T639			0.751834	0.786559	0.0541755	758.927	639.075
M233T826			0.747011	0.822545	0.0548832	232.883	826.045
M283T494			1.49622	1.71156	0.0549038	283.079	493.678
M322T190			1.10955	0.709799	0.0549155	322.114	189.871
M430T364			0.977517	0.717878	0.0550339	430.316	364.205
M403T85			0.989318	0.820967	0.0551785	403.14	85.4565
M145T427			1.56831	1.62891	0.055319	145.05	426.607
M473T816			1.18159	0.813429	0.0555403	473.151	815.677
M223T396			1.43738	1.76179	0.0555811	223.083	395.762
M297T190_2			0.97169	0.709349	0.0560633	297.134	189.938
M734T310			0.843762	0.818267	0.0560795	733.997	310.132
M315T193			0.772219	0.812254	0.0562482	315.254	193.205
M167T87_1			1.33061	1.35601	0.0563233	167.035	86.902
M521T87_3			0.905017	0.820888	0.0570012	521.347	86.929
M213T497			2.08122	1.50914	0.0572476	213.125	496.779
M198T75			1.0062	0.682353	0.0576369	197.914	75.008
M461T365			0.796538	0.778709	0.0581113	460.992	364.924
M158T88			1.06769	0.772839	0.0581165	158.127	88.211
M203T202_1			1.07594	0.671508	0.0581524	203.129	201.615
M1034T361			0.948213	0.747798	0.0583761	1034.35	361.096
M303T629			0.832242	0.808768	0.058423	302.948	628.828
M359T88			1.18908	0.722041	0.0585589	359.222	87.7325
M621T359			0.800377	0.758558	0.0586969	621.333	359.143
M191T88			0.609116	0.777625	0.0590715	191.056	88.1175
M128T581			0.967956	0.684237	0.0590937	128.071	581.042
M534T329			0.796968	0.82402	0.0591605	534.325	329.364
M326T362			0.638887	0.789756	0.0592575	326.487	362.473
M464T362			0.794495	0.772696	0.0592985	464.32	362.344
M384T651			1.71418	1.20185	0.0594552	383.948	651.068
M409T30			0.943559	0.89772	0.0594776	409.107	29.938
M604T361			0.869789	0.795765	0.0594965	603.666	360.874
M608T362_2			0.787628	0.757203	0.0597625	608.326	361.91
M351T76			1.23848	0.725587	0.059779	351.185	76.226
M837T330			0.819384	0.873482	0.060194	837.34	329.688
M202T540			0.762251	0.79297	0.0613832	202.029	539.534
M718T579			0.857341	0.818451	0.0615022	717.82	578.831
M303T71			1.04123	0.78242	0.061574	303.018	71.364
M893T883			1.20112	1.70257	0.0616888	893.414	882.63
M253T168			1.05668	0.74594	0.0617686	253.144	167.733
M874T330			0.786838	0.861928	0.0619248	874.008	329.677
M401T55			1.03142	0.672476	0.0619433	401.122	54.528
M311T582			0.829907	0.840647	0.0624128	310.935	582.16
M112T80			1.07925	0.727	0.0624539	112.04	80.256
M585T360			0.702117	0.771163	0.0631317	585.332	359.897
M199T199			1.41942	1.63222	0.0631425	199.038	198.937
M381T87_1			0.988557	0.793653	0.063204	381.118	87.104
M430T362			0.67113	0.76727	0.0636407	429.65	361.978
M445T328			0.888765	0.832889	0.0640321	444.655	327.957
M163T72			1.05856	1.37598	0.0646117	163.04	71.907
M163T591			1.013	0.754994	0.0646706	163.061	591.242
M365T84			0.948171	0.808226	0.0649434	365.234	84.252
M147T463			0.945674	0.604433	0.065415	147.066	462.811
M267T736			1.20693	0.795819	0.0654208	267.073	735.529
M176T65			1.36211	1.33334	0.0654343	175.981	64.5215
M501T327			0.781655	0.864314	0.065819	500.987	327.125
M205T89			0.403847	0.831265	0.0660579	205.072	89.2395
M460T361			0.874656	0.742525	0.0661138	459.993	361.065
M62T36			1.35111	1.22461	0.0663764	61.9882	35.532
M370T256			0.904838	0.798451	0.0665064	370.099	255.581
M433T60			0.66507	1.20785	0.0665801	433.225	59.999
M513T649			0.910923	0.839607	0.0667371	512.921	648.906
M227T87_2			0.340536	0.79472	0.0668851	227.166	87.115
M133T167			1.37604	1.25814	0.0669172	133.05	167.048
M297T788			1.01935	0.706561	0.067007	297.083	787.892
M231T157			0.982744	0.768956	0.0670599	231.135	157.331
M159T420			0.394451	0.731732	0.0671593	159.03	420.243
M206T351			0.219251	0.714217	0.0673519	206.083	351.444
M62T71			3.25519	1.48441	0.0673599	61.9883	70.859
M678T308			0.844907	0.819458	0.0675968	677.998	307.927
M195T879			1.29122	1.47081	0.0680087	194.947	878.588
M874T358			0.852643	0.771629	0.0680988	874.34	357.796
M212T1369			1.26118	1.25555	0.0681831	212.075	1369.04
M157T215			1.15819	0.768178	0.0682861	157.087	214.898
M140T83			1.10193	0.750608	0.0684038	140.035	83.265
M231T65_1			1.38601	0.757435	0.0684276	231.124	64.8395
M75T748			1.18008	0.816857	0.0690486	75.0086	748.33
M835T363			0.669076	0.786524	0.0693595	835.344	363.037
M621T363			0.820465	0.80396	0.0694242	620.667	363.082
M350T278			0.892759	0.705939	0.0695661	350.073	277.604
M257T86_1			1.02675	0.813751	0.0695727	257.103	86.427
M155T63			0.847788	0.775499	0.0696436	155	62.972
M266T429			0.373643	1.52522	0.0697216	266.09	428.769
M825T588			0.94713	0.812177	0.0704647	824.724	587.828
M185T85			1.33809	0.790612	0.0704677	185.119	84.578
M572T310			0.773871	0.808129	0.0704757	571.991	310.145
M144T575			0.634475	0.848028	0.0705731	143.97	575.493
M351T87			0.979	0.811538	0.0706051	351.108	87.203
M315T826			0.821515	0.867474	0.0707163	314.877	825.673
M609T575			0.48827	0.81223	0.0713795	608.91	574.909
M337T255			1.14158	0.808081	0.0715826	337.114	255.404
M462T364			0.864467	0.748	0.0716107	462.323	364.337
M156T83			1.01029	0.762022	0.0718774	156.067	83.433
M885T578_2			0.840159	0.80078	0.0723085	885.256	578.245
M347T278			1.13901	0.772691	0.0723627	347.098	278.013
M365T772			1.61259	2.08734	0.0725164	365.183	772.386
M176T375			0.866169	0.705475	0.0726949	176.038	374.821
M155T87			1.1205	0.77727	0.072921	155.108	86.6785
M121T216			0.852094	0.583621	0.0730812	121.029	215.945
M85T537			1.22966	1.36458	0.0735746	85.0291	537.134
M229T84			0.802076	0.785079	0.0738871	229.108	83.519
M141T192			0.959296	0.795051	0.0740473	141.019	191.855
M239T615			0.833205	0.810671	0.0743786	238.86	614.532
M152T478			0.962528	0.779175	0.0750527	152.035	477.859
M1050T578			0.737419	0.798954	0.0752616	1049.7	577.801
M945T362			0.908991	0.746224	0.0753536	944.512	362.404
M281T744			1.26527	0.765288	0.0754851	281.088	744.048
M301T179			1.26801	1.46831	0.0760726	301.104	179.224
M173T87_1			1.19478	0.76122	0.0760984	173.118	86.657
M433T599			0.849648	0.861857	0.0764434	432.814	598.991
M522T305			0.922822	0.822888	0.0769383	521.984	305.3
M287T278			1.12689	0.77488	0.077145	287.078	278.013
M147T493			1.39719	0.750568	0.0777368	147.066	493.463
M291T489			1.37732	1.62009	0.0779327	291.099	488.902
M1100T578			0.856108	0.819355	0.0785282	1099.68	577.821
M917T357			0.728244	0.823984	0.0795229	916.513	357.068
M130T120			1.3505	1.37226	0.0796393	130.059	119.511
M692T361			0.663496	0.775524	0.0796856	692.004	360.566
M904T60			1.47051	1.52747	0.0797913	903.645	60.317
M676T307			0.838088	0.832097	0.0798059	676.001	306.819
M437T81			1.30238	1.43541	0.0801521	437.091	81.422
M407T86_2			0.933603	0.786579	0.0804091	407.243	86.386
M697T365			0.99153	0.801664	0.0804317	696.665	365.17
M435T581			1.44808	1.60047	0.0804367	435.03	580.784
M640T363			0.754698	0.779798	0.0805941	639.666	363.182
M608T326			0.740482	0.794831	0.0806554	607.659	325.874
M149T190_1			1.3052	0.635353	0.0810088	148.591	189.888
M187T227			0.588348	0.84224	0.0812511	187.134	226.655
M289T62			1.41461	1.26611	0.0812653	289.184	62.2315
M301T208			1.05839	0.819452	0.082255	301.239	208.31
M280T493			1.39194	2.43109	0.0826177	280.104	493.422
M1103T359			1.33412	1.2979	0.0827288	1103.02	359.392
M270T205			1.03945	0.265203	0.0827934	270.208	205.196
M143T366			0.810406	0.800752	0.0833524	142.973	365.551
M306T237			0.814249	0.862377	0.0835639	306.119	236.77
M173T271			1.93629	0.789776	0.0836076	173.119	270.939
M597T600			0.853724	0.857195	0.0839382	596.758	599.896
M763T362			0.658847	0.737162	0.0842262	763.341	362.228
M419T76			1.36826	1.30781	0.0844384	419.08	76.209
M625T365_1			0.966006	0.753568	0.0844571	624.662	364.909
M331T87_1			1.17503	0.781085	0.0846483	331.103	87.25
M482T363			0.715005	0.780571	0.0851369	481.988	363.101
M595T598			0.815167	0.861052	0.0853212	594.778	597.764
M694T62			1.66681	1.32271	0.085693	694.484	61.789
M382T731			1.36017	2.13746	0.0861575	382.136	730.751
M443T361			0.685781	0.760512	0.0867513	443.324	361.394
M275T87_2			1.16863	0.7895	0.0868046	275.113	86.617
M1055T308_2			0.903476	0.808711	0.0870391	1055.01	307.701
M80T826			0.873341	0.838941	0.0877384	79.957	825.502
M75T401			0.987034	0.832146	0.0879477	75.0084	401.057
M609T640			0.788413	0.844669	0.0879612	608.919	640.374
M220T533			1.30764	2.06779	0.0886653	220.083	532.679
M678T324			0.625535	0.838054	0.0895071	677.665	323.81
M219T607			1.05071	0.832256	0.0897746	218.992	606.831
M179T700			0.851269	0.833799	0.0901575	179.056	699.956
M204T298			1.02534	0.64757	0.0902028	204.067	298.202
M175T192			0.961945	0.739289	0.0904416	175.025	191.575
M434T308			0.814972	0.821922	0.0906594	434.49	307.761
M536T365			1.23711	0.788348	0.090753	535.656	365.062
M459T872			1.23015	0.80203	0.0907633	459.136	871.737
M363T398			1.25632	1.46796	0.0909362	363.107	397.573
M820T362_1			0.677174	0.736382	0.0910347	819.674	362.275
M397T54			0.940021	0.584737	0.0911377	397.226	54.237
M479T87_1			1.10675	0.8345	0.0916054	479.264	87.0655
M147T198			1.42674	1.45833	0.0920538	147.045	198.496
M357T309			0.645917	0.818773	0.0923357	356.983	308.925
M215T86_1			1.13568	0.764045	0.092487	215.093	86.124
M765T362_1			0.761083	0.753177	0.0926445	764.673	362.442
M293T107			0.946847	0.699699	0.0928082	293.212	106.951
M462T362_1			0.701855	0.814075	0.0930961	461.658	361.633
M662T363			0.611208	0.745087	0.0935994	661.994	363.143
M225T202			1.00086	0.80494	0.0941258	225.111	202.199
M396T647			1.29662	1.19925	0.094258	395.926	647.19
M521T358			0.705352	0.747521	0.0943323	520.985	358.267
M457T662			0.909119	0.877189	0.0944508	456.86	661.953
M520T366			0.941136	0.776782	0.0945258	519.987	366.371
M586T362			0.571437	0.763323	0.0945369	585.998	361.903
M445T330			0.637268	0.859006	0.0948018	445.321	329.512
M144T69			1.1174	0.392001	0.095039	144.045	68.549
M331T87_2			0.271542	0.79377	0.0951388	331.191	86.902
M472T56			1.24643	1.73192	0.0952514	471.99	56.384
M729T576			0.696273	0.845792	0.0954631	728.878	576.314
M88T499			1.28358	0.692506	0.0956688	88.0401	498.594
M180T1317			0.698676	0.825764	0.0962554	179.989	1317.2
M570T330			0.724391	0.881178	0.0964431	570.327	329.728
M695T330_1			1.28074	1.17127	0.0965285	694.668	330.301
M361T88			1.03533	0.738968	0.09734	361.239	87.607
M127T77			0.661922	0.74721	0.0973622	126.904	76.8725
M265T137			0.80747	0.793505	0.0975973	265.02	137.475
M354T198			1.2989	0.649664	0.0977627	354.236	198.056
M311T86_2			1.50781	1.58334	0.0980405	311.259	86.018
M721T641			0.835521	0.845235	0.0982673	720.891	641.029
M655T640			0.779755	0.869628	0.0990084	654.92	639.732
M691T68			1.43551	1.38001	0.0997625	691.388	67.648
M201T202			1.13904	0.841733	0.099847	201.15	202.007
M213T35			1.0001	0.90382	0.0999334	213.056	35.005
M639T360			0.59066	0.798631	0.100263	639.001	360.039
M638T578			0.756543	0.841422	0.100326	637.822	578.279
M498T329_2			0.743519	0.865183	0.100639	498.324	329.349
M275T223			1.30634	1.25759	0.101111	275.077	222.97
M444T327			0.780509	0.840527	0.101174	443.989	327.059
M1002T579			0.746741	0.831414	0.101229	1001.71	578.772
M115T619			0.931285	0.902815	0.101431	114.98	619.381
M541T310			0.756526	0.836568	0.101458	541.495	309.856
M159T64			1.00128	0.538668	0.101823	159.064	63.556
M323T88			0.772101	0.824253	0.102045	323.114	87.5095
M97T88			0.977712	0.822787	0.102295	97.0291	87.593
M606T362_1			0.649558	0.76769	0.10307	605.662	362.432
M291T222			1.1001	0.792916	0.103758	291.072	222.295
M553T51			0.274628	0.672495	0.104137	553.284	50.6625
M142T191			0.75365	0.752185	0.104542	142.022	190.69
M357T136			1.00176	0.72194	0.10504	357.08	135.755
M979T362			0.659617	0.780147	0.105286	979.349	361.574
M911T360			1.13677	1.23384	0.105378	910.675	359.655
M433T877			1.27001	1.2848	0.105472	432.857	876.515
M379T55			0.949811	0.71265	0.105536	379.139	55.45
M590T363			0.627666	0.774478	0.105799	589.991	362.8
M131T393			0.711993	0.746079	0.105852	131.01	392.687
M300T442			1.89703	1.53101	0.105939	300.193	442.382
M111T86			0.683542	0.798941	0.10725	111.045	86.402
M481T328			0.806371	0.869375	0.107355	480.656	327.865
M245T709			1.38142	1.646	0.107473	245.115	709.466
M453T86			0.956882	0.793609	0.107474	453.284	86.4755
M171T1312			1.16678	1.22121	0.107646	171.139	1312.27
M353T54			0.808074	0.69272	0.107725	353.2	54.0405
M254T168			0.829059	0.810382	0.10774	254.147	167.605
M143T89_1			0.922788	0.834686	0.107805	143.035	88.666
M353T780			0.983399	0.671868	0.108181	353.06	779.872
M362T87			1.06152	0.78832	0.108936	362.241	87.492
M124T362			0.538009	0.762638	0.109176	123.949	361.974
M255T272			0.917594	0.844969	0.109177	255.122	272.209
M361T79			0.742175	0.706326	0.10929	361.165	78.705
M163T556			1.07461	0.795506	0.109639	163.061	556.5
M528T814			1.2561	2.06409	0.110193	528.194	814.427
M525T73			1.15819	0.828403	0.110995	525.364	72.802
M568T310			0.722465	0.849897	0.111413	567.997	309.942
M459T87_3			1.18872	1.26294	0.111534	459.345	86.9255
M288T125			1.13111	1.27736	0.111587	288.019	125.349
M183T86_2			0.251196	0.798224	0.111826	183.139	86.3175
M345T83			1.28818	1.26756	0.111901	345.097	83.0845
M599T354			0.748688	0.733108	0.111982	599.491	354.101
M553T331			0.803179	0.891083	0.112174	553.325	330.664
M146T71			1.07267	0.43139	0.112756	146.061	71.238
M437T330			0.759907	0.880417	0.112766	437.486	329.569
M329T595			0.826387	0.876771	0.113047	328.891	594.97
M627T363			0.680023	0.811903	0.113468	626.658	363.081
M945T359			0.652637	0.797426	0.113746	945.012	359.338
M117T52			1.47008	1.40074	0.113989	116.958	51.52
M750T361			0.86795	0.746874	0.114037	749.668	361.031
M410T364			0.64655	0.797847	0.114567	410.485	364.342
M253T88_2			0.993904	0.830316	0.114772	253.145	87.6945
M278T562			1.60711	1.49331	0.114853	278.044	561.553
M117T511			0.396639	0.824712	0.1151	117.056	511.447
M289T56			1.17021	1.46063	0.115395	288.978	56.325
M235T66			0.851762	0.816574	0.115664	235.136	66.22
M147T763			1.23286	1.47868	0.11591	147.03	763.149
M236T177			0.826998	0.804305	0.115982	236.019	177.037
M243T82_2			0.830088	0.781008	0.116	243.124	82.234
M625T59			0.643363	1.46702	0.116089	625.455	59.1765
M1050T359			0.707581	0.794983	0.116135	1050.02	358.636
M756T310			0.818313	0.858298	0.116275	755.507	309.942
M147T371			1.1132	0.468017	0.116438	147.066	371.271
M202T203			1.29544	1.83909	0.116648	202.072	202.698
M415T203			0.741554	0.794728	0.116736	415.035	202.542
M325T55			0.495449	1.39711	0.116771	325.184	55.355
M729T362_2			0.904802	0.755827	0.116791	729.337	362.496
M519T663			1.13157	1.17295	0.116799	518.86	662.841
M199T65			1.11478	1.19021	0.116852	199.007	65.282
M748T362			0.724354	0.791147	0.117027	747.671	361.51
M445T362_1			0.78124	0.782102	0.117224	444.655	362.38
M299T191			1.24392	0.356794	0.117604	299.129	191.035
M330T422			1.56562	1.76631	0.117928	330.204	421.813
M497T601			0.807825	0.85156	0.117967	496.797	600.699
M115T168			1.1826	0.511276	0.117996	114.715	168.346
M287T227			0.923792	0.813276	0.11822	287.223	226.978
M143T258			1.00265	0.843629	0.118538	143.071	257.851
M1051T578			0.761182	0.821859	0.11888	1050.7	577.821
M302T209			1.04082	0.792848	0.119126	302.242	208.544
M217T241			1.31538	1.21352	0.119146	217.048	240.526
M1048T309			0.728641	0.850506	0.119546	1048.02	308.509
M289T22			1.04066	0.94069	0.119734	289.087	22.411
M417T203			0.928492	0.752463	0.119934	417.249	203.235
M250T1372			0.812089	0.73596	0.120106	249.976	1371.99
M129T142			0.857757	0.76727	0.120412	129.092	141.561
M819T362			0.530378	0.770474	0.120636	819.008	361.826
M158T63			1.01921	0.475991	0.120861	158.061	63.33
M734T577			0.744168	0.847084	0.121171	733.816	577.2
M236T335			0.891123	0.789013	0.121203	236.093	334.93
M277T421			0.561739	1.21399	0.121284	277.093	420.541
M1028T361			0.496105	0.779077	0.121464	1027.51	361.186
M640T328			0.741152	0.866399	0.121471	640.333	327.773
M680T62			1.56319	1.2255	0.121688	680.468	62.0365
M111T71			0.853558	0.77237	0.12282	110.975	70.911
M595T647			0.71389	0.885068	0.12301	594.924	647.251
M649T307			1.28742	1.17365	0.123462	648.501	306.745
M839T329			0.932	0.906311	0.124003	838.673	329.11
M188T373			0.886592	0.812151	0.124154	188.093	373.007
M731T329_1			0.737724	0.893372	0.124358	730.669	328.578
M387T1357			0.992917	1.35675	0.124836	387.004	1356.78
M138T69			0.9257	0.701364	0.12607	138.02	68.6225
M281T257			0.86042	0.893643	0.127059	281.015	257.297
M459T357			1.29518	1.27338	0.127757	458.995	356.598
M213T98			1.21946	1.35941	0.127771	212.959	98.394
M208T374			1.18857	1.328	0.127936	208.065	373.838
M295T201			0.645553	0.809558	0.128219	295.155	201.244
M449T87_2			0.842029	0.834474	0.128403	449.253	87.203
M533T600			0.810526	0.87499	0.128485	532.77	600.082
M391T363			0.676522	0.838867	0.128811	390.987	363.453
M533T82			0.626109	0.82472	0.129054	533.347	82.327
M411T347			1.16339	1.24978	0.129171	410.985	347.109
M650T351			1.10639	1.32467	0.129942	650.498	350.62
M481T365			0.895968	0.776125	0.130191	481.322	364.926
M337T420			0.403675	1.22316	0.130386	337.114	420.329
M221T656			0.869566	0.858438	0.130884	220.945	655.912
M525T636			0.617954	0.814637	0.130902	524.936	636.374
M246T836			1.32785	1.36162	0.131224	246.074	835.964
M289T88_2			0.395525	0.736302	0.131269	289.166	87.6515
M315T642			0.845888	0.852315	0.131409	314.966	642.24
M909T362			1.40539	1.30045	0.13162	908.678	361.766
M429T169			0.942754	0.796105	0.131647	429.05	168.789
M159T461			0.957566	0.802979	0.131906	159.03	460.586
M197T87			0.963604	0.829225	0.132056	197.082	86.738
M137T73			0.929988	0.290201	0.132294	137.024	72.603
M117T396			1.01914	0.821297	0.132357	117.056	396.461
M428T365_1			0.715466	0.768167	0.13246	427.654	364.759
M222T482			1.16525	1.24158	0.132513	222.135	481.814
M596T308			0.83819	0.853524	0.132638	596.496	308.057
M755T307			1.14499	1.15972	0.133243	754.508	307.411
M747T361			0.607529	0.797285	0.133503	747.005	360.98
M217T826			0.769539	0.897317	0.133579	216.91	825.932
M113T40			1.2549	1.19677	0.133894	112.985	39.65
M356T307			0.666547	0.811658	0.133944	355.984	307.291
M495T711			1.37579	1.70968	0.134175	495.183	711.113
M115T427			1.0868	0.855341	0.134559	115.04	427.053
M181T377			0.603203	0.563117	0.134657	181	377.029
M275T407			1.18316	1.65986	0.134794	275.104	406.585
M300T191			1.14972	0.388798	0.134878	300.132	190.944
M302T345			1.42675	1.1789	0.135345	301.983	344.666
M251T79			0.927154	0.546797	0.135439	251.093	79.22
M423T87_1			1.00668	0.843366	0.135524	423.238	87.029
M341T803			0.937642	0.833195	0.135539	341.109	802.987
M385T630			0.715796	0.835112	0.136051	384.95	629.706
M547T362			1.16738	1.27304	0.136216	547.487	362.246
M384T330			0.689651	0.892587	0.136449	384.483	329.696
M143T98			0.804201	0.826237	0.136577	142.917	98.2305
M184T57			1.04708	0.420933	0.136708	184.007	56.901
M384T366			0.94797	0.828277	0.137213	384.483	365.551
M281T87			0.832592	0.353593	0.137228	281.212	87.146
M439T652			1.27743	1.1465	0.137314	438.907	652.278
M399T87_2			1.08384	0.843308	0.137538	399.238	87.042
M115T169			5.65957	0.662499	0.137583	115.077	168.808
M691T361			0.72209	0.779252	0.137681	691.338	361.405
M331T1290			1.19319	1.17187	0.137924	330.919	1290.13
M179T674			1.0038	1.38875	0.137936	179.056	674.481
M162T84			0.703978	0.646514	0.138207	162.02	83.914
M89T447			1.47401	2.23277	0.13853	89.0243	447.139
M783T311			0.793968	0.83924	0.138706	783.006	311.399
M570T62			1.38327	1.28462	0.138881	570.393	61.861
M1186T362			0.558187	0.783928	0.139038	1186.02	362.315
M330T79			0.877614	0.799931	0.139099	330.179	78.736
M260T813			1.71372	1.37503	0.13917	260.089	813.436
M133T784			1.1619	1.46911	0.139209	133.014	783.567
M256T494			1.31456	1.63276	0.139296	256.06	494.017
M607T328			0.833907	0.875564	0.139372	606.993	327.828
M357T797			1.02458	0.811731	0.139523	357.104	797.264
M111T351			1.26256	1.19605	0.140472	111.009	350.697
M585T577			0.595941	0.861088	0.141487	584.865	577.19
M731T638			0.70666	0.822543	0.141776	730.935	638.087
M147T373			0.892568	0.870916	0.141831	147.03	373.153
M239T580			1.23698	1.78346	0.142225	239.077	580.187
M293T269			1.00572	0.706293	0.142734	293.055	269.274
M74T684			1.46977	1.65952	0.142833	74.0246	683.884
M321T257			0.926814	0.849282	0.14316	321.119	256.565
M275T307			0.755419	0.803337	0.143162	275.481	306.869
M500T365			0.72392	0.829989	0.143465	500.321	365.202
M273T104			1.25717	1.24999	0.143475	272.824	103.803
M409T190			0.825024	0.815903	0.143912	409.149	189.898
M179T73			0.960995	0.795907	0.144098	179.072	73.423
M453T652			0.798328	0.863608	0.144129	452.9	651.691
M1185T361			0.372415	0.808947	0.144287	1185.02	361.072
M374T63			0.553338	0.879532	0.144304	374.245	63.127
M926T360			0.741807	0.840784	0.144312	926.346	360.064
M954T580			0.78153	0.866143	0.144429	953.714	579.813
M665T959			1.03102	0.757437	0.144635	665.215	959.423
M338T62			0.862794	0.812043	0.144748	338.164	62.369
M639T58			1.37024	1.5422	0.144787	639.47	58.397
M302T366			0.759459	0.821597	0.144903	301.983	366.115
M305T74			0.699354	0.822106	0.145235	305.142	73.983
M253T80			1.22944	1.29032	0.145388	253.036	79.863
M557T650			1.04914	1.26177	0.145626	556.885	649.962
M228T214			1.46286	1.38158	0.146055	228.07	214.317
M145T391			1.03305	0.859652	0.14635	145.014	391.018
M319T59			3.35428	1.5586	0.146888	319.232	58.974
M273T87_1			1.05238	0.81459	0.147068	273.098	87.135
M205T56			1.17857	1.49035	0.147965	204.972	55.938
M461T88			0.766515	0.851253	0.148029	461.253	87.663
M87T43			0.887653	9.17415	0.14832	87.0031	43.271
M355T804			0.989384	0.8042	0.14832	355.088	804.054
M353T364			0.955292	0.787787	0.148481	352.989	364.341
M1016T360			0.595172	0.817887	0.148638	1016.02	360.458
M242T451			1.08154	0.710006	0.148736	242.079	451
M611T60			0.611124	1.36677	0.148767	611.439	59.763
M447T362			0.82549	0.812974	0.148945	446.652	362.216
M518T342			1.03937	1.29446	0.149067	517.99	341.817
M800T361			0.636286	0.773688	0.149187	800.009	361.017
M539T359			0.519593	0.847792	0.149407	539.498	359.267
M317T86			0.795734	0.809907	0.149436	317.09	86.391
M181T87_1			0.828886	0.77597	0.149783	181.087	86.577
M1012T362			0.582707	0.771734	0.149831	1012.02	361.888
M217T170			1.01373	1.34926	0.15011	217.018	170.254
M784T308_1			0.985042	0.869239	0.150248	783.671	307.788
M327T88			0.910339	0.852426	0.150544	327.218	87.874
M313T254_1			0.777571	0.874016	0.150556	313.07	254.436
M224T87			0.915032	0.864876	0.150617	224.093	86.709
M341T87_1			1.0079	0.826493	0.151893	341.123	87.288
M587T659			1.29271	1.13854	0.152093	586.869	658.586
M1080T359			0.548334	0.79726	0.1528	1079.52	358.563
M410T63			0.764315	0.873532	0.152855	410.221	63.21
M330T306			1.06294	1.25596	0.152924	330.481	305.94
M781T576			0.592501	0.84809	0.153456	780.819	576.232
M565T647			1.26479	1.14048	0.153523	564.874	647.389
M165T82			0.956112	0.826434	0.15359	165.056	82.1015
M1184T357			0.545012	0.784175	0.153596	1184.03	356.887
M1149T578			0.806278	0.825167	0.153752	1148.67	577.718
M271T191			0.933019	0.755143	0.153826	271.191	190.999
M728T359			0.681388	0.830931	0.153909	728.006	359.111
M383T306			0.629441	0.821582	0.154176	383.484	306.312
M841T580			0.805628	0.87134	0.154216	840.753	579.958
M225T171			0.86459	0.826294	0.154759	225.113	170.505
M171T734			1.21891	1.77991	0.154847	171.078	733.812
M131T464			1.23893	0.82627	0.154878	131.071	463.964
M187T671			0.579298	0.816149	0.154902	187.098	671.218
M688T578_2			0.679464	0.849776	0.154971	688.307	578.27
M479T362_2			0.528801	0.793532	0.155074	479.325	362.056
M435T601			0.816243	0.887313	0.155197	434.797	600.961
M341T183			0.830463	0.755958	0.155576	341.085	183.315
M327T362			0.789629	0.790942	0.155604	327.486	362.344
M409T87_2			1.11042	0.817223	0.155814	409.222	87.029
M825T639			1.2327	1.21932	0.156063	824.961	639.083
M233T56			1.06283	0.831604	0.156357	233.046	56.2645
M890T61			1.34749	1.41524	0.156373	889.628	60.653
M367T256			0.904962	0.835628	0.156432	367.124	256.311
M429T328			0.65353	0.845469	0.157371	428.985	327.506
M507T642			0.643668	0.879218	0.15809	506.949	642.068
M751T362			0.686524	0.782656	0.158285	750.999	362.192
M999T310			0.864873	0.852825	0.15853	999.014	309.929
M837T579			0.78476	0.868032	0.158612	836.762	579.446
M85T61			1.02532	1.42668	0.158695	84.9506	61.072
M255T82			1.11517	1.26299	0.159027	255.051	81.664
M909T355			0.46462	0.803954	0.159689	909.344	354.594
M199T86			1.03423	0.843113	0.160589	199.098	85.916
M249T671			1.03563	0.854202	0.160827	249.073	671.43
M257T64			1.10537	0.796247	0.160916	257.139	64.404
M145T715			1.31681	1.29389	0.161467	145.014	715.436
M312T263			0.882272	0.725732	0.161516	312.254	263.217
M919T309			0.782895	0.831754	0.161565	918.51	308.928
M918T60_2			1.22103	1.49803	0.161842	917.662	59.756
M364T815			1.18763	1.83453	0.162494	364.125	814.841
M163T59			0.647255	0.780828	0.163079	162.894	58.8845
M499T647			1.0344	1.22335	0.163116	498.9	646.879
M589T580			0.759477	0.874766	0.163277	588.834	579.939
M331T348			0.539701	0.808326	0.163282	331.48	347.961
M339T77			0.928149	0.624838	0.163376	339.327	76.981
M411T68			0.720213	0.854485	0.163507	411.237	68.3645
M261T107			1.1657	1.18966	0.163887	261.044	107.38
M492T328			1.18894	1.14722	0.163922	492.486	327.545
M140T206			1.01997	1.59989	0.164189	140.01	205.638
M669T580			0.615854	0.852348	0.164478	668.827	579.734
M383T623			0.984273	0.887969	0.164783	382.844	623.171
M328T329			0.875963	0.901239	0.164809	328.485	328.673
M227T165			0.663458	0.823388	0.164836	227.129	164.893
M641T362			0.759647	0.810901	0.164885	640.998	361.793
M257T270			0.488071	0.691303	0.164938	257.078	269.768
M838T581			0.757164	0.851236	0.165523	837.757	581.364
M434T63			0.53119	0.891789	0.165731	434.266	63.151
M438T576			0.538624	0.842096	0.165881	437.901	575.847
M188T203			1.01067	0.702895	0.165884	188.072	203.084
M113T85			0.813425	0.824231	0.166646	112.985	84.81
M461T308			0.714497	0.877252	0.166775	460.992	308.345
M1177T577			0.71926	0.817846	0.167445	1176.7	577.192
M503T873			1.15243	0.80539	0.167551	503.162	873.248
M150T69			0.763144	0.843146	0.168006	150.002	68.859
M171T108			1.33171	1.15961	0.168285	171.139	108.249
M659T362			0.681543	0.791516	0.168542	658.666	361.739
M588T814			1.17705	2.18429	0.168987	588.215	814.494
M124T1312			1.30535	1.17662	0.169075	123.989	1312.3
M232T86			0.967934	0.852064	0.169163	232.061	86.381
M639T580			0.797224	0.841737	0.169538	638.816	579.894
M482T331			0.886898	0.910024	0.169858	481.988	330.894
M337T828			0.820064	0.925247	0.169864	336.859	828.202
M359T69_2			0.915169	1.64724	0.170511	359.28	69.11
M735T958			0.970873	0.832405	0.171015	735.221	957.835
M299T286			1.27606	1.16744	0.171075	299.054	286.231
M148T528			0.916773	0.514903	0.171532	148.044	528.354
M583T61			0.454396	1.24637	0.171767	583.407	61.3625
M277T369			0.942478	0.858273	0.171826	277.039	369.416
M343T206			0.609213	0.73262	0.172249	343.212	205.72
M341T57			1.2548	1.39954	0.172765	340.971	56.847
M255T597			0.717799	0.887665	0.172896	254.891	597.431
M1039T577_1			0.74175	0.784308	0.173704	1038.78	576.6
M251T687			1.14263	0.858585	0.173718	251.078	687.455
M325T87_4			1.12221	1.31844	0.173757	325.238	87.303
M164T84			0.794115	0.809793	0.174078	164.036	84.296
M259T941			0.965192	1.22227	0.174196	259.023	940.51
M358T308			0.530637	0.817233	0.174312	357.981	307.709
M229T863			1.11338	1.22798	0.174855	229.012	863.114
M285T170			0.818934	0.810157	0.175345	285.207	170.114
M237T701			1.02655	0.85223	0.175475	237.062	700.58
M387T87_2			1.09054	0.828658	0.176376	387.238	86.902
M201T452			0.44231	1.45244	0.176645	201.125	452.102
M267T60			0.982803	3.04582	0.176741	267.051	60.352
M305T60			3.68553	1.42314	0.176808	305.216	60.342
M259T77			1.15582	1.24568	0.176842	259.028	77.494
M62T1360			1.08186	1.1997	0.177439	61.9883	1360.46
M278T82			1.10941	1.49797	0.177463	278.221	81.771
M446T365			0.913234	0.796432	0.177748	445.987	364.909
M569T364			0.785555	0.795247	0.17783	568.996	364.31
M300T520			1.24554	1.40284	0.177846	300.04	520.198
M259T646			1.14356	1.16998	0.178632	258.987	646.128
M638T639			0.683885	0.866023	0.179172	637.942	639.411
M331T250			0.808506	0.807492	0.179272	331.249	250.179
M414T366			0.678275	0.762191	0.179392	413.981	365.808
M996T351			1.33715	1.23196	0.179846	996.019	351.075
M565T87_3			0.689684	0.849079	0.179859	565.373	86.766
M217T799			1.13625	0.658526	0.180222	217.083	799.296
M129T125			1.13255	1.23086	0.180603	129.019	125.178
M237T83_2			1.01893	0.806533	0.180696	237.077	82.778
M701T82			1.02789	0.829796	0.180777	701.469	82.032
M1158T361			0.908593	1.23046	0.181619	1158.02	361.055
M838T329			1.35649	1.09754	0.181625	838.008	329.286
M321T74_2			0.860982	0.829134	0.182023	321.211	74.0285
M352T61			1.13163	0.82871	0.18217	352.18	61.25
M195T80			0.541008	1.23982	0.182264	195.066	80.4335
M464T347			1.16699	1.20134	0.182369	463.988	346.971
M377T629_2			0.591355	0.870167	0.182412	376.963	628.927
M285T121			1.32598	1.26049	0.182531	285.244	120.554
M158T389			1.25952	1.18202	0.182748	158.046	388.582
M85T1374			0.624848	0.785643	0.183036	85.0043	1374.45
M158T530			0.45934	0.83469	0.183202	158.082	529.877
M131T396			1.22164	1.21513	0.183408	131.035	396.332
M191T193			0.675174	0.787902	0.183723	191.02	192.837
M208T390			0.653066	0.846031	0.183763	208.065	389.993
M313T204			1.10583	1.26521	0.183828	313.239	203.597
M171T193			1.06908	1.25409	0.18404	171.03	193.315
M160T172			1.29709	0.700774	0.184967	160.04	171.949
M467T88			0.906651	0.794278	0.18518	467.264	87.506
M146T70			0.84021	0.733831	0.185321	146.025	70.0825
M561T638			0.605166	0.835324	0.185886	560.976	637.87
M313T696			1.08982	1.49707	0.18633	313.115	696.262
M299T112			0.670209	0.884682	0.186404	299.165	111.609
M695T330_2			0.787573	0.891782	0.186485	695.333	329.791
M1023T354			1.08525	1.20708	0.187292	1022.52	354.35
M210T139			0.977043	1.25854	0.187583	210.026	139.053
M119T607			0.606936	0.843011	0.187593	119.035	606.948
M566T641			0.738472	0.858453	0.187683	565.936	640.775
M534T362			0.761322	0.812952	0.187788	534.326	361.629
M182T85			0.777784	0.526267	0.188168	182.046	84.8215
M447T645			1.23496	1.12688	0.188321	446.927	644.915
M597T61			0.527716	1.30027	0.188373	597.423	60.756
M831T974_1			0.974655	2.27533	0.189338	830.82	973.613
M486T81			0.805545	0.838631	0.189842	486.33	81.143
M353T402			0.891295	0.78633	0.189889	353.109	402.383
M259T883			0.835288	1.35808	0.190082	259.023	882.945
M678T363			0.540531	0.832695	0.190289	678.331	362.84
M516T362			0.672706	0.779704	0.190754	516.326	361.678
M318T87_4			0.837151	0.830074	0.190758	318.216	86.555
M257T137			1.21599	1.16899	0.190828	257.212	137.398
M1056T349			1.09548	1.22484	0.190888	1056.01	349.477
M157T246			1.0881	0.877633	0.191806	157.087	246.408
M211T87_1			0.87675	0.55711	0.191994	211.061	87.38
M241T87_1			1.00739	0.855589	0.192102	241.072	87.429
M766T364_1			0.590147	0.850059	0.19305	766.005	364.311
M525T635			0.664624	0.859995	0.193326	524.994	635.45
M591T635			0.547198	0.853985	0.193439	590.967	635.389
M1015T360			0.514494	0.81877	0.193944	1014.68	360.223
M73T363			0.485279	0.837911	0.194781	72.9429	362.929
M516T340			1.19966	1.23586	0.19481	515.508	339.619
M426T364			0.628368	0.824192	0.196241	426.322	363.705
M111T160			1.07931	1.43987	0.196314	111.02	159.601
M419T59			1.37274	1.16381	0.196439	419.208	58.718
M677T308			0.818437	0.888934	0.196689	677	307.541
M290T214			1.23305	1.29033	0.196727	290.063	214.287
M199T396			1.11034	2.30918	0.196998	199.038	396.232
M625T329			0.790959	0.903343	0.197487	624.662	328.839
M114T340			1.12933	1.48193	0.197892	114.031	340.108
M289T86			0.737684	0.789965	0.198275	289.128	85.9155
M253T600			0.822646	0.904296	0.19828	252.893	600.226
M593T595			0.780122	0.882401	0.19851	592.799	595.136
M389T60			1.12216	1.22814	0.19882	389.176	59.76
M481T663			1.16736	1.16416	0.198885	480.904	663.309
M83T61			0.94569	1.45888	0.199143	82.9537	61.2715
M1051T308_1			1.20729	1.1637	0.199425	1050.68	308.467
M693T362_2			0.677305	0.856461	0.200703	693.336	361.637
M905T581			0.827014	0.853762	0.200773	904.724	581.154
M927T355			0.640006	0.852815	0.201581	927.011	355.497
M657T362			0.42922	0.821758	0.201721	657.334	362.014
M305T81_2			0.794367	0.813626	0.201938	305.104	81.236
M195T340			1.13925	1.41929	0.202266	195.011	340.498
M507T77			0.936971	0.702369	0.202623	507.406	76.9605
M997T312			0.760611	0.882152	0.202664	997.018	312.316
M420T63			0.763722	0.888465	0.202762	420.25	62.962
M71T379			1.05404	1.2102	0.204102	71.0136	379.158
M257T490			0.867801	0.823152	0.204135	257.176	489.554
M157T340			0.963194	1.48613	0.204407	157.037	340.356
M299T340			1.11279	1.42406	0.204591	299.02	339.868
M203T88			1.00173	0.851435	0.204611	203.056	88.4315
M438T348			0.559199	0.909961	0.204936	438.485	347.56
M193T341			1.11282	1.44004	0.205102	193.014	340.606
M295T116			0.762054	0.823823	0.20547	295.228	116.068
M447T326			0.756502	0.892583	0.206441	446.652	325.688
M85T1267			1.04462	1.16609	0.206531	85.0041	1267.49
M604T364			0.575504	0.80148	0.206636	604.331	364.352
M981T577			0.262745	0.861257	0.207163	980.744	577.18
M219T75			0.86522	0.838132	0.20721	219.067	74.6475
M675T308			0.71305	0.891186	0.208039	675.003	307.728
M408T339			1.14247	1.30264	0.208749	407.506	339.464
M311T664			0.824285	0.894473	0.209082	310.878	663.984
M427T82_2			0.855685	0.81446	0.209264	427.232	81.837
M222T427			0.751656	0.799044	0.209521	222.077	427.365
M145T166			0.808809	0.806451	0.209792	145.014	166.485
M597T366			0.708038	0.785444	0.210014	597.495	365.546
M112T158			0.979799	1.51653	0.210723	112.022	157.878
M246T340			1.09837	1.42689	0.210832	246.017	340.137
M264T52			1.06043	0.541168	0.210882	264.305	51.734
M436T328			0.818115	0.928269	0.210939	436.488	328.294
M119T72			0.723595	0.83939	0.211113	119.05	71.635
M309T53			0.83461	0.749449	0.211207	309.174	52.74
M685T577			0.646326	0.877557	0.211399	684.832	576.586
M417T54			0.415274	0.678367	0.211519	416.782	54.399
M131T88			0.908953	0.851655	0.211719	131.035	87.7555
M209T671			1.01131	0.860258	0.211729	209.08	671.211
M488T339			1.17817	1.27049	0.211755	488.009	339.472
M165T61			1.22008	1.19544	0.211771	165.019	61.197
M542T358			0.349612	0.837021	0.211969	542.494	358.332
M209T80_2			0.976853	1.28049	0.21222	209.046	79.786
M255T577			0.618042	0.881082	0.212731	254.968	577.131
M115T498			0.903988	0.895997	0.212996	115.04	498.486
M553T329			0.791815	0.902002	0.213449	552.659	329.465
M519T327			0.834946	0.880063	0.213585	518.655	327.18
M152T371			0.805213	0.685321	0.213855	152.002	370.89
M103T537			0.241134	0.866235	0.214333	103.04	537.337
M488T645			0.889297	0.892169	0.214509	487.929	645.493
M439T87_1			0.949196	0.86452	0.215034	439.233	87.133
M352T576			0.505053	0.872508	0.215162	351.819	576.303
M383T329			0.832856	0.903894	0.215174	383.484	329.42
M620T308			0.834159	0.870805	0.216121	620.003	308.356
M877T363			1.06523	1.23656	0.216168	877.335	362.51
M247T82			0.725199	0.826583	0.216903	247.118	82.154
M923T586			0.869304	0.885405	0.218069	922.701	586.1
M371T329			0.740896	0.472984	0.218571	371.157	329.083
M253T313			0.552627	0.863176	0.218609	252.974	313.017
M181T100			1.23297	1.16622	0.219563	180.827	99.888
M281T316			1.15551	1.28042	0.219708	281.055	315.947
M443T87_2			0.967939	0.834204	0.220273	443.265	87.336
M283T195_2			0.699674	0.856048	0.220498	283.264	194.619
M531T596			0.924394	0.91441	0.220702	530.791	595.981
M171T192			1.11907	0.841027	0.220897	171.103	191.565
M781T311			0.699159	0.879693	0.22135	781.01	311.225
M335T877			0.989729	1.15536	0.222	334.88	877.158
M649T308			0.845584	0.875486	0.222206	649.499	307.557
M343T383			0.881881	0.831722	0.222415	343.213	382.799
M693T595			0.774078	0.892813	0.222668	692.76	595.49
M460T915			0.150503	0.800161	0.222732	460.205	915.068
M147T419			1.10591	0.840368	0.222909	147.03	418.881
M848T577			0.717006	0.837505	0.223236	847.828	576.585
M325T87_3			0.90911	0.875194	0.223287	325.201	87.2605
M174T260			0.830328	0.540637	0.223467	174.056	259.714
M519T905			0.831439	0.821306	0.224224	519.157	904.522
M649T639			0.618834	0.892304	0.224775	648.931	638.93
M135T132			1.00058	1.29545	0.225092	135.066	132.439
M243T776			1.07155	1.48118	0.225892	243.063	775.599
M291T638			1.0879	1.21069	0.226349	291.007	637.613
M159T88_1			1.0149	0.824608	0.22655	159.03	87.579
M537T361			0.324413	0.813159	0.226878	536.988	360.797
M498T329_1			0.707225	0.901041	0.2269	497.659	328.646
M111T70			0.995498	0.692231	0.227072	110.958	70.0175
M151T136			0.810404	0.848386	0.227316	151.007	135.7
M157T222			1.01536	0.870595	0.228028	157.014	222.187
M341T87_2			0.623496	0.858058	0.228499	341.233	87.091
M605T577			0.669947	0.892338	0.229207	604.865	577.157
M101T187_2			2.41376	0.793748	0.229243	101.061	187.219
M643T362			0.51112	0.830983	0.229805	642.995	362.459
M417T652			1.25252	1.10568	0.230028	416.898	651.563
M198T308			1.08187	1.28799	0.230383	197.973	307.541
M569T62			1.26145	1.20265	0.230682	569.391	62.056
M567T641			0.834929	0.894404	0.230964	566.928	641.457
M696T307			0.934723	0.905138	0.231005	695.998	307.193
M786T329			0.741846	0.901274	0.231006	785.669	329.128
M640T584			0.767076	0.857568	0.231675	639.809	583.618
M241T182			1.20188	1.28164	0.232081	241.083	181.757
M145T362			0.543705	0.800635	0.232486	144.97	362.456
M928T359			0.566184	0.841215	0.232586	928.342	359.364
M769T360			0.376897	0.865698	0.232904	769.331	359.849
M666T63			1.18586	1.14407	0.233274	666.453	62.5585
M545T879			0.863535	0.839933	0.233298	545.172	879.288
M595T638_1			1.19164	1.33195	0.233322	594.988	637.581
M589T328			0.690097	0.886359	0.233459	588.66	328.065
M536T329			0.791981	0.900621	0.234419	535.657	328.524
M184T206			0.918635	1.43208	0.234461	184	205.918
M143T402			1.02419	0.87071	0.234717	143.035	401.639
M465T51			0.612289	0.631886	0.234928	465.304	51.377
M329T87_1			0.967292	0.884759	0.235569	329.087	87.294
M85T1322			0.570184	0.836548	0.235594	85.0042	1322.17
M427T329			0.738526	0.900385	0.235962	426.988	328.887
M279T302			0.823922	1.42827	0.235963	279.04	302.358
M143T128			0.807436	0.809918	0.236044	143.035	127.848
M166T79			0.899393	1.19481	0.236266	166.051	79.254
M241T87_2			0.288633	0.86449	0.236281	241.181	87.108
M589T84			1.20166	1.18454	0.236376	589.138	84.068
M349T77			0.590147	0.771207	0.236382	349.168	77.337
M353T202			0.826321	0.670993	0.236732	353.233	202.393
M458T829			1.1355	1.2965	0.237283	458.189	828.828
M1075T577			0.67528	0.860308	0.237593	1074.75	576.983
M838T306_2			0.540776	0.835796	0.237703	838.007	306.081
M293T615			0.744011	0.86503	0.237736	292.828	614.691
M287T88_1			0.950562	0.820477	0.237842	287.077	88.42
M161T726			0.903951	0.809646	0.238299	161.046	725.928
M311T75			0.580002	0.770727	0.238429	310.903	74.9565
M221T624			1.00085	0.918352	0.238567	220.888	623.806
M69T1323			1.11576	1.14979	0.238985	68.9954	1322.77
M212T1340			0.669653	0.866394	0.239024	212.076	1339.54
M312T190			0.682494	0.844005	0.239654	312.114	189.886
M247T365			0.323408	0.798941	0.239844	246.983	364.943
M732T639			1.16537	1.171	0.241005	731.924	639.183
M385T314			1.45017	1.24168	0.241245	385.016	313.971
M568T357			0.604679	0.843227	0.241309	568.329	357.158
M953T579			0.758201	0.879559	0.242169	952.718	578.745
M529T643			0.812816	0.888964	0.242184	528.93	642.808
M331T307			0.508725	0.83134	0.242222	331.48	307.06
M180T86			0.858429	0.862332	0.242579	180.066	85.949
M227T213_2			1.31959	1.30768	0.242669	227.068	213.254
M263T213			1.43368	1.29809	0.242891	263.044	213.312
M1079T577_1			0.6023	0.851122	0.242894	1078.72	577.134
M258T1210			0.646456	0.878563	0.242898	257.925	1209.74
M406T308			0.764423	0.918887	0.243217	405.992	307.704
M384T363			0.646476	0.854013	0.24387	383.983	363.445
M293T62			1.13578	1.40304	0.243906	293.197	61.6455
M666T43			0.142	0.576592	0.244139	666.06	42.74
M843T985			0.884606	0.896276	0.244211	843.264	984.556
M304T61_2			1.09582	1.33201	0.24453	304.244	60.513
M874T361			0.570606	0.816096	0.244735	874.009	361.205
M907T357			0.862003	0.858647	0.244769	906.682	357.359
M414T645_2			0.838422	0.916296	0.245215	413.968	644.812
M611T641			0.638527	0.892855	0.245402	610.934	641.455
M265T52			6.4909	0.618597	0.246468	265.149	51.546
M335T131			0.761045	0.773954	0.247232	335.223	131.295
M444T363			0.661098	0.818488	0.247864	443.99	363.126
M840T307			0.694361	0.845706	0.247896	840.003	306.825
M246T189			0.602494	0.846971	0.248045	246.05	189.348
M133T573			0.929905	0.896574	0.248132	133.051	572.683
M355T87_2			0.74754	0.842119	0.248548	355.21	87.299
M291T62_1			2.59986	1.2958	0.248763	291.2	62.019
M533T647			0.770195	0.894738	0.249028	532.925	646.879
M782T357			0.970346	1.17034	0.249056	782.008	356.647
M573T586			0.71976	0.912451	0.249468	572.859	585.708
M239T83			1.0112	1.38592	0.249567	239.202	82.975
M185T328			0.734966	0.571471	0.24998	185.075	328.39
M652T353			0.679112	0.831842	0.250433	652.495	353.24
M883T578			0.262095	0.890059	0.250434	882.767	578.157
M143T1266			1.0933	1.17624	0.250443	143.108	1266.21
M380T362			0.518058	0.820965	0.250778	380.489	361.94
M676T361			0.499467	0.840243	0.251344	675.668	361.226
M269T108			1.11524	1.21747	0.25271	269.213	107.602
M290T669			0.837619	3.427	0.253041	290.089	669.036
M303T362			0.574672	0.830118	0.25314	302.981	362.247
M384T306			0.415722	0.838979	0.254161	384.483	306.086
M251T346			1.06677	1.18143	0.254447	250.977	345.569
M417T1367			0.6346	0.875164	0.254477	417.322	1366.82
M818T361			0.304155	0.84448	0.2545	818.343	360.625
M493T87_4			0.657992	0.867941	0.255354	493.351	86.68
M693T254			0.973107	1.26186	0.255371	693.392	254.367
M315T62			0.776227	0.888824	0.255767	315.16	62.327
M253T87_2			0.649269	0.831952	0.25584	253.181	87.2745
M502T362			0.168973	0.829919	0.255853	501.652	362.118
M276T308			0.99953	1.20498	0.255938	276.48	308.124
M227T462			1.48558	1.37888	0.25616	227.141	461.763
M173T315			1.54527	1.21387	0.25634	173.005	314.912
M437T643			0.700384	0.89925	0.256385	436.959	643.098
M500T330			0.867664	0.902715	0.256493	499.656	329.526
M625T645			0.908002	0.916753	0.256969	624.893	645.318
M157T115			0.866779	0.861384	0.25705	157.124	114.986
M503T660			1.22906	1.11338	0.257361	502.886	659.554
M1051T329			0.866932	0.923616	0.257618	1051.35	329.491
M245T191			0.685289	0.842249	0.258586	245.049	190.548
M217T388			0.831057	0.808945	0.258927	217.145	387.684
M233T64			1.0228	1.17887	0.259142	233.013	63.948
M215T86_2			1.06337	0.867498	0.259178	215.129	86.356
M180T1369			0.633702	0.849325	0.259521	179.989	1369.4
M338T1199			0.855426	1.2276	0.259538	337.899	1199.34
M473T87_4			0.988403	1.21713	0.259979	473.362	86.526
M623T328			0.698969	0.907944	0.260049	622.664	328.356
M157T381			0.604988	0.794169	0.260202	157.051	380.928
M309T87			0.877886	0.866146	0.260215	309.098	86.594
M181T47			1.01463	0.824469	0.260652	181.014	47.445
M122T175			1.00161	0.868931	0.260931	122.025	175.165
M251T283			0.836914	0.916575	0.261871	251.114	283.491
M329T292			1.01825	0.842007	0.26224	329.065	291.946
M375T84			0.802972	1.56319	0.262251	375.275	83.884
M448T361			0.685561	0.82314	0.26281	447.983	360.809
M467T366			0.625521	0.87129	0.263035	466.984	366.421
M261T447			0.41717	1.47124	0.263089	261.125	446.801
M428T329			0.876396	0.916991	0.263554	428.319	328.948
M77T92			0.84385	0.905817	0.263816	76.9697	92.317
M245T665			0.797158	0.90694	0.264585	244.906	664.836
M704T354			0.63656	0.854068	0.264665	703.501	353.846
M413T87			0.961542	0.858586	0.264739	413.253	86.596
M417T202			0.536954	0.846135	0.264877	417.032	202.238
M263T63			0.814862	0.85662	0.264924	263.168	62.5875
M115T408			0.405533	0.876783	0.265128	115.04	408.359
M484T364			0.684759	0.835734	0.265221	483.984	364.308
M765T308			0.832058	0.895622	0.265408	765.338	307.669
M359T364			0.274202	0.81239	0.265851	358.98	364.31
M265T411			0.656603	0.779273	0.265981	265.12	411.237
M608T640			0.631891	0.889189	0.26632	607.931	639.799
M336T1215			0.586966	0.8799	0.26635	335.902	1214.71
M213T192			0.817081	0.897914	0.267364	213.113	191.577
M361T282			0.66282	0.878625	0.267561	361.205	282.349
M837T306			0.788053	0.89719	0.267597	836.675	306.101
M962T362			0.568365	0.854456	0.267709	961.681	362.152
M304T87			0.464771	0.837073	0.267775	304.185	87.374
M221T130			0.85089	0.847106	0.267919	221.067	129.66
M303T651			0.606462	0.897152	0.267921	302.948	650.924
M1193T359			1.02332	1.16688	0.268298	1192.69	359.113
M97T199			0.715086	0.814275	0.268398	97.0296	198.564
M152T84			0.845826	0.847848	0.268621	152.071	84.4705
M277T330			0.85097	1.36546	0.268926	277.157	329.571
M331T826			0.413062	0.89157	0.269596	330.848	825.724
M197T132			0.800973	0.886688	0.269827	197.022	131.667
M101T202_2			2.43965	0.825934	0.27065	101.061	202.238
M367T87_1			0.81551	0.89108	0.27068	367.102	87.3855
M313T87_2			0.97681	1.51192	0.27088	313.275	86.6565
M629T593			0.862813	0.901785	0.271173	628.769	593.232
M377T209			0.959016	0.628074	0.271232	377.136	208.668
M435T329			0.772377	0.904545	0.271666	435.489	329.322
M623T364			0.666003	0.820614	0.272328	623.331	364.316
M327T308			0.596299	0.842332	0.272332	327.485	308.058
M331T4			0.974593	1.16653	0.272437	330.918	4.391
M141T87_1			0.948463	1.29237	0.273431	141.019	87.1145
M328T306			0.481994	0.840745	0.274156	328.484	305.508
M552T329			0.810399	0.916623	0.274707	551.994	329.403
M443T648			0.572128	0.893224	0.275064	442.933	647.893
M831T69			0.951024	1.25949	0.275379	831.361	68.871
M383T181			0.430375	0.83812	0.275644	383.134	180.816
M251T339			1.4834	1.39845	0.276536	251.079	338.6
M517T365_3			0.576075	0.820595	0.27752	517.323	365.2
M373T82			1.16956	1.12563	0.277813	373.129	82.3055
M287T556			1.09224	1.35078	0.278456	286.978	556.065
M277T514			1.28339	1.19181	0.278478	277.094	513.952
M247T85			0.704735	1.71106	0.278957	247.155	84.778
M217T81			0.980031	1.20548	0.27924	217.145	81.403
M443T635			0.60349	0.893184	0.279259	442.992	635.08
M187T116			0.915591	0.89611	0.279439	187.025	115.508
M402T642			0.81532	0.895561	0.27965	401.961	642.03
M173T165			1.05794	0.85014	0.279811	173.118	164.506
M333T84			0.8401	0.861148	0.27988	333.097	83.5275
M409T348			1.03463	1.16089	0.280495	408.988	347.666
M161T771			0.718466	0.808643	0.280886	161.046	770.808
M943T359			0.279949	0.850609	0.281064	943.348	359.249
M171T315			1.47852	1.27083	0.281239	171.008	315.257
M299T87			0.8158	0.880105	0.281565	299.113	86.594
M445T69			1.31665	1.14942	0.281744	445.187	68.962
M337T580			1.06691	1.43058	0.28269	337.054	579.782
M639T644			0.634523	0.873492	0.283901	638.889	644.258
M571T59			1.00295	0.758874	0.283998	571.371	58.988
M373T663			0.884303	0.923981	0.284111	372.878	662.558
M313T194			1.17733	1.34278	0.284111	313.129	193.631
M314T202			0.833145	1.2322	0.284293	314.242	201.787
M347T63			0.892127	1.21831	0.284647	347.223	63.353
M548T52			0.234171	0.736292	0.284651	548.329	52.207
M160T786			0.925506	0.836214	0.285131	160.062	786.49
M411T121			1.07587	1.16278	0.285906	411.076	120.943
M182T60			0.843066	0.388419	0.286159	181.992	60.412
M766T330			0.845989	0.917079	0.28684	766.005	329.505
M835T330			0.988874	1.17576	0.28735	835.344	329.695
M694T328			0.793402	0.917777	0.287498	694.003	327.924
M99T402			0.972359	0.892708	0.287583	99.0449	402.024
M416T364			0.597437	0.829106	0.287634	415.977	364.306
M300T419			1.08463	1.32563	0.288092	300.04	419.454
M135T315			1.07732	1.31236	0.288164	135.031	314.882
M173T200			0.418459	0.820358	0.288171	173.082	200.102
M329T310			0.73022	0.838585	0.288512	329.234	309.651
M343T435			0.686782	0.839127	0.288726	343.213	435.301
M130T260			0.751034	0.621322	0.288741	130.066	259.749
M385T366			0.769964	0.899481	0.28899	385.481	365.558
M893T361			0.515966	0.854839	0.289314	893.006	361.139
M465T364			0.716042	0.889556	0.289797	465.484	364.303
M249T556			0.77656	2.11521	0.290044	249.022	555.705
M264T645			0.91833	1.22342	0.290202	264.041	645.47
M490T328			1.20231	1.07829	0.290385	490.489	327.807
M267T81			0.867417	1.54461	0.290959	267.233	81.1905
M287T338			1.4352	1.37757	0.291035	287.056	337.819
M540T355			0.395632	0.817628	0.291179	540.497	355.337
M393T649			0.969057	0.918203	0.291436	392.937	649.456
M303T302			1.30208	1.37937	0.291443	303.084	301.882
M301T87_1			0.881162	0.872644	0.291491	301.093	87.049
M801T363			0.41681	0.8527	0.292477	801.34	363.065
M321T85			0.865755	0.853152	0.292518	321.098	85.167
M447T365			0.551473	0.825169	0.292593	447.318	365.2
M141T68			0.812192	0.850782	0.292898	141.055	68.4605
M1053T326			1.24797	1.06871	0.293248	1052.68	326.197
M297T190_1			0.864749	0.868964	0.293429	297.097	190.221
M75T523			0.984646	0.841454	0.294133	75.0086	522.62
M185T271			0.914504	0.891505	0.294363	185.082	270.558
M161T519			0.905363	0.886505	0.294427	161.046	518.591
M287T655			0.706997	0.897753	0.294696	286.917	655.188
M803T329			0.750272	0.898871	0.295811	803.337	328.897
M487T361			0.424046	0.871386	0.295974	487.494	361.079
M135T249			0.999676	1.21702	0.296473	135.066	248.566
M87T215			2.10559	0.80104	0.29674	87.0453	215.215
M738T579_2			0.576064	0.87377	0.296868	738.292	578.735
M143T381			0.773571	0.864481	0.297347	143.035	381.277
M253T87_1			0.801295	0.808911	0.297416	253.109	86.9715
M113T59			0.840021	0.861568	0.297545	112.632	58.614
M780T309			1.13138	1.11746	0.298426	780.011	309.11
M284T87_2			1.11484	1.17579	0.299163	284.231	87.1115
M339T55			0.867113	1.23515	0.299512	339.2	54.987
M721T638			1.11716	1.14009	0.299583	720.949	638.076
M290T62			1.13836	1.1917	0.299726	290.273	61.674
M537T87_3			0.684083	0.888431	0.299841	537.378	87.365
M279T364			0.602345	0.890111	0.300516	279.065	364.04
M357T369			0.71376	0.780385	0.300529	357.141	369.034
M196T64			1.16919	1.14357	0.300529	196.026	64.4295
M354T365			0.520431	0.842359	0.301056	353.987	364.683
M396T63			0.975781	1.23068	0.301099	396.348	63.04
M473T393			0.750779	1.26251	0.301526	473.327	393.481
M353T87			0.673891	0.879962	0.301714	353.232	87.33
M332T365			0.638896	0.853629	0.301932	332.478	365.209
M729T634			0.490411	0.874645	0.301978	728.934	633.934
M300T348			0.431993	0.836837	0.302018	299.986	347.516
M152T276			0.746111	1.48892	0.302046	152.083	276.18
M378T193			0.879569	0.906399	0.302191	378.248	193.187
M363T84			0.802945	0.896497	0.302534	363.108	83.545
M767T307_1			1.18582	1.1197	0.302869	766.669	307.499
M325T86			1.00263	1.39392	0.303627	325.275	86.0515
M443T630			0.622904	0.860527	0.304357	442.933	629.793
M475T654			1.12738	1.1334	0.304448	474.881	653.528
M837T356			1.07593	1.19323	0.304573	837.009	356.404
M249T168			0.853779	0.825781	0.3049	249.135	167.851
M178T103			1.09767	1.13922	0.305018	177.869	103.488
M457T85			0.796478	0.854739	0.305851	457.33	85.265
M220T1328			0.601734	0.859322	0.306156	220.147	1327.85
M417T661			0.942003	0.923753	0.30637	416.841	660.78
M873T327			0.749086	0.91407	0.306449	872.678	327.139
M174T73			0.741011	0.819174	0.307809	174.023	72.891
M261T80			0.688532	0.837644	0.308534	261.076	79.929
M599T310			0.654329	0.888098	0.308723	599.491	309.553
M417T63			0.217388	0.923747	0.30885	417.251	63.04
M837T328			0.663921	0.898715	0.308914	836.676	328.397
M123T79			0.495611	0.849561	0.30965	123.045	78.777
M549T577			0.652906	0.864305	0.309963	548.899	576.676
M737T266			0.856623	1.17799	0.310465	737.418	266.408
M486T314			0.864954	1.12443	0.31051	486.495	314.015
M145T706			0.99227	1.98287	0.310817	145.062	706.465
M331T1350			0.997702	1.15941	0.311067	330.919	1350.1
M282T492			1.20779	1.29643	0.311071	282.084	491.938
M358T652			1.44007	1.3827	0.311673	358.01	652.069
M462T340			1.0712	1.20904	0.311922	461.507	340.18
M981T330_1			1.31195	1.08788	0.31194	980.68	329.993
M183T100			0.874231	0.909288	0.312088	182.825	99.969
M697T348			0.507374	0.817106	0.313605	696.665	347.811
M361T628			0.715872	0.907052	0.313663	360.932	627.864
M243T636			0.898434	0.847718	0.314123	243.124	636.21
M503T87_2			0.636043	0.89669	0.314351	503.3	86.543
M159T722			1.14772	1.16986	0.314513	159.066	722.349
M330T348			0.981826	0.939069	0.314573	330.482	348.206
M283T195_1			1.001	0.756812	0.314991	283.119	195.403
M258T702			1.30987	1.35919	0.31542	258.183	702.282
M1009T637			0.255533	1.34002	0.316333	1008.97	637.233
M265T88			0.544979	0.89185	0.31665	265.181	87.7325
M384T348			0.981382	1.1394	0.316878	384.483	347.531
M343T340			0.95018	0.865102	0.316959	343.062	340.386
M367T62			0.865853	0.836374	0.317335	367.215	61.652
M511T647			0.751447	0.911161	0.317404	510.943	646.615
M383T644			0.81773	0.913027	0.317462	382.954	643.799
M203T474			0.847922	0.631195	0.317531	203.083	474.183
M83T88			0.823846	0.908728	0.317939	83.0132	88.226
M299T390			0.999827	1.14858	0.318094	299.223	389.525
M319T89			0.776137	0.869081	0.318145	319.133	89.162
M761T638			0.650129	0.910691	0.318274	760.945	637.813
M155T138			0.829234	0.870233	0.318505	155.108	138.025
M231T272			0.807921	0.909875	0.318663	231.077	272.01
M704T309			0.828487	0.903079	0.318678	704.5	308.842
M288T182			0.519683	0.866458	0.318791	288.085	181.818
M678T328			0.81695	0.916522	0.319012	678.33	327.753
M467T631			0.538965	0.871083	0.319425	466.953	630.759
M542T339			1.04987	1.20155	0.319984	542.01	339.308
M605T363			0.138275	0.842227	0.320043	604.997	363.418
M208T129			0.628458	0.852769	0.320049	208.047	129.095
M698T637_2			1.03596	1.47314	0.320174	698.498	637.267
M499T364_2			0.444246	0.868369	0.320184	499.322	364.332
M397T189			0.463821	0.877001	0.320364	397.149	189.069
M119T828			0.754648	0.937031	0.320365	118.942	827.629
M277T82			0.803436	1.50683	0.320649	277.218	81.805
M496T362			0.362494	0.878381	0.320787	496.327	362.416
M279T502			0.875514	0.904168	0.320933	279.109	502.005
M223T640			0.960572	1.21454	0.320977	223.056	640.272
M403T59			0.985674	1.12596	0.321307	403.191	58.845
M546T308			1.09532	1.15084	0.321612	546.487	308.379
M135T305			0.829554	0.898312	0.321678	135.066	304.586
M176T512			0.492281	0.673971	0.322762	176.093	511.699
M281T647			0.6351	0.895084	0.323371	280.968	646.907
M885T638			1.10769	1.21349	0.323707	884.956	638.081
M297T87_3			1.21747	1.31375	0.32397	297.244	87.1505
M603T917			0.858902	0.850303	0.324188	603.178	917.097
M267T409			0.45722	1.37583	0.324439	267.074	409.003
M1106T360_1			0.486673	0.865783	0.32449	1105.52	360.339
M121T71			0.635306	0.767589	0.324742	121.029	71.4
M251T453			0.747836	0.777322	0.324767	251.104	452.567
M435T575			0.564497	0.867321	0.32491	434.947	574.968
M412T343			0.927684	1.17205	0.325231	411.983	342.822
M689T637			1.03851	1.17147	0.325394	688.942	636.777
M652T63			1.14722	1.09599	0.325638	652.436	62.6515
M449T86			0.767592	0.868969	0.326076	449.289	86.066
M260T1258			1.1655	1.09688	0.326524	259.921	1258.07
M369T643			0.904099	0.9381	0.326599	368.977	642.932
M483T361			0.320172	0.847142	0.326671	483.319	360.523
M503T845			0.909798	0.875124	0.326747	503.162	844.738
M1049T352			0.489396	0.889417	0.326905	1049.02	352.168
M159T402			0.825297	0.863064	0.327024	159.03	401.552
M333T88_2			0.407858	0.827222	0.327043	333.208	87.703
M269T79			0.238701	0.871278	0.327343	269.139	79.2435
M265T1272			0.723175	0.867891	0.328398	265.075	1272.46
M697T308			0.889186	0.908296	0.328702	696.664	307.57
M194T86			0.801142	0.891831	0.328877	194.082	85.792
M259T1209			0.921545	1.22984	0.329289	258.922	1209.33
M561T646			0.88216	0.920401	0.32972	560.919	645.756
M143T1352			0.570184	0.867102	0.329738	143.108	1351.74
M534T638_2			0.926567	1.31498	0.329971	534.491	637.64
M275T104			1.10122	1.16206	0.330762	274.822	103.863
M315T569			0.761972	0.897605	0.331052	314.98	569.018
M185T86_2			0.447107	0.857593	0.331141	185.155	85.603
M175T872			0.926694	1.11034	0.331163	174.947	872.495
M298T243			0.559743	0.858417	0.331688	298.07	243.456
M227T278			0.836745	0.852801	0.331716	227.056	278.443
M1031T363			0.450435	0.858414	0.332182	1031.02	362.784
M271T127			1.05745	1.10698	0.332289	271.228	127.179
M265T113			0.977542	0.69748	0.333607	265.148	112.761
M329T206			0.944852	0.794127	0.333612	329.133	206.31
M382T86			0.71925	0.871257	0.333717	382.224	85.981
M355T348			1.10832	1.08505	0.333726	354.986	348.231
M401T87_2			0.813158	0.854144	0.333756	401.253	87.097
M179T365			0.64815	0.900368	0.334014	178.95	364.64
M189T203			0.435822	0.86708	0.334065	189.075	203.084
M166T370			0.777508	0.834269	0.334494	166.018	370.183
M161T77			0.862328	0.863432	0.334511	160.992	77.052
M821T362			0.268641	0.844061	0.33493	821.005	362.078
M243T302			0.770636	1.39648	0.334958	243.063	301.62
M1000T353			0.56769	1.18447	0.33497	1000.01	353.253
M143T89_2			0.379641	0.868335	0.33501	143.108	88.901
M218T529			0.537009	0.732912	0.335065	218.104	529.175
M167T46			1.00989	0.841869	0.335615	166.998	46.23
M659T364			0.502311	0.854096	0.336454	659.332	364.339
M239T87_2			0.721521	0.890269	0.336717	239.165	87.3955
M225T84_1			0.970006	0.861445	0.336751	225.077	83.7405
M224T557_1			0.593229	0.882695	0.337005	223.964	556.744
M215T258			1.00029	0.890391	0.337424	215.015	257.862
M581T646			0.878257	0.91905	0.337559	580.929	646.424
M135T339			0.905811	0.872509	0.338076	135.066	339.041
M395T599			0.775467	0.91835	0.338114	394.859	599.341
M184T765			0.505126	0.875683	0.338227	184.002	765.018
M889T357			0.445862	0.879069	0.33861	889.013	357.17
M503T905			0.130056	0.890865	0.339045	503.162	904.595
M599T639			0.986861	1.17084	0.339966	599.454	639.417
M154T91			0.643184	0.807808	0.340013	154.037	90.832
M1081T577			0.640082	0.891926	0.340397	1080.71	577.18
M258T1278			1.01326	1.17466	0.340408	257.925	1278.26
M120T82			0.511979	0.82777	0.340875	119.976	81.978
M916T358			0.582694	0.894159	0.341454	915.515	357.914
M513T359			0.434169	0.876855	0.341745	512.997	359.329
M705T309			1.11712	1.08435	0.341931	705.498	308.685
M461T86			0.62547	0.883617	0.342566	461.288	85.886
M141T364			0.375985	0.863895	0.342587	140.976	364.459
M541T359			0.437081	0.849544	0.342878	541.496	358.699
M464T328			0.80697	0.920139	0.343159	463.654	327.664
M410T54			0.428606	0.813771	0.343377	410.086	53.524
M113T395			0.537022	1.33928	0.34391	113.024	395.145
M393T76			1.09584	1.14681	0.343962	393.065	76.209
M509T87_2			0.816524	0.873601	0.344349	509.31	87.078
M1034T357			0.315604	0.846669	0.344402	1033.68	356.6
M489T86			0.8993	1.14479	0.344927	489.284	85.991
M85T1340			1.00193	1.11391	0.345078	85.0044	1340.46
M525T658			1.19649	1.0899	0.345088	524.868	658.016
M395T239			1.03607	1.17168	0.345101	395.134	239.092
M357T820			0.835517	0.874071	0.345305	357.104	820.481
M427T87_2			0.983234	0.844989	0.345579	427.269	87.0855
M327T212			0.989154	0.852277	0.345777	327.218	211.827
M543T309			0.811384	0.912409	0.346077	543.492	309.127
M609T364			0.560457	0.865037	0.346163	608.99	364.31
M153T86			0.8093	0.876475	0.346728	153.055	85.7895
M263T1332			1.06539	1.10661	0.346785	262.989	1331.66
M479T362_1			0.4285	0.860106	0.346969	478.659	361.703
M405T60			0.290696	1.09677	0.347252	405.192	59.8215
M473T87_3			0.909425	1.2082	0.347377	473.325	86.634
M327T87_3			1.0166	1.39273	0.347535	327.29	86.518
M784T330			0.962446	0.937515	0.348023	784.338	329.656
M351T667			0.818628	0.9065	0.348148	350.896	667.014
M573T309			0.53489	0.899725	0.34829	572.989	308.88
M519T929			0.792151	0.844391	0.348533	519.157	929.271
M288T490			1.23447	1.26892	0.349461	288.077	490.362
M357T344			0.5286	0.620875	0.349858	357.142	343.767
M801T328_2			1.05531	1.12479	0.350207	801.34	328.24
M795T637			1.11536	1.16693	0.350692	794.964	637.254
M277T104			1.03151	1.14568	0.350874	276.82	103.919
M451T577			0.84432	0.886053	0.351011	450.922	576.732
M947T363_2			0.994975	1.15321	0.351198	947.342	362.957
M317T87_1			0.799135	1.15719	0.351618	317.123	86.518
M251T365			0.779043	0.83682	0.352115	250.977	365.216
M179T583			1.03463	1.46414	0.352198	179.056	582.727
M501T612			1.13425	1.09556	0.352335	500.773	612.35
M271T652			0.999582	0.94573	0.352423	270.943	652.242
M321T624			0.989586	0.924753	0.352431	320.844	623.562
M765T328			1.25563	1.08339	0.352494	765.339	328.477
M233T37			0.777841	0.927419	0.352679	233.155	37.486
M515T326			0.784698	0.910579	0.353195	514.661	326.214
M740T586			0.950956	0.91659	0.35342	739.772	586.458
M229T379			0.755254	1.36875	0.353946	229.156	378.635
M691T641			0.577762	0.906205	0.353962	690.923	640.884
M367T56			0.196233	1.16366	0.354608	367.158	56.111
M161T611			0.502225	0.880488	0.354696	160.95	611.471
M97T370			0.9531	0.8814	0.354946	97.0294	370.105
M195T640			0.624502	0.873086	0.356606	194.988	640.131
M80T556			1.06274	1.16135	0.356939	79.9571	556.237
M375T87_1			0.88659	0.917909	0.357424	375.144	86.8005
M1047T309			0.537321	0.886522	0.357757	1047.02	308.804
M917T311			1.00873	1.15416	0.358045	916.511	310.639
M780T353			0.501434	0.901539	0.358271	780.011	353.294
M453T77			1.03288	1.16173	0.358534	453.085	77.015
M861T637			0.620188	0.8519	0.358968	860.937	637.386
M369T88_1			0.930843	0.886825	0.35915	369.119	87.587
M241T433			0.969808	1.31261	0.359153	241.12	433.421
M767T365			0.611459	0.85616	0.359311	766.67	364.911
M262T244			0.520556	0.865554	0.359583	262.094	243.917
M737T639			0.60179	0.912857	0.359587	736.922	639.347
M295T591			1.23016	1.08671	0.36	294.96	590.591
M215T181_2			0.711823	0.890455	0.36023	215.166	180.971
M389T1337			0.550663	0.892316	0.360616	389.291	1336.52
M588T329			0.648071	0.930511	0.360628	587.995	328.578
M243T457			0.973336	1.38275	0.361076	243.063	457.212
M331T329			0.850133	0.941402	0.36128	331.48	328.712
M157T623			0.58436	0.878412	0.362462	156.991	623.034
M143T639			1.32705	1.07916	0.362693	142.996	639.268
M185T99			0.924475	0.916758	0.3629	184.823	99.0875
M535T365			0.45172	0.855938	0.362952	534.991	364.675
M406T357			1.00682	1.17105	0.363362	405.992	356.61
M665T645			1.11813	1.08752	0.36343	664.913	644.912
M793T594			0.879351	0.931293	0.36412	792.72	594.465
M231T602			0.764249	0.903891	0.364144	230.913	602.178
M297T87_1			1.00718	0.887067	0.364147	297.098	86.588
M331T366			0.575625	0.854632	0.364222	331.48	365.651
M291T132			0.643696	0.875751	0.365149	291.145	132.352
M494T364			0.528915	0.89946	0.365383	494.483	364.306
M210T653			1.41785	1.32037	0.365396	210.036	652.667
M295T79			0.905365	1.70353	0.365403	295.264	79.422
M141T152			0.451439	0.893324	0.365901	141.092	151.848
M138T83			0.606008	0.893668	0.366539	138.02	83.202
M428T365_2			0.59884	0.861264	0.36684	428.319	364.895
M1036T362			0.979181	1.15757	0.367335	1035.68	362.207
M282T556			0.94659	1.10663	0.367956	281.997	555.795
M255T87_3			0.298976	0.902666	0.368431	255.197	87.1505
M220T272			0.221291	0.86753	0.368445	220.098	272.465
M734T639			1.00757	1.12695	0.368641	733.937	638.618
M803T361_2			0.462726	0.879097	0.368818	803.337	361.442
M653T642			0.562971	0.913686	0.369344	652.925	642.084
M251T470			1.0942	1.44017	0.369392	251.104	469.688
M341T62			1.16992	1.09712	0.369582	341.179	61.865
M285T187			0.568355	0.893197	0.369703	285.071	187.123
M511T877			0.698691	1.18105	0.370045	510.859	877.467
M69T376			0.656679	0.895367	0.370082	68.9956	375.565
M137T86			0.835428	0.881776	0.370482	136.991	85.92
M337T190			0.385277	0.850943	0.37056	337.085	189.939
M802T307			0.886777	1.17182	0.370593	802.005	306.885
M970T310			1.04123	1.09838	0.37093	969.516	309.548
M563T188_2			0.476368	0.630792	0.372316	563.306	188.166
M263T283			1.08559	1.11791	0.372336	263.077	283.115
M379T74			1.06769	1.14016	0.372361	379.049	74.19
M998T361			0.602551	0.865996	0.373872	997.682	361.373
M133T246			0.715296	0.545457	0.373901	133.033	245.835
M413T191			0.989478	1.22069	0.37407	413.191	191.003
M418T558			1.09755	1.26415	0.374219	417.938	558.223
M614T560			1.11776	1.26678	0.374355	613.892	559.693
M371T655			0.85006	0.931492	0.37497	370.898	655.286
M277T72			0.512936	0.847781	0.37508	277.109	72.2435
M461T342			0.497696	0.84715	0.375197	460.992	341.73
M243T123			0.689753	0.89114	0.375217	243.033	123.308
M327T360			1.21194	1.25307	0.375239	327.135	360.184
M156T577			1.16937	1.11603	0.375463	156.496	577.024
M403T87_2			0.90991	0.861323	0.375684	403.269	87.356
M295T305			1.06161	1.13661	0.376205	295.059	305.053
M535T576			0.40466	0.899271	0.376283	534.882	576.299
M554T363			0.37081	0.893696	0.376476	553.991	363.1
M289T81			0.639367	0.845673	0.376644	289.071	81.2325
M124T556			0.963481	1.15799	0.377064	124.008	556.081
M267T86			0.923295	0.790362	0.377955	267.124	85.735
M920T358			0.448272	0.87439	0.377983	919.508	357.735
M138T386			1.07879	1.11579	0.37799	137.987	385.592
M277T58			0.605349	0.853701	0.378034	276.887	58.484
M237T614			0.861821	0.919052	0.378194	236.862	614.31
M344T394			1.12115	1.22046	0.378359	344.219	394.284
M381T83			0.803573	0.889433	0.378442	381.066	82.847
M729T645			0.748129	0.924786	0.378466	728.88	644.916
M229T163			0.64102	0.894356	0.378535	229.181	162.744
M171T831			0.837977	1.19677	0.378633	171.007	830.808
M500T348_2			0.497713	0.885393	0.378836	500.321	347.752
M455T637			1.02547	1.20128	0.380096	455.011	636.802
M303T87_2			0.536062	0.868528	0.380762	303.144	87.1165
M201T85_2			0.886298	0.876244	0.381959	201.15	85.193
M429T631			0.57394	0.870061	0.382152	428.939	630.771
M760T357			0.905105	1.14912	0.382168	759.5	357.048
M170T652			1.32392	1.39527	0.382713	170.044	652.292
M112T556			1.04552	1.15431	0.382839	111.947	556.271
M141T642			0.951366	1.20849	0.383025	141.052	642.056
M413T362			0.542346	0.860311	0.383181	412.981	361.738
M544T308			0.605556	0.89334	0.38471	544.491	308.056
M999T993			0.842094	0.911265	0.384905	999.307	993.443
M334T59			0.774567	1.19729	0.384917	334.249	58.7365
M276T652			1.40435	1.2923	0.38492	276.008	652.433
M920T307			0.996821	1.12718	0.386234	919.508	307.217
M438T365			0.518172	0.851113	0.386767	438.485	365.468
M337T614			0.782105	0.89505	0.386775	336.818	613.509
M624T644			0.810266	0.926262	0.387298	623.916	644.159
M193T82			1.03761	1.13819	0.387478	193.051	82.091
M284T737			0.869684	1.22209	0.387707	284.137	736.609
M243T87			0.909366	0.877109	0.388067	243.088	86.831
M820T362_2			0.327784	0.860351	0.388651	820.339	362.359
M279T626			0.49221	0.893606	0.389076	278.929	626.035
M306T344			0.441879	0.809041	0.389078	305.977	343.856
M135T827			0.619468	0.91867	0.389245	134.916	827.334
M996T308			0.888346	0.928405	0.389821	996.017	307.874
M277T62			1.73867	1.14315	0.390348	277.185	62.36
M551T637			0.980646	1.34708	0.390675	551.032	637.029
M833T637			0.91027	1.38234	0.390688	832.983	637.389
M185T293			0.974951	1.24504	0.390927	185.023	293.493
M495T599			0.89754	0.92615	0.391236	494.817	599.082
M422T69			0.628598	0.848449	0.391838	422.145	69.498
M567T358			1.03555	1.12311	0.392081	566.999	357.662
M374T652			1.28561	1.3346	0.392156	374.042	651.819
M281T274			1.00857	1.38022	0.392204	281.089	273.512
M103T464			0.38678	1.61085	0.392305	103.04	463.598
M255T87_1			0.972516	0.88537	0.392503	255.088	86.504
M1021T583			0.770221	0.913988	0.392578	1020.68	582.915
M285T86_1			0.84355	0.881007	0.392696	285.098	86.412
M310T269			0.751658	0.770183	0.393918	310.116	268.7
M554T329			0.865348	0.932975	0.394193	553.991	329.366
M883T577			0.673351	0.883335	0.394364	883.267	577.187
M948T360			0.656904	0.869605	0.394413	948.008	360.046
M292T652			1.36533	1.33879	0.394774	292.039	652.217
M145T987			1.32986	1.24012	0.394924	145.098	987.463
M289T88_1			0.977049	0.887632	0.394953	289.093	87.771
M413T71			0.657255	0.888343	0.395574	413.199	70.832
M177T82			0.568779	0.887474	0.396211	176.986	81.7265
M343T256			0.793623	0.895967	0.396293	343.08	256.195
M275T248			0.422301	0.836017	0.39666	275.15	247.999
M641T588			0.806169	0.902353	0.396736	640.8	588.248
M871T308			1.06711	1.11093	0.397275	871.344	307.64
M409T329			0.791638	0.930961	0.397689	408.988	328.618
M556T639			1.04158	1.1136	0.397752	555.937	639.193
M367T86_2			0.806817	0.848165	0.398048	367.285	86.4885
M1026T308			0.833326	0.909123	0.398497	1025.51	308.37
M428T69			0.957071	1.11507	0.398639	428.172	68.862
M377T86_2			0.56903	1.32858	0.399029	377.234	86.162
M397T63			0.842556	1.17034	0.399441	397.351	62.781
M1053T356			0.911243	1.13588	0.399693	1052.52	356.01
M271T65			0.771368	0.907897	0.400023	271.155	64.653
M433T363			0.488546	0.855257	0.400153	433.492	363.411
M261T894			1.28126	1.20145	0.400861	261.073	894.162
M327T87_1			0.88968	0.903722	0.40167	327.108	87.307
M927T638			0.356887	1.27075	0.401677	926.967	637.849
M1032T359			0.873694	1.12186	0.401703	1031.69	359.193
M397T666			1.13676	1.11107	0.402023	396.922	666.399
M575T364			0.667035	0.883599	0.402176	574.987	364.287
M349T654			0.650903	0.931334	0.40229	348.918	653.693
M325T78			0.671132	0.799573	0.40271	325.312	77.648
M1067T637			0.913216	1.44574	0.403123	1067.01	637.109
M1051T355			0.752561	1.1113	0.404245	1050.52	354.576
M961T637			0.917121	1.45464	0.404376	961.048	637.098
M181T641			1.4644	1.05175	0.404575	181.01	640.954
M139T595			0.802732	0.734588	0.404763	139.051	594.702
M297T304			1.06892	1.10321	0.405867	297.056	303.6
M435T307			0.668147	0.903856	0.406079	435.489	306.651
M919T637			0.957514	1.22943	0.406095	918.98	636.96
M280T185			0.385058	0.8784	0.406199	280.059	185.315
M389T590			0.74866	0.927844	0.406233	388.911	589.637
M129T332			0.90138	0.90258	0.406479	129.056	332.459
M175T56			0.77576	0.881475	0.406614	174.986	55.876
M198T347			0.514248	0.922232	0.407106	197.974	346.57
M145T43			0.542644	1.42729	0.407213	144.964	43.203
M434T364			0.298324	0.873868	0.407264	434.491	363.735
M300T169			0.770551	1.22065	0.40743	300.04	168.523
M311T300			1.16383	1.30995	0.407537	311.14	299.601
M1014T362			0.863295	1.13645	0.407693	1014.02	361.731
M971T308			1.02455	1.12059	0.407834	970.514	307.517
M821T637			0.966171	1.31378	0.407987	821.003	637.346
M223T131			0.881702	1.16926	0.408664	223.082	131.238
M181T370			1.14865	1.09842	0.408696	181.051	369.711
M271T87			0.996147	0.874193	0.408713	271.082	87.4275
M229T81_2			0.191887	0.885285	0.408801	229.181	81.049
M511T573			0.965309	1.11352	0.408865	510.933	573.198
M304T179			0.694624	0.836141	0.409	304.079	178.638
M328T86			0.756503	1.21108	0.409405	328.294	86.479
M944T307			1.0066	1.14107	0.409637	944.012	307.296
M694T362			0.378578	0.871046	0.409639	693.67	362.267
M159T342			0.335465	0.901172	0.409755	159.103	341.592
M130T490			1.70489	1.31599	0.410378	130.088	490.428
M471T810			0.920609	1.20196	0.4104	471.173	810.465
M998T360			0.535835	0.888823	0.410777	998.348	359.596
M587T327			0.660247	0.925559	0.410805	586.663	326.772
M69T1350			0.682588	0.915956	0.411037	68.9955	1350.45
M705T641			1.14617	1.08956	0.411502	704.918	641.273
M521T637			0.559253	0.893271	0.411668	520.971	636.542
M660T363			0.436945	0.869919	0.412007	659.998	363.091
M392T363_1			0.366719	0.885513	0.412275	391.652	363.169
M250T1227			0.788874	1.12143	0.413666	249.976	1226.98
M408T309			0.828116	0.931452	0.413776	407.989	308.913
M88T654			1.25378	1.27319	0.41401	88.0403	653.865
M311T268			1.05586	1.27876	0.414188	311.14	267.808
M616T637_2			0.920335	1.31836	0.414955	616.494	637.212
M411T366			0.478191	0.887449	0.416046	410.985	365.528
M199T657			0.534033	0.919306	0.416208	198.965	657.37
M607T190			0.470569	0.737499	0.416893	607.333	190.432
M313T330			0.338724	1.25994	0.417719	313.133	329.585
M158T412			0.734677	0.823219	0.417782	158.082	412.435
M695T365_1			0.688564	0.908543	0.418202	694.668	364.651
M305T641			0.832099	1.13893	0.418945	305.06	641.011
M633T637_2			0.941956	1.35118	0.419108	633.036	637.029
M211T84_2			0.694917	0.894781	0.419355	211.171	84.4645
M739T637_2			0.738185	1.26524	0.419415	739	637.406
M797T637			0.923702	1.39193	0.420687	797.042	637.378
M295T627			0.448402	0.902022	0.420836	294.96	627.173
M151T617			0.57671	0.932665	0.420872	150.947	617.346
M1016T306			1.16726	1.12132	0.421018	1016.02	306.462
M300T371			0.292279	1.20878	0.421275	300.04	370.938
M303T61			0.534484	3.67818	0.421496	303.199	60.9575
M275T131			0.692947	0.926517	0.421567	275.039	131.331
M516T559			1.08391	1.23996	0.421584	515.915	558.937
M409T339			0.99365	1.18172	0.421652	408.504	339.269
M419T79			0.692778	1.19005	0.422633	419.17	78.594
M502T364			0.492115	0.870483	0.423489	502.318	363.877
M145T192			0.546678	0.8309	0.423697	145.087	191.769
M243T86			0.85712	0.898958	0.423762	243.16	86.055
M326T88_1			0.923364	1.12254	0.424348	326.09	87.665
M387T637			1.81048	1.23129	0.424514	387.026	637.025
M335T659			1.15199	1.08128	0.424829	334.896	659.072
M358T87			0.550062	0.903133	0.425265	358.223	87.277
M173T85			0.812447	0.881674	0.425551	173.081	84.5525
M355T87_3			1.05813	1.12229	0.425736	355.248	87.3825
M250T1352			0.961298	1.11219	0.425962	249.976	1352.25
M715T637			0.917705	1.38058	0.426336	715.038	637.436
M305T637			2.07873	1.18106	0.426363	305.024	637.096
M574T358			0.488573	0.891001	0.426498	573.988	357.501
M1015T307_2			0.925252	1.13424	0.426529	1015.35	306.533
M337T443			0.25982	1.11576	0.42703	337.114	442.736
M369T629			0.698323	0.901976	0.427364	368.919	628.553
M1052T360			0.905249	1.1461	0.427641	1052.02	359.876
M1086T347			1.01407	1.09583	0.427665	1086.02	347.223
M382T347			1.00507	1.12065	0.427791	382.486	347.222
M140T577			0.520167	0.916787	0.427872	139.975	577.115
M827T577			1.1883	1.10904	0.428674	826.853	576.717
M353T577			0.927382	0.908944	0.429203	352.945	577.308
M383T87_5			0.755014	0.851566	0.42941	383.279	86.93
M645T583			1.06428	1.1118	0.429796	644.8	583.231
M127T638			1.00196	1.0974	0.430219	127.001	637.867
M607T637_1			0.64858	0.912604	0.430448	606.939	637.229
M657T637_1			0.838874	1.21636	0.43048	656.997	637.461
M455T654			0.833833	0.935714	0.431241	454.88	654.164
M998T354			1.0858	1.10756	0.43128	998.017	353.617
M619T649			0.826668	0.942217	0.431453	618.886	649.007
M117T618			0.915642	0.890268	0.431483	116.96	618.35
M113T375			1.07956	1.06425	0.431756	112.985	375.385
M275T63_2			0.524463	25.7268	0.431784	275.168	62.525
M304T312			0.682183	0.936729	0.432057	303.98	311.947
M480T324			0.645457	0.932143	0.43286	479.991	323.764
M469T637			0.974115	1.26665	0.43352	469.029	637.069
M845T638_1			0.409979	1.19033	0.43359	844.965	637.974
M522T356			0.932277	1.11358	0.434125	521.984	356.127
M375T613			0.709432	0.908962	0.434168	374.774	613.261
M156T540			0.987129	1.159	0.434782	156.053	540.46
M279T81_2			1.25451	1.55279	0.434787	279.233	81.123
M473T52			0.642084	0.93255	0.435377	473.282	52.27
M499T69			0.979731	1.171	0.435869	499.157	68.579
M537T608			0.962122	0.93183	0.43632	536.731	608.206
M495T641			1.20543	1.06425	0.436653	494.969	640.823
M557T192			1.00059	1.21306	0.436768	557.342	192.12
M339T87_1			0.845503	0.904731	0.437331	339.108	87.244
M353T308			1.02555	1.08392	0.437917	352.989	308.098
M128T575			1.00085	1.23809	0.438152	128.035	575.471
M517T196			0.434641	0.737332	0.438196	517.286	196.091
M201T274			0.939754	1.1182	0.43881	201.113	274.07
M731T362			0.219973	0.896692	0.439486	730.669	362.201
M407T78			1.06451	1.1048	0.439508	407.08	78.12
M277T443			1.10917	1.10283	0.44026	277.093	442.686
M313T84			0.664006	0.868055	0.440353	313.129	84.14
M155T619			0.65456	0.924297	0.440542	154.916	619.068
M449T594			0.906344	0.928592	0.440599	448.846	593.915
M167T759			0.912026	0.906051	0.441653	166.958	759.042
M879T637			0.894006	1.39536	0.441819	879.045	637.389
M606T362_2			0.194938	0.892975	0.441857	606.329	362.486
M424T87			0.569042	0.91206	0.442652	424.239	87.152
M115T1316			0.887389	1.11718	0.442745	115.076	1315.87
M345T638			1.37509	1.11014	0.442766	345.016	637.659
M621T349			0.639628	0.903561	0.443118	621.001	349.087
M265T437			1.0546	1.16365	0.443151	265.12	436.874
M548T641			0.994813	1.10051	0.443738	547.951	640.808
M163T794			0.707716	0.898612	0.444433	163.025	793.81
M647T579			0.673936	0.910859	0.445447	646.799	578.869
M461T48			0.586354	0.886275	0.44586	461.128	48.309
M207T58			1.08645	1.10077	0.446941	207.03	58.3875
M835T362			0.380679	0.896192	0.447338	834.678	361.71
M99T642			0.907767	1.04056	0.447587	99.0062	642.035
M143T348			0.528195	0.93897	0.447852	142.973	348.218
M327T190			0.676314	1.16557	0.44817	327.108	190.424
M783T577			0.482904	0.919295	0.44832	782.806	577.265
M217T87			0.919578	0.907161	0.449059	217.072	87.215
M843T577_1			0.662214	0.869625	0.449256	842.831	576.6
M335T601			0.913496	0.936849	0.449467	334.839	601.271
M468T363			0.807022	1.12835	0.44959	467.981	363.491
M305T662			0.823316	0.928703	0.450479	305.088	661.649
M393T592			0.994669	0.938902	0.450634	392.88	592.09
M435T340			1.02368	1.14811	0.451048	435.005	340.022
M427T638			0.948457	1.13502	0.451408	427.018	637.687
M676T350			0.907931	1.11861	0.451566	676.001	349.599
M226T575			1.05974	1.21065	0.451823	226.012	575.475
M307T79_1			0.682987	0.871541	0.45184	307.119	79.2105
M177T651			0.709851	0.923028	0.452015	176.984	651.096
M405T112			0.592249	0.90686	0.452827	405.022	111.776
M346T658			1.12573	1.08448	0.452855	345.913	658.359
M575T637_1			0.958142	1.16246	0.453122	574.993	637.416
M606T329_1			1.04965	1.08505	0.453398	605.662	329.36
M626T308			0.720499	0.924165	0.453474	625.993	307.911
M413T203			0.69992	0.912107	0.453661	413.037	202.684
M150T83			0.593703	1.32976	0.453721	150.056	83.447
M521T648			1.00919	0.940613	0.453816	520.909	648.321
M551T328			0.689407	0.905008	0.454353	551.328	328.287
M248T340			1.01701	1.15642	0.454636	248.015	339.756
M263T638			1.3151	1.07908	0.454683	263.013	637.88
M241T83_1			0.448626	0.863605	0.454902	241.144	83.176
M493T588			0.898083	0.940181	0.455379	492.853	587.788
M281T80			0.744154	1.58751	0.456352	281.249	80.006
M157T577			2.28774	0.946366	0.456862	156.991	576.751
[truncated: 1,440 more rows]

## Sheet: Correlation-pos
	Isovaleric acid	D-Pipecolinic acid	Tyramine	2(1H)-Pyridinone	Pro-Arg	Pro-Gln	2-Amino-2-methyl-1,3-propanediol	D-Proline	Oxindole	Nitrosobenzene	Diethyltoluamide	20-Hydroxyarachidonic acid	DL-3-Aminoisobutyric acid	L-Gulonic gamma-lactone	DL-a-Hydroxybutyric acid	4-Hydroxybutanoic acid lactone	Ile-Glu	Val-Val	Glycylproline	Ethyl 3-hydroxybutyrate	12-oxo-ETE	Phosphorylcholine	Phe-His	L-Carnitine	Val-Pro	N.alpha.-Acetyl-L-lysine	(-)-Tylocrebrine	N-Acetylneuraminic acid	2-Ethoxyethanol	Raffinose	Anthranilic acid (Vitamin L1)	Erucamide	Thymine	Hypoxanthine	Deoxyguanosine	N-Acetyl-D-glucosamine	Pyrrolidine	N-Phenylacetamide	Lys-Pro
Isovaleric acid	1	-0.105804	0.533949	0.519359	-0.184652	-0.167886	-0.349754	-0.372641	0.574059	0.56925	0.433421	0.0760395	-0.285041	0.553436	0.464702	-0.182053	0.081289	0.0572814	-0.181086	0.514201	-0.0390082	0.0868763	-0.25091	0.196857	-0.166137	0.0650412	0.0849529	-0.164856	0.493148	0.420646	-0.0373887	-0.130853	-0.0397343	-0.234081	-0.123299	-0.0744132	-0.0236711	0.148582	-0.0808075
D-Pipecolinic acid	-0.105804	1	-0.146122	0.167243	0.536358	0.596683	0.469431	0.481154	0.311681	0.294537	-0.159526	-0.327652	0.41706	0.320334	0.23374	0.234753	-0.0591028	0.697023	0.577818	0.214097	-0.077048	0.402442	0.30197	0.142468	0.535679	0.00113535	0.573037	0.604836	0.265945	0.232523	0.409891	0.0647064	-0.232232	0.283012	0.311015	0.484692	-0.133594	0.573823	0.418783
Tyramine	0.533949	-0.146122	1	0.467585	-0.16286	-0.209812	-0.464712	-0.492988	0.55657	0.571436	0.199078	0.181459	-0.164346	0.555746	0.566783	-0.183038	0.105052	0.180333	-0.177121	0.452071	0.135991	0.109537	-0.118244	0.325958	-0.174295	0.16211	0.114339	-0.10917	0.435456	0.521273	-0.106447	-0.178534	0.108093	-0.128262	0.030074	-0.182153	0.0391821	0.032259	-0.124098
2(1H)-Pyridinone	0.519359	0.167243	0.467585	1	-0.188132	-0.139233	-0.193129	-0.207337	0.803524	0.665102	0.257527	-0.156936	-0.273903	0.744279	0.584988	-0.101153	0.0188947	0.201893	-0.229129	0.492109	-0.107814	0.129545	-0.377737	0.469746	-0.182912	0.0504298	0.135243	0.0818178	0.597645	0.531025	-0.00700322	-0.0290774	-0.269341	-0.223365	-0.162043	0.0417276	-0.0471115	0.136868	-0.157144
Pro-Arg	-0.184652	0.536358	-0.16286	-0.188132	1	0.800686	0.676843	0.669552	0.0972864	0.125052	-0.0724253	-0.143647	0.655683	-0.024366	0.0866158	0.286701	0.136772	0.443119	0.849752	0.137392	0.0551267	0.561354	0.45989	-0.101223	0.757973	0.238383	0.688263	0.644003	0.0483712	0.245296	0.536339	-0.0840691	0.0764632	0.392825	0.541043	0.646154	0.155444	0.61412	0.891191
Pro-Gln	-0.167886	0.596683	-0.209812	-0.139233	0.800686	1	0.659897	0.662637	0.125484	0.152119	-0.0653045	-0.109374	0.681423	-0.00857551	0.1367	0.155422	0.246139	0.524081	0.828969	0.206773	0.0748285	0.373938	0.556548	-0.0730437	0.862286	0.31686	0.770832	0.705208	0.0666768	0.222487	0.561815	0.052849	0.0675639	0.504357	0.615271	0.721994	0.153119	0.63483	0.764238
2-Amino-2-methyl-1,3-propanediol	-0.349754	0.469431	-0.464712	-0.193129	0.676843	0.659897	1	0.994788	-0.0337916	0.0278867	-0.235941	-0.427968	0.594429	-0.108785	-0.110822	0.201815	-0.0877555	0.115968	0.69565	0.0719816	-0.277621	0.326313	0.285935	-0.0184001	0.555088	-0.0536407	0.381097	0.653246	-0.0875837	0.152328	0.356926	0.148886	-0.139073	0.280193	0.254149	0.509928	-0.0890681	0.395617	0.639058
D-Proline	-0.372641	0.481154	-0.492988	-0.207337	0.669552	0.662637	0.994788	1	-0.0646208	-0.00507674	-0.251212	-0.448888	0.597936	-0.122435	-0.145503	0.21329	-0.116372	0.10569	0.689807	0.0339807	-0.294329	0.320141	0.287341	-0.0263437	0.541358	-0.0867959	0.37043	0.661968	-0.114652	0.109045	0.33904	0.158008	-0.164306	0.286853	0.24132	0.509382	-0.105965	0.383097	0.621142
Oxindole	0.574059	0.311681	0.55657	0.803524	0.0972864	0.125484	-0.0337916	-0.0646208	1	0.811168	0.232873	-0.000315526	0.00839399	0.840767	0.819777	0.0612932	0.253174	0.429769	0.0756144	0.724273	-0.0136781	0.192519	-0.117696	0.377428	0.114811	0.235863	0.388705	0.256496	0.798944	0.764072	0.247367	-0.192538	-0.18783	-0.0729245	0.0638664	0.290116	-0.00104799	0.408973	0.101423
Nitrosobenzene	0.56925	0.294537	0.571436	0.665102	0.125052	0.152119	0.0278867	-0.00507674	0.811168	1	0.0567239	-0.17631	-0.0322394	0.835983	0.657639	0.0289698	0.0132994	0.404639	0.155207	0.64192	-0.140549	0.199194	-0.163205	0.454112	0.0865677	0.00229658	0.399469	0.264998	0.723435	0.706329	0.162907	-0.219266	-0.31515	-0.241605	-0.0126989	0.140505	-0.220452	0.349255	0.0890493
Diethyltoluamide	0.433421	-0.159526	0.199078	0.257527	-0.0724253	-0.0653045	-0.235941	-0.251212	0.232873	0.0567239	1	0.22325	-0.152826	0.0758742	0.199735	-0.0955514	0.210802	0.00298477	-0.147415	0.0176861	0.0531888	0.0438475	0.00109856	-0.154977	0.0537464	0.240153	0.0328378	-0.120625	0.077597	0.132134	0.0827098	-0.0907424	0.224002	0.108193	0.16339	0.101488	0.269251	0.0139177	0.0020067
20-Hydroxyarachidonic acid	0.0760395	-0.327652	0.181459	-0.156936	-0.143647	-0.109374	-0.427968	-0.448888	-0.000315526	-0.17631	0.22325	1	-0.0811296	-0.243573	0.222535	0.0521382	0.56254	0.13199	-0.247617	0.0476047	0.635514	-0.337529	0.209318	-0.269542	-0.00418522	0.654044	-0.119113	-0.419927	0.0664743	0.0283574	0.135568	-0.262771	0.604028	0.33919	0.175911	-0.000457442	0.522331	-0.0423972	0.00987365
DL-3-Aminoisobutyric acid	-0.285041	0.41706	-0.164346	-0.273903	0.655683	0.681423	0.594429	0.597936	0.00839399	-0.0322394	-0.152826	-0.0811296	1	-0.137342	0.054568	0.272505	0.245688	0.269762	0.719636	0.104911	0.0990984	0.290211	0.551957	-0.0767812	0.645473	0.167091	0.548259	0.758444	0.0548637	0.197216	0.500055	-0.00914729	0.177253	0.479296	0.676348	0.773571	0.145137	0.621093	0.553271
L-Gulonic gamma-lactone	0.553436	0.320334	0.555746	0.744279	-0.024366	-0.00857551	-0.108785	-0.122435	0.840767	0.835983	0.0758742	-0.243573	-0.137342	1	0.662453	0.095618	-0.111133	0.378344	0.00389387	0.641163	-0.133127	0.199777	-0.345555	0.588608	-0.118087	-0.161544	0.239713	0.221811	0.769884	0.651561	0.00345978	-0.251097	-0.487689	-0.38084	-0.185234	0.0380109	-0.367119	0.196348	-0.143905
DL-a-Hydroxybutyric acid	0.464702	0.23374	0.566783	0.584988	0.0866158	0.1367	-0.110822	-0.145503	0.819777	0.657639	0.199735	0.222535	0.054568	0.662453	1	0.00745463	0.380628	0.504962	0.105432	0.7466	0.109537	0.225212	-0.0108434	0.408529	0.148459	0.484711	0.393755	0.168926	0.779362	0.683205	0.372414	-0.326074	0.052122	0.0794923	0.198063	0.281509	0.179877	0.41587	0.0832512
4-Hydroxybutanoic acid lactone	-0.182053	0.234753	-0.183038	-0.101153	0.286701	0.155422	0.201815	0.21329	0.0612932	0.0289698	-0.0955514	0.0521382	0.272505	0.095618	0.00745463	1	0.040585	0.204864	0.238867	0.000873764	-0.000113183	-0.0448769	0.0913466	-0.178246	0.122075	-0.0288619	0.0363988	0.278789	0.154064	0.0690837	0.197794	-0.281167	-0.193328	0.0466556	0.112189	0.252412	0.0187405	0.193438	0.128702
Ile-Glu	0.081289	-0.0591028	0.105052	0.0188947	0.136772	0.246139	-0.0877555	-0.116372	0.253174	0.0132994	0.210802	0.56254	0.245688	-0.111133	0.380628	0.040585	1	0.316018	0.151057	0.262082	0.513096	-0.0706634	0.400061	-0.122923	0.432793	0.68246	0.324255	0.128174	0.218383	0.371329	0.426076	-0.205743	0.510137	0.432439	0.503332	0.508621	0.520118	0.525912	0.235691
Val-Val	0.0572814	0.697023	0.180333	0.201893	0.443119	0.524081	0.115968	0.10569	0.429769	0.404639	0.00298477	0.13199	0.269762	0.378344	0.504962	0.204864	0.316018	1	0.419627	0.395301	0.261169	0.348298	0.281684	0.228057	0.504024	0.378205	0.58541	0.360334	0.449827	0.478681	0.457321	-0.170438	0.0756966	0.30157	0.350951	0.434714	0.131341	0.592188	0.347414
Glycylproline	-0.181086	0.577818	-0.177121	-0.229129	0.849752	0.828969	0.69565	0.689807	0.0756144	0.155207	-0.147415	-0.247617	0.719636	0.00389387	0.105432	0.238867	0.151057	0.419627	1	0.130963	0.0127179	0.400055	0.472729	-0.00400572	0.787352	0.0972353	0.765196	0.726394	0.0881733	0.222534	0.479614	-0.00825294	0.0167976	0.338621	0.598911	0.631606	-0.0190741	0.660133	0.745398
Ethyl 3-hydroxybutyrate	0.514201	0.214097	0.452071	0.492109	0.137392	0.206773	0.0719816	0.0339807	0.724273	0.64192	0.0176861	0.0476047	0.104911	0.641163	0.7466	0.000873764	0.262082	0.395301	0.130963	1	-0.0321263	0.240919	-0.0774683	0.414658	0.160979	0.253688	0.35244	0.213803	0.739207	0.678979	0.192731	-0.185812	-0.102446	-0.089511	0.0271412	0.270695	0.0328497	0.430127	0.166547
12-oxo-ETE	-0.0390082	-0.077048	0.135991	-0.107814	0.0551267	0.0748285	-0.277621	-0.294329	-0.0136781	-0.140549	0.0531888	0.635514	0.0990984	-0.133127	0.109537	-0.000113183	0.513096	0.261169	0.0127179	-0.0321263	1	-0.0295609	0.317189	-0.04287	0.0742925	0.436013	0.123417	-0.0961367	0.0920605	0.1269	0.259491	-0.159651	0.596218	0.294228	0.304798	0.163954	0.31975	0.162112	0.0788795
Phosphorylcholine	0.0868763	0.402442	0.109537	0.129545	0.561354	0.373938	0.326313	0.320141	0.192519	0.199194	0.0438475	-0.337529	0.290211	0.199777	0.225212	-0.0448769	-0.0706634	0.348298	0.400055	0.240919	-0.0295609	1	0.2251	0.108271	0.344831	0.0334345	0.368659	0.410666	0.171823	0.313152	0.283853	-0.063101	0.0104902	0.063578	0.192436	0.289122	0.0495511	0.41416	0.505618
Phe-His	-0.25091	0.30197	-0.118244	-0.377737	0.45989	0.556548	0.285935	0.287341	-0.117696	-0.163205	0.00109856	0.209318	0.551957	-0.345555	-0.0108434	0.0913466	0.400061	0.281684	0.472729	-0.0774683	0.317189	0.2251	1	-0.459955	0.656374	0.332809	0.515635	0.351243	-0.11105	0.038123	0.529438	0.0582429	0.491299	0.586232	0.700999	0.536338	0.309338	0.425915	0.488588
L-Carnitine	0.196857	0.142468	0.325958	0.469746	-0.101223	-0.0730437	-0.0184001	-0.0263437	0.377428	0.454112	-0.154977	-0.269542	-0.0767812	0.588608	0.408529	-0.178246	-0.122923	0.228057	-0.00400572	0.414658	-0.04287	0.108271	-0.459955	1	-0.258304	-0.197069	0.0780106	0.217015	0.484211	0.455275	-0.161101	-0.18654	-0.266959	-0.282781	-0.182703	-0.0819759	-0.397989	0.107442	-0.27496
Val-Pro	-0.166137	0.535679	-0.174295	-0.182912	0.757973	0.862286	0.555088	0.541358	0.114811	0.0865677	0.0537464	-0.00418522	0.645473	-0.118087	0.148459	0.122075	0.432793	0.504024	0.787352	0.160979	0.0742925	0.344831	0.656374	-0.258304	1	0.390885	0.743718	0.650988	0.0230737	0.249686	0.559066	0.00265886	0.148589	0.49742	0.718477	0.711308	0.285981	0.645261	0.745883
N.alpha.-Acetyl-L-lysine	0.0650412	0.00113535	0.16211	0.0504298	0.238383	0.31686	-0.0536407	-0.0867959	0.235863	0.00229658	0.240153	0.654044	0.167091	-0.161544	0.484711	-0.0288619	0.68246	0.378205	0.0972353	0.253688	0.436013	0.0334345	0.332809	-0.197069	0.390885	1	0.277879	-0.0434176	0.090883	0.238905	0.475803	-0.169447	0.59364	0.583086	0.445504	0.388512	0.795791	0.313607	0.40461
(-)-Tylocrebrine	0.0849529	0.573037	0.114339	0.135243	0.688263	0.770832	0.381097	0.37043	0.388705	0.399469	0.0328378	-0.119113	0.548259	0.239713	0.393755	0.0363988	0.324255	0.58541	0.765196	0.35244	0.123417	0.368659	0.515635	0.0780106	0.743718	0.277879	1	0.624472	0.289832	0.423099	0.539878	-0.0590733	0.106996	0.374758	0.639938	0.680133	0.10772	0.693564	0.634915
N-Acetylneuraminic acid	-0.164856	0.604836	-0.10917	0.0818178	0.644003	0.705208	0.653246	0.661968	0.256496	0.264998	-0.120625	-0.419927	0.758444	0.221811	0.168926	0.278789	0.128174	0.360334	0.726394	0.213803	-0.0961367	0.410666	0.351243	0.217015	0.650988	-0.0434176	0.624472	1	0.275505	0.400481	0.424772	-0.0609748	-0.230966	0.268285	0.498683	0.711649	-0.107325	0.643698	0.450603
2-Ethoxyethanol	0.493148	0.265945	0.435456	0.597645	0.0483712	0.0666768	-0.0875837	-0.114652	0.798944	0.723435	0.077597	0.0664743	0.0548637	0.769884	0.779362	0.154064	0.218383	0.449827	0.0881733	0.739207	0.0920605	0.171823	-0.11105	0.484211	0.0230737	0.090883	0.289832	0.275505	1	0.702528	0.192498	-0.257487	-0.161748	-0.139911	0.0330418	0.258104	-0.200728	0.402135	-0.0418406
Raffinose	0.420646	0.232523	0.521273	0.531025	0.245296	0.222487	0.152328	0.109045	0.764072	0.706329	0.132134	0.0283574	0.197216	0.651561	0.683205	0.0690837	0.371329	0.478681	0.222534	0.678979	0.1269	0.313152	0.038123	0.455275	0.249686	0.238905	0.423099	0.400481	0.702528	1	0.304442	-0.294191	0.0337622	0.0380442	0.250995	0.381037	-0.00134972	0.491876	0.201451
Anthranilic acid (Vitamin L1)	-0.0373887	0.409891	-0.106447	-0.00700322	0.536339	0.561815	0.356926	0.33904	0.247367	0.162907	0.0827098	0.135568	0.500055	0.00345978	0.372414	0.197794	0.426076	0.457321	0.479614	0.192731	0.259491	0.283853	0.529438	-0.161101	0.559066	0.475803	0.539878	0.424772	0.192498	0.304442	1	-0.157703	0.297929	0.485371	0.5999	0.647108	0.350592	0.588381	0.501709
Erucamide	-0.130853	0.0647064	-0.178534	-0.0290774	-0.0840691	0.052849	0.148886	0.158008	-0.192538	-0.219266	-0.0907424	-0.262771	-0.00914729	-0.251097	-0.326074	-0.281167	-0.205743	-0.170438	-0.00825294	-0.185812	-0.159651	-0.063101	0.0582429	-0.18654	0.00265886	-0.169447	-0.0590733	-0.0609748	-0.257487	-0.294191	-0.157703	1	0.0331352	0.0326743	-0.0410029	-0.0949659	-0.0902144	-0.100307	0.0165013
Thymine	-0.0397343	-0.232232	0.108093	-0.269341	0.0764632	0.0675639	-0.139073	-0.164306	-0.18783	-0.31515	0.224002	0.604028	0.177253	-0.487689	0.052122	-0.193328	0.510137	0.0756966	0.0167976	-0.102446	0.596218	0.0104902	0.491299	-0.266959	0.148589	0.59364	0.106996	-0.230966	-0.161748	0.0337622	0.297929	0.0331352	1	0.555968	0.470174	0.183655	0.530243	0.151374	0.276132
Hypoxanthine	-0.234081	0.283012	-0.128262	-0.223365	0.392825	0.504357	0.280193	0.286853	-0.0729245	-0.241605	0.108193	0.33919	0.479296	-0.38084	0.0794923	0.0466556	0.432439	0.30157	0.338621	-0.089511	0.294228	0.063578	0.586232	-0.282781	0.49742	0.583086	0.374758	0.268285	-0.139911	0.0380442	0.485371	0.0326743	0.555968	1	0.670464	0.5802	0.535508	0.447586	0.499952
Deoxyguanosine	-0.123299	0.311015	0.030074	-0.162043	0.541043	0.615271	0.254149	0.24132	0.0638664	-0.0126989	0.16339	0.175911	0.676348	-0.185234	0.198063	0.112189	0.503332	0.350951	0.598911	0.0271412	0.304798	0.192436	0.700999	-0.182703	0.718477	0.445504	0.639938	0.498683	0.0330418	0.250995	0.5999	-0.0410029	0.470174	0.670464	1	0.727471	0.393002	0.633398	0.506664
N-Acetyl-D-glucosamine	-0.0744132	0.484692	-0.182153	0.0417276	0.646154	0.721994	0.509928	0.509382	0.290116	0.140505	0.101488	-0.000457442	0.773571	0.0380109	0.281509	0.252412	0.508621	0.434714	0.631606	0.270695	0.163954	0.289122	0.536338	-0.0819759	0.711308	0.388512	0.680133	0.711649	0.258104	0.381037	0.647108	-0.0949659	0.183655	0.5802	0.727471	1	0.269829	0.808933	0.573797
Pyrrolidine	-0.0236711	-0.133594	0.0391821	-0.0471115	0.155444	0.153119	-0.0890681	-0.105965	-0.00104799	-0.220452	0.269251	0.522331	0.145137	-0.367119	0.179877	0.0187405	0.520118	0.131341	-0.0190741	0.0328497	0.31975	0.0495511	0.309338	-0.397989	0.285981	0.795791	0.10772	-0.107325	-0.200728	-0.00134972	0.350592	-0.0902144	0.530243	0.535508	0.393002	0.269829	1	0.194922	0.310059
N-Phenylacetamide	0.148582	0.573823	0.032259	0.136868	0.61412	0.63483	0.395617	0.383097	0.408973	0.349255	0.0139177	-0.0423972	0.621093	0.196348	0.41587	0.193438	0.525912	0.592188	0.660133	0.430127	0.162112	0.41416	0.425915	0.107442	0.645261	0.313607	0.693564	0.643698	0.402135	0.491876	0.588381	-0.100307	0.151374	0.447586	0.633398	0.808933	0.194922	1	0.557713
Lys-Pro	-0.0808075	0.418783	-0.124098	-0.157144	0.891191	0.764238	0.639058	0.621142	0.101423	0.0890493	0.0020067	0.00987365	0.553271	-0.143905	0.0832512	0.128702	0.235691	0.347414	0.745398	0.166547	0.0788795	0.505618	0.488588	-0.27496	0.745883	0.40461	0.634915	0.450603	-0.0418406	0.201451	0.501709	0.0165013	0.276132	0.499952	0.506664	0.573797	0.310059	0.557713	1

## Sheet: Correlation-neg
	Mevalonic acid	3-Methylphenylacetic acid	Phthalic acid Mono-2-ethylhexyl Ester	3-Aminosalicylic acid	D-Quinovose	3-Hydorxy-3-methylglutaric acid	Acetyl phosphate	N-Acetyl-L-alanine	Uracil	Orotate	Allantoin	L-Glutamine	L-Rhamnose	D-Mannose	D-gluconate	Acamprosate	D-Threitol	L-Fucose	2-Deoxyribose 5-phosphate	myo-Inositol	Hydroxyisocaproic acid	2-(4-Hydroxyphenyl)ethanol	Phosphorylcholine	Xylitol	Thymine	2-Hydroxy-3-methylbutyric acid	N-Acetyl-L-aspartic acid	N-Acetylneuraminic acid	ketoisocaproic acid	Nname,cis-9,10-Epoxystearic acid	D-Sorbitol	D-Glucuronolactone	Sebacic acid	D-Proline	Maltitol	D-Mannose 1-phosphate	L-Cysteic acid	2-keto-D-Gluconic acid	D-Mannitol	Gulonolactone	Indolelactic acid	Stearic acid	3-Hydroxypropionic acid (beta-lactic acid)	Monomethyl glutaric acid	Phenol	N-Acetyl-DL-methionine	Pelargonic acid	Hesperetin	Ribothymidine
Mevalonic acid	1	0.587089	0.207286	0.421776	-0.224261	0.553827	-0.0961554	0.154817	-0.528857	-0.504228	-0.218407	-0.28737	-0.228558	0.600467	0.544514	-0.272816	0.574384	-0.27054	-0.286746	0.0278803	0.371866	0.192304	-0.0985843	0.239447	-0.136421	0.539142	-0.127158	-0.112814	-0.303942	-0.0613143	-0.0625272	0.674309	0.459181	-0.398542	0.081459	-0.251466	0.302416	0.424105	-0.0327739	0.371702	-0.138466	0.209093	0.703448	0.523663	0.270827	-0.208272	0.311269	0.311452	-0.00372656
3-Methylphenylacetic acid	0.587089	1	0.166882	0.324409	-0.175788	0.648221	0.118316	0.209765	-0.131616	-0.17168	-0.0663905	-0.110587	-0.135527	0.427749	0.653807	-0.0222981	0.447068	-0.0998917	0.0723103	-0.016015	0.492454	0.299594	0.0289896	0.139485	0.189281	0.581328	0.0870792	-0.00589936	-0.0610626	0.103142	0.0602019	0.477281	0.565178	-0.282155	0.166051	0.0348303	0.420552	0.413367	-0.0341694	0.252562	0.118722	0.336228	0.654626	0.528375	0.291441	0.0364889	0.500684	0.352758	0.114256
Phthalic acid Mono-2-ethylhexyl Ester	0.207286	0.166882	1	0.612764	-0.426227	-0.0698821	-0.370119	0.464282	0.126437	0.127974	-0.545939	-0.493794	-0.299873	0.135877	-0.0378781	-0.112783	-0.13462	-0.168109	0.107458	-0.373768	0.31682	0.499625	-0.381396	-0.407652	0.355879	0.194443	-0.099844	-0.358374	0.361481	-0.222167	-0.284706	-0.125866	0.0494423	-0.209223	-0.42974	-0.16659	0.140843	0.290544	-0.440552	0.541432	0.405634	0.561509	0.00183032	-0.00531591	0.491362	0.293383	0.382107	0.422073	0.418551
3-Aminosalicylic acid	0.421776	0.324409	0.612764	1	-0.189866	0.128998	-0.195358	0.139677	-0.0313535	-0.0248838	-0.47117	-0.560476	-0.129523	0.339928	0.0984366	-0.0784057	0.0981522	-0.169061	-0.128255	-0.20331	0.146442	0.552821	-0.53704	-0.0720612	0.055888	0.216635	-0.150478	-0.232092	0.488048	-0.150184	-0.0630036	0.337443	0.0877507	-0.193675	-0.250924	-0.349533	0.210265	0.486032	-0.232956	0.743046	0.10585	0.58222	0.285601	0.184282	0.532013	-0.0206334	0.48647	0.56215	0.183297
D-Quinovose	-0.224261	-0.175788	-0.426227	-0.189866	1	-0.0288071	0.461323	0.00641666	0.148826	0.111774	0.226825	0.16453	0.936762	0.0970714	0.168196	0.247696	-0.173894	0.773714	0.0985983	0.691928	-0.0344823	-0.180706	0.354289	0.552918	0.0162918	0.127729	0.535556	0.714328	0.121988	0.393394	0.724844	-0.00250015	0.0397084	0.574623	0.58706	0.165268	0.324639	-0.0808913	0.808381	-0.0190361	-0.154	-0.359202	0.17433	0.0250474	-0.225503	-0.0789003	-0.278089	-0.216281	-0.00306925
3-Hydorxy-3-methylglutaric acid	0.553827	0.648221	-0.0698821	0.128998	-0.0288071	1	0.156142	0.0606102	-0.301554	-0.329753	0.0442908	0.0549596	-0.0456279	0.408852	0.614842	-0.12627	0.572574	-0.0419795	-0.0773054	0.138473	0.27832	-0.0407646	0.156422	0.328543	0.00241755	0.528994	0.0558315	0.0550703	-0.204307	0.234089	0.160243	0.566039	0.603707	-0.123443	0.303945	-0.0517629	0.243407	0.367078	0.154153	0.175871	-0.124671	0.156979	0.516415	0.332455	0.0905673	-0.010212	0.303041	0.163701	-0.0107563
Acetyl phosphate	-0.0961554	0.118316	-0.370119	-0.195358	0.461323	0.156142	1	-0.103115	0.101114	0.0664667	0.561404	0.527166	0.439684	-0.0219486	0.251468	0.281916	-0.139617	0.245122	0.132116	0.305522	-0.062257	-0.132349	0.414903	0.209461	0.0849407	-0.0301042	0.365291	0.465302	-0.0394568	0.223269	0.3103	0.0151604	-0.0442461	0.110799	0.24551	0.355197	0.242298	-0.181147	0.374681	-0.284647	-0.0198977	-0.195063	0.1558	0.0105351	-0.204693	0.113678	-0.185249	-0.311417	-0.221534
N-Acetyl-L-alanine	0.154817	0.209765	0.464282	0.139677	0.00641666	0.0606102	-0.103115	1	0.226926	0.147427	-0.417706	-0.316001	0.0680693	0.154763	0.244624	-0.130672	-0.318111	0.36204	0.3897	0.08017	0.686033	0.428658	0.0860971	-0.202221	0.805008	0.588125	0.41608	0.0293618	0.134724	0.130189	0.171744	-0.321191	0.307355	0.173526	-0.0162704	0.101278	0.66031	0.0230706	0.0591357	0.164337	0.672111	0.232559	0.305881	0.246553	0.335128	0.642724	0.147817	0.123679	0.649988
Uracil	-0.528857	-0.131616	0.126437	-0.0313535	0.148826	-0.301554	0.101114	0.226926	1	0.90272	0.00620417	-0.0324392	0.205046	-0.424629	-0.269715	0.284542	-0.489856	0.332863	0.583344	-0.135118	0.142062	0.260193	-0.1292	-0.256003	0.506994	-0.152792	0.312306	0.132592	0.603318	0.122624	0.1506	-0.410432	-0.182455	0.334385	-0.187934	0.294814	-0.0137119	-0.0540956	-0.0246712	-0.0774519	0.395712	0.12237	-0.184318	-0.242524	0.140246	0.418359	-0.0554888	-0.0997021	0.349583
Orotate	-0.504228	-0.17168	0.127974	-0.0248838	0.111774	-0.329753	0.0664667	0.147427	0.90272	1	-0.00669316	-0.028066	0.176938	-0.452295	-0.314275	0.17725	-0.480957	0.235133	0.597533	-0.194163	0.0827197	0.227987	-0.147393	-0.272062	0.479545	-0.163685	0.228257	0.0273628	0.598658	0.126944	0.0852636	-0.412475	-0.250485	0.24225	-0.297985	0.321926	-0.106985	-0.102078	-0.0918327	-0.101372	0.350682	0.108284	-0.231073	-0.308826	0.0413172	0.453006	-0.106165	-0.0974701	0.330232
Allantoin	-0.218407	-0.0663905	-0.545939	-0.47117	0.226825	0.0442908	0.561404	-0.417706	0.00620417	-0.00669316	1	0.927103	0.165879	-0.0776283	-0.0210693	0.183819	0.0713751	0.0398778	0.0668187	0.161111	-0.332025	-0.38084	0.379627	0.127132	-0.290082	-0.270951	-0.0660776	0.244028	-0.337072	0.211011	0.0721963	0.0857826	-0.00531422	0.020438	0.178324	0.450596	-0.229455	-0.0868706	0.163572	-0.452725	-0.260347	-0.364273	-0.077846	-0.18343	-0.252675	-0.149951	-0.218071	-0.371456	-0.447009
L-Glutamine	-0.28737	-0.110587	-0.493794	-0.560476	0.16453	0.0549596	0.527166	-0.316001	-0.0324392	-0.028066	0.927103	1	0.134679	-0.113979	-0.0109453	0.150784	0.00883851	0.0413336	0.122873	0.177958	-0.329447	-0.426711	0.538961	0.0916427	-0.190129	-0.199106	0.00688229	0.22046	-0.339358	0.23984	0.0850343	-0.0650009	-0.0266044	0.0813659	0.186656	0.473832	-0.221245	-0.16354	0.119372	-0.512083	-0.168805	-0.382474	-0.15669	-0.137293	-0.309564	-0.0143643	-0.249002	-0.42173	-0.354331
L-Rhamnose	-0.228558	-0.135527	-0.299873	-0.129523	0.936762	-0.0456279	0.439684	0.0680693	0.205046	0.176938	0.165879	0.134679	1	0.0420397	0.158486	0.244563	-0.251205	0.747182	0.133897	0.622432	0.0195876	-0.133301	0.365705	0.466553	0.11359	0.178655	0.574552	0.662643	0.183188	0.425138	0.719171	-0.0503903	0.00808843	0.522074	0.525969	0.125536	0.371263	-0.00861894	0.762844	0.0295202	-0.0295798	-0.305204	0.156401	0.127341	-0.170312	0.0298289	-0.233178	-0.180167	0.0753477
D-Mannose	0.600467	0.427749	0.135877	0.339928	0.0970714	0.408852	-0.0219486	0.154763	-0.424629	-0.452295	-0.0776283	-0.113979	0.0420397	1	0.630613	-0.182506	0.390415	0.210276	-0.227518	0.391112	0.280701	0.184233	0.069687	0.51016	-0.173579	0.605798	0.161238	0.21191	-0.141268	0.0527004	0.179062	0.43464	0.567056	0.0736943	0.366187	-0.213941	0.428544	0.293206	0.24847	0.525191	-0.0693152	0.142444	0.656376	0.287473	0.239773	-0.182208	0.359001	0.330954	-0.0538379
D-gluconate	0.544514	0.653807	-0.0378781	0.0984366	0.168196	0.614842	0.251468	0.244624	-0.269715	-0.314275	-0.0210693	-0.0109453	0.158486	0.630613	1	-0.142009	0.428552	0.280464	0.0751901	0.543352	0.497466	0.0171275	0.443352	0.537766	0.131057	0.737236	0.543478	0.514017	-0.108093	0.245747	0.385652	0.387547	0.628549	0.138638	0.509339	-0.113354	0.560577	0.296387	0.387407	0.253903	0.0528888	0.0722194	0.700199	0.475812	0.282565	-0.037543	0.357136	0.178236	0.0344187
Acamprosate	-0.272816	-0.0222981	-0.112783	-0.0784057	0.247696	-0.12627	0.281916	-0.130672	0.284542	0.17725	0.183819	0.150784	0.244563	-0.182506	-0.142009	1	-0.0981416	0.152115	0.0595215	-0.0284893	-0.158403	-0.058434	-0.0949645	0.0729336	-0.0312662	-0.185884	0.110134	0.286027	0.156155	0.0117101	0.0434638	-0.0960457	-0.115274	0.0821046	-0.0965676	0.265079	0.0285745	0.125723	0.15724	-0.140156	-0.0526345	-0.138955	-0.131638	-0.126464	-0.0344698	-0.0823464	-0.111921	-0.142985	-0.0760599
D-Threitol	0.574384	0.447068	-0.13462	0.0981522	-0.173894	0.572574	-0.139617	-0.318111	-0.489856	-0.480957	0.0713751	0.00883851	-0.251205	0.390415	0.428552	-0.0981416	1	-0.275313	-0.334584	0.052601	-0.0268307	-0.139926	-0.000547354	0.377676	-0.503633	0.259464	-0.291317	-0.00251826	-0.35017	0.0322743	0.0174931	0.635213	0.390344	-0.370848	0.230062	-0.212406	-0.076498	0.422284	-0.00136223	0.151928	-0.412522	-0.0370284	0.372629	0.305695	-0.0507278	-0.483664	0.251697	0.232314	-0.293131
L-Fucose	-0.27054	-0.0998917	-0.168109	-0.169061	0.773714	-0.0419795	0.245122	0.36204	0.332863	0.235133	0.0398778	0.0413336	0.747182	0.210276	0.280464	0.152115	-0.275313	1	0.295142	0.697799	0.28471	-0.0584369	0.39046	0.486552	0.327814	0.368536	0.720538	0.708668	0.293148	0.401184	0.71343	-0.199637	0.186115	0.723077	0.54194	0.220092	0.511006	-0.0648642	0.724622	0.125266	0.181438	-0.194566	0.227797	0.020599	0.0362159	0.194811	-0.0804993	-0.106984	0.263739
2-Deoxyribose 5-phosphate	-0.286746	0.0723103	0.107458	-0.128255	0.0985983	-0.0773054	0.132116	0.3897	0.583344	0.597533	0.0668187	0.122873	0.133897	-0.227518	0.0751901	0.0595215	-0.334584	0.295142	1	-0.0525798	0.322601	0.236262	0.0582151	-0.160632	0.715032	0.121876	0.308323	0.15981	0.353176	0.47747	0.144531	-0.271646	-0.0977428	0.0993626	-0.124302	0.324672	0.0810671	-0.188558	-0.0376207	-0.193933	0.344951	0.176661	0.0290017	-0.160029	0.182851	0.470436	0.140697	-0.0596689	0.328632
myo-Inositol	0.0278803	-0.016015	-0.373768	-0.20331	0.691928	0.138473	0.305522	0.08017	-0.135118	-0.194163	0.161111	0.177958	0.622432	0.391112	0.543352	-0.0284893	0.052601	0.697799	-0.0525798	1	0.148749	-0.283261	0.639746	0.787037	-0.0647569	0.419087	0.664187	0.794528	0.00953302	0.317136	0.666139	0.074964	0.289032	0.633623	0.792048	0.0317875	0.415561	-0.00511378	0.811682	0.13383	-0.159716	-0.350075	0.390177	0.283129	-0.0117227	-0.161903	-0.133478	-0.0453219	-0.0279455
Hydroxyisocaproic acid	0.371866	0.492454	0.31682	0.146442	-0.0344823	0.27832	-0.062257	0.686033	0.142062	0.0827197	-0.332025	-0.329447	0.0195876	0.280701	0.497466	-0.158403	-0.0268307	0.28471	0.322601	0.148749	1	0.350118	0.106227	-0.0203063	0.570374	0.709255	0.43617	0.0916921	0.0283964	0.209437	0.122943	0.0485956	0.462046	0.101047	0.144318	0.119029	0.512313	0.0453917	0.111947	0.175224	0.514996	0.278347	0.553029	0.400543	0.454357	0.411975	0.343964	0.271723	0.517284
2-(4-Hydroxyphenyl)ethanol	0.192304	0.299594	0.499625	0.552821	-0.180706	-0.0407646	-0.132349	0.428658	0.260193	0.227987	-0.38084	-0.426711	-0.133301	0.184233	0.0171275	-0.058434	-0.139926	-0.0584369	0.236262	-0.283261	0.350118	1	-0.369857	-0.272327	0.431686	0.26548	-0.0622794	-0.257832	0.392225	-0.0673489	-0.0137862	-0.00366699	0.167445	-0.160112	-0.214537	-0.00140277	0.336836	0.214026	-0.220498	0.346092	0.349778	0.345244	0.283051	0.163064	0.44362	0.314867	0.360366	0.432121	0.387463
Phosphorylcholine	-0.0985843	0.0289896	-0.381396	-0.53704	0.354289	0.156422	0.414903	0.0860971	-0.1292	-0.147393	0.379627	0.538961	0.365705	0.069687	0.443352	-0.0949645	-0.000547354	0.39046	0.0582151	0.639746	0.106227	-0.369857	1	0.411945	0.0617447	0.282501	0.49225	0.559028	-0.271039	0.371421	0.496621	-0.134766	0.169068	0.451978	0.566791	0.207663	0.241406	-0.163609	0.489827	-0.241226	0.0231195	-0.32495	0.143852	0.221289	-0.235553	0.0841909	-0.1988	-0.253881	-0.0308801
Xylitol	0.239447	0.139485	-0.407652	-0.0720612	0.552918	0.328543	0.209461	-0.202221	-0.256003	-0.272062	0.127132	0.0916427	0.466553	0.51016	0.537766	0.0729336	0.377676	0.486552	-0.160632	0.787037	-0.0203063	-0.272327	0.411945	1	-0.321229	0.404291	0.372421	0.63234	0.00240141	0.403026	0.556781	0.403592	0.360317	0.364941	0.682648	-0.0636559	0.256944	0.194937	0.715792	0.240753	-0.444848	-0.226472	0.477651	0.337134	-0.127717	-0.40371	-0.00703579	0.0784549	-0.211645
Thymine	-0.136421	0.189281	0.355879	0.055888	0.0162918	0.00241755	0.0849407	0.805008	0.506994	0.479545	-0.290082	-0.190129	0.11359	-0.173579	0.131057	-0.0312662	-0.503633	0.327814	0.715032	-0.0647569	0.570374	0.431686	0.0617447	-0.321229	1	0.355504	0.419709	-0.000796227	0.33514	0.225027	0.153971	-0.392102	0.0490981	0.139396	-0.143214	0.204314	0.513014	-0.0978263	-0.0328935	-0.00705831	0.684025	0.242092	0.159721	0.0855779	0.269942	0.749703	0.132763	0.0572865	0.661911
2-Hydroxy-3-methylbutyric acid	0.539142	0.581328	0.194443	0.216635	0.127729	0.528994	-0.0301042	0.588125	-0.152792	-0.163685	-0.270951	-0.199106	0.178655	0.605798	0.737236	-0.185884	0.259464	0.368536	0.121876	0.419087	0.709255	0.26548	0.282501	0.404291	0.355504	1	0.48512	0.225134	-0.00560305	0.32495	0.368122	0.224115	0.705986	0.146044	0.422022	-0.0557039	0.637476	0.317577	0.321184	0.326825	0.329838	0.151745	0.707877	0.598915	0.307936	0.293565	0.358881	0.268663	0.455833
N-Acetyl-L-aspartic acid	-0.127158	0.0870792	-0.099844	-0.150478	0.535556	0.0558315	0.365291	0.41608	0.312306	0.228257	-0.0660776	0.00688229	0.574552	0.161238	0.543478	0.110134	-0.291317	0.720538	0.308323	0.664187	0.43617	-0.0622794	0.49225	0.372421	0.419709	0.48512	1	0.72533	0.264594	0.258325	0.55663	-0.239725	0.256853	0.700702	0.443747	0.108174	0.514929	-0.06961	0.56948	0.000126904	0.364337	-0.139772	0.26233	0.196505	0.223309	0.321805	-0.0724385	-0.138781	0.291751
N-Acetylneuraminic acid	-0.112814	-0.00589936	-0.358374	-0.232092	0.714328	0.0550703	0.465302	0.0293618	0.132592	0.0273628	0.244028	0.22046	0.662643	0.21191	0.514017	0.286027	-0.00251826	0.708668	0.15981	0.794528	0.0916921	-0.257832	0.559028	0.63234	-0.000796227	0.225134	0.72533	1	0.110503	0.316587	0.681793	0.0127559	0.132782	0.619465	0.59504	0.102949	0.353261	-0.0124032	0.761563	-0.00616886	-0.109024	-0.311937	0.235974	0.0433311	0.0336058	-0.132837	-0.204814	-0.171286	-0.0691923
ketoisocaproic acid	-0.303942	-0.0610626	0.361481	0.488048	0.121988	-0.204307	-0.0394568	0.134724	0.603318	0.598658	-0.337072	-0.339358	0.183188	-0.141268	-0.108093	0.156155	-0.35017	0.293148	0.353176	0.00953302	0.0283964	0.392225	-0.271039	0.00240141	0.33514	-0.00560305	0.264594	0.110503	1	0.069467	0.204028	-0.168045	-0.206172	0.285758	-0.130372	-0.0455874	0.113258	0.189842	0.0443231	0.45539	0.231869	0.409726	-0.0466876	-0.10563	0.328861	0.222155	0.283275	0.31287	0.282539
Nname,cis-9,10-Epoxystearic acid	-0.0613143	0.103142	-0.222167	-0.150184	0.393394	0.234089	0.223269	0.130189	0.122624	0.126944	0.211011	0.23984	0.425138	0.0527004	0.245747	0.0117101	0.0322743	0.401184	0.47747	0.317136	0.209437	-0.0673489	0.371421	0.403026	0.225027	0.32495	0.258325	0.316587	0.069467	1	0.506682	0.0750629	0.223348	0.155261	0.292997	0.231468	0.171286	-0.0289834	0.364743	-0.037141	0.0656587	0.146564	0.305348	0.233169	-0.099531	0.158412	0.165142	-0.0238083	0.0695496
D-Sorbitol	-0.0625272	0.0602019	-0.284706	-0.0630036	0.724844	0.160243	0.3103	0.171744	0.1506	0.0852636	0.0721963	0.0850343	0.719171	0.179062	0.385652	0.0434638	0.0174931	0.71343	0.144531	0.666139	0.122943	-0.0137862	0.496621	0.556781	0.153971	0.368122	0.55663	0.681793	0.204028	0.506682	1	0.109762	0.190012	0.556918	0.545192	-0.0325336	0.475057	0.103025	0.669293	0.103442	0.051592	-0.239112	0.351351	0.247159	0.047332	0.00492749	-0.116771	-0.00998986	0.166045
D-Glucuronolactone	0.674309	0.477281	-0.125866	0.337443	-0.00250015	0.566039	0.0151604	-0.321191	-0.410432	-0.412475	0.0857826	-0.0650009	-0.0503903	0.43464	0.387547	-0.0960457	0.635213	-0.199637	-0.271646	0.074964	0.0485956	-0.00366699	-0.134766	0.403592	-0.392102	0.224115	-0.239725	0.0127559	-0.168045	0.0750629	0.109762	1	0.343613	-0.267893	0.21429	-0.19248	0.00358152	0.468441	0.0867752	0.30672	-0.426542	0.0370729	0.493131	0.29441	0.155568	-0.412409	0.214026	0.206091	-0.277424
Sebacic acid	0.459181	0.565178	0.0494423	0.0877507	0.0397084	0.603707	-0.0442461	0.307355	-0.182455	-0.250485	-0.00531422	-0.0266044	0.00808843	0.567056	0.628549	-0.115274	0.390344	0.186115	-0.0977428	0.289032	0.462046	0.167445	0.169068	0.360317	0.0490981	0.705986	0.256853	0.132782	-0.206172	0.223348	0.190012	0.343613	1	0.056326	0.370183	0.0683617	0.40792	0.378762	0.194987	0.1935	0.137731	0.101837	0.511574	0.40927	0.261513	0.0764864	0.361012	0.202836	0.0411364
D-Proline	-0.398542	-0.282155	-0.209223	-0.193675	0.574623	-0.123443	0.110799	0.173526	0.334385	0.24225	0.020438	0.0813659	0.522074	0.0736943	0.138638	0.0821046	-0.370848	0.723077	0.0993626	0.633623	0.101047	-0.160112	0.451978	0.364941	0.139396	0.146044	0.700702	0.619465	0.285758	0.155261	0.556918	-0.267893	0.056326	1	0.415605	0.134994	0.173334	-0.0815494	0.534941	0.0576602	0.144782	-0.222274	-0.0658231	-0.150222	0.057903	0.183601	-0.193191	-0.1524	0.168533
Maltitol	0.081459	0.166051	-0.42974	-0.250924	0.58706	0.303945	0.24551	-0.0162704	-0.187934	-0.297985	0.178324	0.186656	0.525969	0.366187	0.509339	-0.0965676	0.230062	0.54194	-0.124302	0.792048	0.144318	-0.214537	0.566791	0.682648	-0.143214	0.422022	0.443747	0.59504	-0.130372	0.292997	0.545192	0.21429	0.370183	0.415605	1	0.0174653	0.328198	0.0297997	0.705861	0.0312831	-0.244303	-0.353923	0.406166	0.412529	-0.161291	-0.217582	-0.0879074	-0.0352038	0.00529401
D-Mannose 1-phosphate	-0.251466	0.0348303	-0.16659	-0.349533	0.165268	-0.0517629	0.355197	0.101278	0.294814	0.321926	0.450596	0.473832	0.125536	-0.213941	-0.113354	0.265079	-0.212406	0.220092	0.324672	0.0317875	0.119029	-0.00140277	0.207663	-0.0636559	0.204314	-0.0557039	0.108174	0.102949	-0.0455874	0.231468	-0.0325336	-0.19248	0.0683617	0.134994	0.0174653	1	0.00814322	-0.205467	0.121369	-0.353373	0.0549872	-0.217525	-0.0627937	-0.0420558	-0.23703	0.294426	-0.167232	-0.327834	0.0179221
L-Cysteic acid	0.302416	0.420552	0.140843	0.210265	0.324639	0.243407	0.242298	0.66031	-0.0137119	-0.106985	-0.229455	-0.221245	0.371263	0.428544	0.560577	0.0285745	-0.076498	0.511006	0.0810671	0.415561	0.512313	0.336836	0.241406	0.256944	0.513014	0.637476	0.514929	0.353261	0.113258	0.171286	0.475057	0.00358152	0.40792	0.173334	0.328198	0.00814322	1	0.228856	0.475554	0.309225	0.400254	0.0895453	0.640092	0.49111	0.284479	0.245653	0.224259	0.202962	0.404051
2-keto-D-Gluconic acid	0.424105	0.413367	0.290544	0.486032	-0.0808913	0.367078	-0.181147	0.0230706	-0.0540956	-0.102078	-0.0868706	-0.16354	-0.00861894	0.293206	0.296387	0.125723	0.422284	-0.0648642	-0.188558	-0.00511378	0.0453917	0.214026	-0.163609	0.194937	-0.0978263	0.317577	-0.06961	-0.0124032	0.189842	-0.0289834	0.103025	0.468441	0.378762	-0.0815494	0.0297997	-0.205467	0.228856	1	-0.0171169	0.536752	-0.0217998	0.198687	0.304192	0.309888	0.365427	-0.127727	0.435032	0.362344	0.114859
D-Mannitol	-0.0327739	-0.0341694	-0.440552	-0.232956	0.808381	0.154153	0.374681	0.0591357	-0.0246712	-0.0918327	0.163572	0.119372	0.762844	0.24847	0.387407	0.15724	-0.00136223	0.724622	-0.0376207	0.811682	0.111947	-0.220498	0.489827	0.715792	-0.0328935	0.321184	0.56948	0.761563	0.0443231	0.364743	0.669293	0.0867752	0.194987	0.534941	0.705861	0.121369	0.475554	-0.0171169	1	0.0522743	-0.144968	-0.375469	0.325486	0.214156	-0.168415	-0.122275	-0.18803	-0.145003	0.0173425
Gulonolactone	0.371702	0.252562	0.541432	0.743046	-0.0190361	0.175871	-0.284647	0.164337	-0.0774519	-0.101372	-0.452725	-0.512083	0.0295202	0.525191	0.253903	-0.140156	0.151928	0.125266	-0.193933	0.13383	0.175224	0.346092	-0.241226	0.240753	-0.00705831	0.326825	0.000126904	-0.00616886	0.45539	-0.037141	0.103442	0.30672	0.1935	0.0576602	0.0312831	-0.353373	0.309225	0.536752	0.0522743	1	-0.0191823	0.524679	0.383259	0.147601	0.394881	-0.114545	0.528107	0.507039	0.185699
Indolelactic acid	-0.138466	0.118722	0.405634	0.10585	-0.154	-0.124671	-0.0198977	0.672111	0.395712	0.350682	-0.260347	-0.168805	-0.0295798	-0.0693152	0.0528888	-0.0526345	-0.412522	0.181438	0.344951	-0.159716	0.514996	0.349778	0.0231195	-0.444848	0.684025	0.329838	0.364337	-0.109024	0.231869	0.0656587	0.051592	-0.426542	0.137731	0.144782	-0.244303	0.0549872	0.400254	-0.0217998	-0.144968	-0.0191823	1	0.241467	0.0383095	0.115921	0.363018	0.803441	0.181876	0.0244649	0.543342
Stearic acid	0.209093	0.336228	0.561509	0.58222	-0.359202	0.156979	-0.195063	0.232559	0.12237	0.108284	-0.364273	-0.382474	-0.305204	0.142444	0.0722194	-0.138955	-0.0370284	-0.194566	0.176661	-0.350075	0.278347	0.345244	-0.32495	-0.226472	0.242092	0.151745	-0.139772	-0.311937	0.409726	0.146564	-0.239112	0.0370729	0.101837	-0.222274	-0.353923	-0.217525	0.0895453	0.198687	-0.375469	0.524679	0.241467	1	0.20357	0.00571818	0.322674	0.118287	0.696065	0.53997	0.156254
3-Hydroxypropionic acid (beta-lactic acid)	0.703448	0.654626	0.00183032	0.285601	0.17433	0.516415	0.1558	0.305881	-0.184318	-0.231073	-0.077846	-0.15669	0.156401	0.656376	0.700199	-0.131638	0.372629	0.227797	0.0290017	0.390177	0.553029	0.283051	0.143852	0.477651	0.159721	0.707877	0.26233	0.235974	-0.0466876	0.305348	0.351351	0.493131	0.511574	-0.0658231	0.406166	-0.0627937	0.640092	0.304192	0.325486	0.383259	0.0383095	0.20357	1	0.644707	0.250724	-0.0929483	0.360169	0.334825	0.189452
Monomethyl glutaric acid	0.523663	0.528375	-0.00531591	0.184282	0.0250474	0.332455	0.0105351	0.246553	-0.242524	-0.308826	-0.18343	-0.137293	0.127341	0.287473	0.475812	-0.126464	0.305695	0.020599	-0.160029	0.283129	0.400543	0.163064	0.221289	0.337134	0.0855779	0.598915	0.196505	0.0433311	-0.10563	0.233169	0.247159	0.29441	0.40927	-0.150222	0.412529	-0.0420558	0.49111	0.309888	0.214156	0.147601	0.115921	0.00571818	0.644707	1	0.116381	-0.0253166	0.148074	0.300463	0.216728
Phenol	0.270827	0.291441	0.491362	0.532013	-0.225503	0.0905673	-0.204693	0.335128	0.140246	0.0413172	-0.252675	-0.309564	-0.170312	0.239773	0.282565	-0.0344698	-0.0507278	0.0362159	0.182851	-0.0117227	0.454357	0.44362	-0.235553	-0.127717	0.269942	0.307936	0.223309	0.0336058	0.328861	-0.099531	0.047332	0.155568	0.261513	0.057903	-0.161291	-0.23703	0.284479	0.365427	-0.168415	0.394881	0.363018	0.322674	0.250724	0.116381	1	0.10746	0.404309	0.358789	0.280714
N-Acetyl-DL-methionine	-0.208272	0.0364889	0.293383	-0.0206334	-0.0789003	-0.010212	0.113678	0.642724	0.418359	0.453006	-0.149951	-0.0143643	0.0298289	-0.182208	-0.037543	-0.0823464	-0.483664	0.194811	0.470436	-0.161903	0.411975	0.314867	0.0841909	-0.40371	0.749703	0.293565	0.321805	-0.132837	0.222155	0.158412	0.00492749	-0.412409	0.0764864	0.183601	-0.217582	0.294426	0.245653	-0.127727	-0.122275	-0.114545	0.803441	0.118287	-0.0929483	-0.0253166	0.10746	1	0.0140344	-0.183987	0.516597
Pelargonic acid	0.311269	0.500684	0.382107	0.48647	-0.278089	0.303041	-0.185249	0.147817	-0.0554888	-0.106165	-0.218071	-0.249002	-0.233178	0.359001	0.357136	-0.111921	0.251697	-0.0804993	0.140697	-0.133478	0.343964	0.360366	-0.1988	-0.00703579	0.132763	0.358881	-0.0724385	-0.204814	0.283275	0.165142	-0.116771	0.214026	0.361012	-0.193191	-0.0879074	-0.167232	0.224259	0.435032	-0.18803	0.528107	0.181876	0.696065	0.360169	0.148074	0.404309	0.0140344	1	0.493502	-0.012015
Hesperetin	0.311452	0.352758	0.422073	0.56215	-0.216281	0.163701	-0.311417	0.123679	-0.0997021	-0.0974701	-0.371456	-0.42173	-0.180167	0.330954	0.178236	-0.142985	0.232314	-0.106984	-0.0596689	-0.0453219	0.271723	0.432121	-0.253881	0.0784549	0.0572865	0.268663	-0.138781	-0.171286	0.31287	-0.0238083	-0.00998986	0.206091	0.202836	-0.1524	-0.0352038	-0.327834	0.202962	0.362344	-0.145003	0.507039	0.0244649	0.53997	0.334825	0.300463	0.358789	-0.183987	0.493502	1	0.138657
Ribothymidine	-0.00372656	0.114256	0.418551	0.183297	-0.00306925	-0.0107563	-0.221534	0.649988	0.349583	0.330232	-0.447009	-0.354331	0.0753477	-0.0538379	0.0344187	-0.0760599	-0.293131	0.263739	0.328632	-0.0279455	0.517284	0.387463	-0.0308801	-0.211645	0.661911	0.455833	0.291751	-0.0691923	0.282539	0.0695496	0.166045	-0.277424	0.0411364	0.168533	0.00529401	0.0179221	0.404051	0.114859	0.0173425	0.185699	0.543342	0.156254	0.189452	0.216728	0.280714	0.516597	-0.012015	0.138657	1
N-Acetylmannosamine	-0.132303	-0.0136549	-0.0184525	0.0102447	0.669226	-0.0822333	0.208224	0.385623	0.306543	0.242289	-0.0961996	-0.100397	0.715823	0.228501	0.318246	0.110858	-0.306667	0.828846	0.171752	0.650071	0.353946	0.087696	0.406155	0.42766	0.343372	0.425772	0.737466	0.66413	0.30501	0.283204	0.734754	-0.16097	0.176349	0.697796	0.389449	0.0299018	0.549506	0.0306542	0.65399	0.22598	0.33684	-0.153976	0.290511	0.150079	0.192662	0.251055	-0.128574	0.0132565	0.355229
13-OxoODE	0.00973766	0.132437	0.49534	0.434416	-0.277927	-0.0919159	-0.227064	0.207225	0.161232	0.207088	-0.433382	-0.455128	-0.241732	-0.0887551	-0.134095	-0.110581	-0.0857983	-0.147142	0.264232	-0.406602	0.00744271	0.320356	-0.416829	-0.272414	0.295431	-0.0478818	-0.253776	-0.355711	0.477488	0.0249034	-0.209513	-0.0694645	-0.18555	-0.340461	-0.368305	-0.15866	0.0997239	0.12479	-0.356354	0.37026	0.160143	0.652269	0.0165982	-0.112539	0.0934024	0.0897754	0.458372	0.246241	0.188024
3-Phenylpropanoic acid	0.0481515	0.166332	0.300259	0.18105	-0.126868	0.0754602	-0.250095	0.488865	0.288747	0.341559	-0.340605	-0.282281	-0.0499596	0.0245647	0.0959024	-0.259976	-0.19884	0.105323	0.394109	-0.186325	0.561666	0.315543	-0.183163	-0.367904	0.533052	0.396403	0.220212	-0.182938	0.146423	0.0406544	-0.0507368	-0.243688	0.159976	0.0470223	-0.191741	0.0539665	0.168734	-0.137892	-0.112722	0.0649091	0.572194	0.231099	0.0922457	0.0528983	0.308849	0.557046	0.203327	0.0821319	0.568426
Adipic acid	0.550001	0.586504	-0.132848	0.137492	0.355609	0.660105	0.152681	0.225527	-0.257467	-0.337519	-0.0206433	-0.0374394	0.330743	0.57089	0.790917	-0.00139593	0.454069	0.398058	-0.11416	0.589065	0.423818	0.0273252	0.382855	0.657937	0.00797517	0.760337	0.455469	0.489914	-0.109639	0.289366	0.504755	0.476214	0.701248	0.249217	0.576783	-0.0377705	0.546145	0.444727	0.575673	0.318868	-0.111751	-0.0265663	0.659694	0.517201	0.18908	-0.109031	0.265337	0.166507	0.0837025
D-Arabinono-1,4-lactone	0.526472	0.33372	0.0545842	0.238127	0.21564	0.328498	0.00639253	0.0871414	-0.36568	-0.370959	-0.130338	-0.202921	0.163252	0.642332	0.54501	-0.157105	0.427438	0.309872	-0.2898	0.489358	0.230408	0.0054387	0.154263	0.532015	-0.203685	0.51016	0.22229	0.330573	-0.171882	0.0886077	0.355864	0.382183	0.436692	0.13797	0.357383	-0.125196	0.316072	0.240297	0.265583	0.432151	-0.107384	-0.0755588	0.51503	0.290857	0.183263	-0.170519	0.124313	0.107721	-0.0490015
Vanillic acid	0.252452	0.155853	-0.399654	-0.0830738	0.383316	0.407035	0.0362401	-0.153489	-0.316903	-0.331758	0.165934	0.154439	0.320816	0.534076	0.562098	-0.10088	0.431125	0.370506	-0.164981	0.631741	0.0148722	-0.217884	0.332091	0.771564	-0.316517	0.462643	0.331307	0.506592	-0.145901	0.296885	0.472916	0.38103	0.487705	0.357767	0.615003	-0.158048	0.172813	0.279711	0.570837	0.118536	-0.282078	-0.318219	0.37653	0.247318	0.0227178	-0.259084	0.0468718	-0.0119058	-0.182339
L-Tyrosine	-0.0962276	-0.193545	-0.142634	-0.10073	0.555839	-0.112436	0.16369	0.287062	0.17065	0.102591	-0.0771506	0.0128313	0.547678	0.242515	0.240625	0.195642	-0.22745	0.698623	0.172319	0.683108	0.185419	-0.0599331	0.379646	0.501734	0.193484	0.382824	0.65084	0.648024	0.287146	0.249572	0.535292	-0.134923	0.0513643	0.607612	0.488327	0.0358087	0.390593	-0.0571875	0.583793	0.135909	0.16614	-0.222612	0.282577	0.155478	0.0588102	0.145988	-0.205379	-0.0509805	0.303333
[truncated: 7 more columns]

## Sheet: KEGG Enrichment
Pathway_Hierarchy1	Pathway_Hierarchy2	Map_ID	Map.Name	Test	TestAll	Ref	RefAll	Test_per	Ref_per	Over_Under	P value	FDR	richFactor
Metabolism	Carbohydrate metabolism	map00051	Fructose and mannose metabolism	6	48	54	3394	12.5	1.59104	over	8.97715e-05	0.00466812	0.111111
Environmental Information Processing	Membrane transport	map02010	ABC transporters	8	48	128	3394	16.6667	3.77136	over	0.000347767	0.00779015	0.0625
Organismal Systems	Digestive system	map04974	Protein digestion and absorption	5	48	47	3394	10.4167	1.3848	over	0.000449432	0.00779015	0.106383
Metabolism	Nucleotide metabolism	map00240	Pyrimidine metabolism	5	48	66	3394	10.4167	1.94461	over	0.00214132	0.0278371	0.0757576
Metabolism	Carbohydrate metabolism	map00052	Galactose metabolism	4	48	46	3394	8.33333	1.35533	over	0.00371835	0.0386709	0.0869565
Metabolism	Carbohydrate metabolism	map00030	Pentose phosphate pathway	3	48	35	3394	6.25	1.03123	over	0.0126542	0.109669	0.0857143
Metabolism	Carbohydrate metabolism	map00520	Amino sugar and nucleotide sugar metabolism	5	48	108	3394	10.4167	3.18209	over	0.01715	0.1274	0.0462963
Metabolism	Carbohydrate metabolism	map00053	Ascorbate and aldarate metabolism	3	48	47	3394	6.25	1.3848	over	0.0278641	0.181117	0.0638298
Cellular Processes	Transport and catabolism	map04142	Lysosome	1	48	4	3394	2.08333	0.117855	over	0.0554056	0.304933	0.25
Metabolism	Amino acid metabolism	map00250	Alanine, aspartate and glutamate metabolism	2	48	28	3394	4.16667	0.824985	over	0.0586411	0.304933	0.0714286
Metabolism	Metabolism of other amino acids	map00410	beta-Alanine metabolism	2	48	32	3394	4.16667	0.94284	over	0.0742735	0.314698	0.0625
Organismal Systems	Endocrine system	map04916	Melanogenesis	1	48	6	3394	2.08333	0.176783	over	0.0819697	0.314698	0.166667
Metabolism	Amino acid metabolism	map00400	Phenylalanine, tyrosine and tryptophan biosynthesis	2	48	35	3394	4.16667	1.03123	over	0.0867746	0.314698	0.0571429
Human Diseases	Cancers: Overview	map05230	Central carbon metabolism in cancer	2	48	37	3394	4.16667	1.09016	over	0.0954375	0.314698	0.0540541
Metabolism	Amino acid metabolism	map00350	Tyrosine metabolism	3	48	78	3394	6.25	2.29817	over	0.0967636	0.314698	0.0384615
Organismal Systems	Nervous system	map04724	Glutamatergic synapse	1	48	8	3394	2.08333	0.23571	over	0.107802	0.314698	0.125
Human Diseases	Substance dependence	map05030	Cocaine addiction	1	48	8	3394	2.08333	0.23571	over	0.107802	0.314698	0.125
Organismal Systems	Nervous system	map04727	GABAergic synapse	1	48	9	3394	2.08333	0.265174	over	0.12045	0.314698	0.111111
Human Diseases	Substance dependence	map05031	Amphetamine addiction	1	48	10	3394	2.08333	0.294638	over	0.132922	0.314698	0.1
Human Diseases	Substance dependence	map05034	Alcoholism	1	48	10	3394	2.08333	0.294638	over	0.132922	0.314698	0.1
Metabolism	Nucleotide metabolism	map00230	Purine metabolism	3	48	92	3394	6.25	2.71067	over	0.139697	0.314698	0.0326087
Organismal Systems	Endocrine system	map04917	Prolactin signaling pathway	1	48	11	3394	2.08333	0.324101	over	0.145221	0.314698	0.0909091
Human Diseases	Cancers: Overview	map05231	Choline metabolism in cancer	1	48	11	3394	2.08333	0.324101	over	0.145221	0.314698	0.0909091
Metabolism	Carbohydrate metabolism	map00640	Propanoate metabolism	2	48	48	3394	4.16667	1.41426	over	0.146851	0.314698	0.0416667
Metabolism	Metabolism of other amino acids	map00471	D-Glutamine and D-glutamate metabolism	1	48	12	3394	2.08333	0.353565	over	0.157349	0.314698	0.0833333
Organismal Systems	Nervous system	map04728	Dopaminergic synapse	1	48	12	3394	2.08333	0.353565	over	0.157349	0.314698	0.0833333
Genetic Information Processing	Translation	map00970	Aminoacyl-tRNA biosynthesis	2	48	52	3394	4.16667	1.53212	over	0.166756	0.32116	0.0384615
Human Diseases	Neurodegenerative diseases	map05012	Parkinson disease	1	48	15	3394	2.08333	0.441956	over	0.192731	0.357929	0.0666667
Organismal Systems	Excretory system	map04964	Proximal tubule bicarbonate reclamation	1	48	17	3394	2.08333	0.500884	over	0.215507	0.386426	0.0588235
Metabolism	Energy metabolism	map00910	Nitrogen metabolism	1	48	19	3394	2.08333	0.559811	over	0.237653	0.411931	0.0526316
Metabolism	Metabolism of other amino acids	map00430	Taurine and hypotaurine metabolism	1	48	22	3394	2.08333	0.648203	over	0.269729	0.428425	0.0454545
Metabolism	Amino acid metabolism	map00360	Phenylalanine metabolism	2	48	72	3394	4.16667	2.12139	over	0.271006	0.428425	0.0277778
Metabolism	Amino acid metabolism	map00290	Valine, leucine and isoleucine biosynthesis	1	48	23	3394	2.08333	0.677666	over	0.280124	0.428425	0.0434783
Metabolism	Amino acid metabolism	map00220	Arginine biosynthesis	1	48	23	3394	2.08333	0.677666	over	0.280124	0.428425	0.0434783
Metabolism	Amino acid metabolism	map00380	Tryptophan metabolism	2	48	81	3394	4.16667	2.38656	over	0.318555	0.464607	0.0246914
Metabolism	Metabolism of cofactors and vitamins	map00770	Pantothenate and CoA biosynthesis	1	48	28	3394	2.08333	0.824985	over	0.329966	0.464607	0.0357143
Organismal Systems	Digestive system	map04978	Mineral absorption	1	48	29	3394	2.08333	0.854449	over	0.33952	0.464607	0.0344828
Environmental Information Processing	Signal transduction	map04070	Phosphatidylinositol signaling system	1	48	29	3394	2.08333	0.854449	over	0.33952	0.464607	0.0344828
Metabolism	Metabolism of cofactors and vitamins	map00730	Thiamine metabolism	1	48	31	3394	2.08333	0.913377	over	0.358232	0.465701	0.0322581
Metabolism	Carbohydrate metabolism	map00620	Pyruvate metabolism	1	48	31	3394	2.08333	0.913377	over	0.358232	0.465701	0.0322581
Metabolism	Amino acid metabolism	map00280	Valine, leucine and isoleucine degradation	1	48	42	3394	2.08333	1.23748	over	0.45223	0.573559	0.0238095
Metabolism	Carbohydrate metabolism	map00562	Inositol phosphate metabolism	1	48	44	3394	2.08333	1.29641	over	0.467808	0.574942	0.0227273
Metabolism	Metabolism of terpenoids and polyketides	map00900	Terpenoid backbone biosynthesis	1	48	45	3394	2.08333	1.32587	over	0.475433	0.574942	0.0222222
Metabolism	Lipid metabolism	map00061	Fatty acid biosynthesis	1	48	50	3394	2.08333	1.47319	over	0.511984	0.604127	0.02
Metabolism	Lipid metabolism	map00564	Glycerophospholipid metabolism	1	48	52	3394	2.08333	1.53212	over	0.525896	0.604127	0.0192308
Metabolism	Lipid metabolism	map01040	Biosynthesis of unsaturated fatty acids	1	48	54	3394	2.08333	1.59104	over	0.539419	0.604127	0.0185185
Metabolism	Carbohydrate metabolism	map00040	Pentose and glucuronate interconversions	1	48	55	3394	2.08333	1.62051	over	0.546038	0.604127	0.0181818
Metabolism	Carbohydrate metabolism	map00630	Glyoxylate and dicarboxylate metabolism	1	48	61	3394	2.08333	1.79729	over	0.58384	0.632494	0.0163934
Metabolism	Amino acid metabolism	map00330	Arginine and proline metabolism	1	48	77	3394	2.08333	2.26871	under	0.670214	0.711248	0.012987
Metabolism	Metabolism of cofactors and vitamins	map00130	Ubiquinone and other terpenoid-quinone biosynthesis	1	48	90	3394	2.08333	2.65174	under	0.727238	0.756327	0.0111111
Environmental Information Processing	Signaling molecules and interaction	map04080	Neuroactive ligand-receptor interaction	1	48	130	3394	2.08333	3.83029	under	0.848632	0.865272	0.00769231
Organismal Systems	Digestive system	map04976	Bile secretion	1	48	175	3394	2.08333	5.15616	under	0.92264	0.92264	0.00571429
